# Supplementary material for: Disorders in brassinosteroids signal transduction triggers the profound molecular alterations in the crown tissue of barley under drought
Source: PLoS One. 2025 Feb 3;20(2):e0318281. doi: 10.1371/journal.pone.0318281 (PMC11790124; doi:10.1371/journal.pone.0318281)
Supplement: S2 Table — (XLSX) [file pone.0318281.s002.xlsx]

## Sheet: Sheet1
Supplementary Table S2. Identified SNPs with assigned genes and predicted protein translation effects
SNP_ID	SNP type (1=RNA, 2=50k)!	Chrmosome	Position	Affected gene	Bowman!	BW885!	Effect type	Consequence	Both forms homozygous (0/1)
chr1H_703613	1	chr1H	703613	HORVU1Hr1G000250	T/C	T/T	MODERATE	missense_variant	0
chr1H_2769286	1	chr1H	2769286	HORVU1Hr1G000990	C/T	C/C	MODIFIER	intron_variant	0
chr1H_2922507	1	chr1H	2922507	HORVU1Hr1G001270	G/A	G/G	HIGH	stop_gained	0
chr1H_4654301	1	chr1H	4654301	HORVU1Hr1G002310	C/A	A/A	LOW	synonymous_variant	0
chr1H_4763809	1	chr1H	4763809	HORVU1Hr1G002410	A/A	G/A	LOW	synonymous_variant	0
JHI-Hv50k-2016-7423	2	chr1H	6348964	HORVU1Hr1G003050	Y	T	MODIFIER	3_prime_UTR_variant	0
chr1H_7470259	1	chr1H	7470259	HORVU1Hr1G003340	G/C	C/C	MODERATE	missense_variant	0
chr1H_8777351	1	chr1H	8777351	HORVU1Hr1G004150	A/A	T/A	MODERATE	missense_variant	0
chr1H_8777401	1	chr1H	8777401	HORVU1Hr1G004150	G/A	G/G	MODERATE	missense_variant	0
chr1H_9264941	1	chr1H	9264941	HORVU1Hr1G004520	A/G	A/A	LOW	synonymous_variant	0
chr1H_9602071	1	chr1H	9602071	HORVU1Hr1G004650	A/G	A/A	LOW	synonymous_variant	0
chr1H_12719026	1	chr1H	12719026	HORVU1Hr1G005870	T/T	C/T	MODERATE	missense_variant	0
chr1H_13036240	1	chr1H	13036240		T/C	T/T			0
chr1H_13038270	1	chr1H	13038270	HORVU1Hr1G006020	A/A	G/A	MODIFIER	intron_variant	0
chr1H_13575292	1	chr1H	13575292	HORVU1Hr1G006860	A/A	T/T	MODERATE	missense_variant	1
chr1H_13576152	1	chr1H	13576152	HORVU1Hr1G006860	G/G	A/A	LOW	synonymous_variant	1
JHI-Hv50k-2016-12682	2	chr1H	13577257	HORVU1Hr1G006860	T	C	MODIFIER	intron_variant	1
chr1H_13577469	1	chr1H	13577469	HORVU1Hr1G006860	T/T	C/C	MODERATE	missense_variant	1
chr1H_13581666	1	chr1H	13581666	HORVU1Hr1G006860	C/C	T/T	MODIFIER	3_prime_UTR_variant	1
JHI-Hv50k-2016-12773	2	chr1H	13585049	HORVU1Hr1G006880	A	G	MODIFIER	intron_variant	1
chr1H_13586950	1	chr1H	13586950	HORVU1Hr1G006890	G/G	A/A	LOW	synonymous_variant	1
chr1H_13587081	1	chr1H	13587081	HORVU1Hr1G006890	G/G	C/C	MODERATE	missense_variant	1
chr1H_13587372	1	chr1H	13587372	HORVU1Hr1G006890	T/T	A/A	MODERATE	missense_variant	1
chr1H_13687388	1	chr1H	13687388	HORVU1Hr1G006930	T/T	G/G	LOW	synonymous_variant	1
chr1H_13691377	1	chr1H	13691377	HORVU1Hr1G006940	C/C	A/A	MODIFIER	5_prime_UTR_variant	1
chr1H_13692397	1	chr1H	13692397	HORVU1Hr1G006940	T/T	C/C	MODIFIER	5_prime_UTR_variant	1
chr1H_13692973	1	chr1H	13692973	HORVU1Hr1G006940	G/G	A/A	MODERATE	missense_variant	1
chr1H_13693263	1	chr1H	13693263	HORVU1Hr1G006940	A/A	A/G	LOW	synonymous_variant	0
chr1H_13727297	1	chr1H	13727297	HORVU1Hr1G006950	A/A	C/C	LOW	synonymous_variant	1
SCRI_RS_141877	2	chr1H	13727327	HORVU1Hr1G006950	T	G	LOW	synonymous_variant	1
chr1H_13728120	1	chr1H	13728120	HORVU1Hr1G006950	A/A	G/G	LOW	synonymous_variant	1
JHI-Hv50k-2016-12930	2	chr1H	13732560	HORVU1Hr1G006950	G	A	MODIFIER	intron_variant	1
chr1H_13733230	1	chr1H	13733230	HORVU1Hr1G006950	A/A	G/G	MODERATE	missense_variant	1
chr1H_13733592	1	chr1H	13733592	HORVU1Hr1G006950	A/A	G/G	MODIFIER	intron_variant	1
chr1H_13734783	1	chr1H	13734783	HORVU1Hr1G006950	A/A	G/G	MODIFIER	5_prime_UTR_variant	1
JHI-Hv50k-2016-12956	2	chr1H	13978369		C	T	MODIFIER	intergenic_variant	1
JHI-Hv50k-2016-12959	2	chr1H	13978473		A	G	MODIFIER	intergenic_variant	1
chr1H_13989989	1	chr1H	13989989	HORVU1Hr1G007010	T/T	C/C	LOW	synonymous_variant	1
chr1H_13991530	1	chr1H	13991530	HORVU1Hr1G007010	A/A	G/G	MODERATE	missense_variant	1
chr1H_13991606	1	chr1H	13991606	HORVU1Hr1G007010	T/T	G/G	MODERATE	missense_variant	1
JHI-Hv50k-2016-13004	2	chr1H	13991606	HORVU1Hr1G007010	T	G	MODERATE	missense_variant	1
chr1H_13991701	1	chr1H	13991701	HORVU1Hr1G007010	C/C	T/T	MODERATE	missense_variant	1
chr1H_13992181	1	chr1H	13992181	HORVU1Hr1G007010	A/A	T/T	MODERATE	missense_variant	1
chr1H_13992220	1	chr1H	13992220	HORVU1Hr1G007010	C/C	G/G	MODERATE	missense_variant	1
chr1H_13992295	1	chr1H	13992295	HORVU1Hr1G007010	C/C	T/T	LOW	synonymous_variant	1
chr1H_13992369	1	chr1H	13992369	HORVU1Hr1G007010	C/C	T/T	MODIFIER	3_prime_UTR_variant	1
JHI-Hv50k-2016-13011	2	chr1H	13992369	HORVU1Hr1G007010	C	T	MODIFIER	3_prime_UTR_variant	1
JHI-Hv50k-2016-13033	2	chr1H	13993114	HORVU1Hr1G007010	C	T	MODIFIER	downstream_gene_variant	1
JHI-Hv50k-2016-13067	2	chr1H	14194017		A	G	MODIFIER	intergenic_variant	1
chr1H_14277397	1	chr1H	14277397	HORVU1Hr1G007290	G/G	G/A	MODIFIER	5_prime_UTR_variant	0
chr1H_14277461	1	chr1H	14277461	HORVU1Hr1G007290	G/G	C/C	MODIFIER	5_prime_UTR_variant	1
chr1H_14277751	1	chr1H	14277751	HORVU1Hr1G007290	C/C	T/T	LOW	synonymous_variant	1
chr1H_14277856	1	chr1H	14277856	HORVU1Hr1G007290	G/G	C/C	LOW	synonymous_variant	1
chr1H_14278925	1	chr1H	14278925	HORVU1Hr1G007290	T/T	C/C	LOW	synonymous_variant	1
chr1H_14279806	1	chr1H	14279806	HORVU1Hr1G007290	G/G	A/A	MODERATE	missense_variant	1
chr1H_14280086	1	chr1H	14280086	HORVU1Hr1G007290	G/G	A/A	LOW	synonymous_variant	1
chr1H_14280102	1	chr1H	14280102	HORVU1Hr1G007290	C/C	G/G	MODERATE	missense_variant	1
chr1H_14281748	1	chr1H	14281748		C/C	T/T			1
chr1H_14282568	1	chr1H	14282568	HORVU1Hr1G007290	T/T	C/C	HIGH	stop_lost	1
chr1H_14282587	1	chr1H	14282587	HORVU1Hr1G007290	G/G	A/A	MODERATE	missense_variant	1
chr1H_14282907	1	chr1H	14282907	HORVU1Hr1G007290	C/C	T/T	MODIFIER	3_prime_UTR_variant	1
chr1H_14369858	1	chr1H	14369858	HORVU1Hr1G007310	C/C	C/G	MODIFIER	5_prime_UTR_variant	0
chr1H_14370191	1	chr1H	14370191	HORVU1Hr1G007310	A/A	G/G	LOW	synonymous_variant	1
chr1H_14370314	1	chr1H	14370314	HORVU1Hr1G007310	C/C	T/T	LOW	synonymous_variant	1
chr1H_14370365	1	chr1H	14370365	HORVU1Hr1G007310	G/G	A/A	LOW	synonymous_variant	1
chr1H_14370614	1	chr1H	14370614	HORVU1Hr1G007310	G/G	C/C	LOW	synonymous_variant	1
chr1H_14370920	1	chr1H	14370920	HORVU1Hr1G007310	T/T	C/C	LOW	synonymous_variant	1
chr1H_14371137	1	chr1H	14371137	HORVU1Hr1G007310	T/T	C/C	LOW	synonymous_variant	1
chr1H_14371241	1	chr1H	14371241	HORVU1Hr1G007310	T/T	C/C	LOW	synonymous_variant	1
JHI-Hv50k-2016-13227	2	chr1H	14371600	HORVU1Hr1G007310	C	G	MODIFIER	intron_variant	1
chr1H_14371730	1	chr1H	14371730	HORVU1Hr1G007310	C/A	C/C	HIGH	stop_gained	0
chr1H_14371949	1	chr1H	14371949	HORVU1Hr1G007310	G/G	A/A	MODERATE	missense_variant	1
JHI-Hv50k-2016-13229	2	chr1H	14371949	HORVU1Hr1G007310	G	A	MODERATE	missense_variant	1
chr1H_14373975	1	chr1H	14373975	HORVU1Hr1G007310	G/G	C/C	LOW	synonymous_variant	1
chr1H_14374598	1	chr1H	14374598	HORVU1Hr1G007310	T/T	C/C	LOW	synonymous_variant	1
chr1H_14374682	1	chr1H	14374682	HORVU1Hr1G007310	T/T	C/C	LOW	synonymous_variant	1
BOPA1_6792-1945	2	chr1H	14374682	HORVU1Hr1G007310	A	G	LOW	synonymous_variant	1
JHI-Hv50k-2016-13282	2	chr1H	14600265		G	A	MODIFIER	intergenic_variant	1
JHI-Hv50k-2016-13324	2	chr1H	14737513		C	T	MODIFIER	intergenic_variant	1
JHI-Hv50k-2016-13325	2	chr1H	14737572		T	C	MODIFIER	intergenic_variant	1
SCRI_RS_182603	2	chr1H	15065044	HORVU1Hr1G007420	C	A	MODERATE	missense_variant	1
JHI-Hv50k-2016-13372	2	chr1H	15304790	HORVU1Hr1G007480	G	T	MODIFIER	upstream_gene_variant	1
chr1H_15599101	1	chr1H	15599101	HORVU1Hr1G007580	T/T	C/C	LOW	synonymous_variant	1
chr1H_15599115	1	chr1H	15599115	HORVU1Hr1G007580	T/T	C/C	LOW	synonymous_variant	1
chr1H_15600209	1	chr1H	15600209	HORVU1Hr1G007580	G/G	A/A	LOW	synonymous_variant	1
chr1H_15600976	1	chr1H	15600976	HORVU1Hr1G007580	A/A	G/G	MODERATE	missense_variant	1
JHI-Hv50k-2016-13415	2	chr1H	15600976	HORVU1Hr1G007580	A	G	MODERATE	missense_variant	1
chr1H_15602565	1	chr1H	15602565	HORVU1Hr1G007580	T/T	C/C	LOW	synonymous_variant	1
chr1H_15603956	1	chr1H	15603956	HORVU1Hr1G007580	C/C	T/T	MODIFIER	3_prime_UTR_variant	1
chr1H_15604343	1	chr1H	15604343	HORVU1Hr1G007580	G/G	C/C	MODIFIER	3_prime_UTR_variant	1
JHI-Hv50k-2016-13427	2	chr1H	15604343	HORVU1Hr1G007580	G	C	MODIFIER	3_prime_UTR_variant	1
chr1H_15604545	1	chr1H	15604545	HORVU1Hr1G007580	T/T	A/A	MODIFIER	3_prime_UTR_variant	1
chr1H_15606601	1	chr1H	15606601	HORVU1Hr1G007580	G/G	A/A	LOW	synonymous_variant	1
chr1H_15606869	1	chr1H	15606869	HORVU1Hr1G007580	A/A	T/T	MODIFIER	intron_variant	1
chr1H_15607261	1	chr1H	15607261	HORVU1Hr1G007580	T/T	C/C	MODIFIER	3_prime_UTR_variant	1
chr1H_15607330	1	chr1H	15607330	HORVU1Hr1G007580	A/A	G/G	MODIFIER	3_prime_UTR_variant	1
BOPA1_4226-570	2	chr1H	15607330	HORVU1Hr1G007580	A	G	MODIFIER	3_prime_UTR_variant	1
chr1H_15607393	1	chr1H	15607393	HORVU1Hr1G007580	C/C	T/T	MODIFIER	3_prime_UTR_variant	1
chr1H_15611591	1	chr1H	15611591	HORVU1Hr1G007600	C/C	G/G	MODERATE	missense_variant	1
chr1H_15611843	1	chr1H	15611843	HORVU1Hr1G007600	G/G	A/A	LOW	synonymous_variant	1
chr1H_15611867	1	chr1H	15611867	HORVU1Hr1G007600	C/C	T/T	LOW	synonymous_variant	1
chr1H_15612605	1	chr1H	15612605	HORVU1Hr1G007600	T/T	C/C	MODERATE	missense_variant	1
chr1H_15612833	1	chr1H	15612833	HORVU1Hr1G007600	G/G	G/C	LOW	synonymous_variant	0
chr1H_15612921	1	chr1H	15612921	HORVU1Hr1G007600	C/C	A/A	MODIFIER	5_prime_UTR_variant	1
chr1H_15614421	1	chr1H	15614421	HORVU1Hr1G007600	G/G	A/A	LOW	synonymous_variant	1
chr1H_15695492	1	chr1H	15695492	HORVU1Hr1G007640	G/G	A/A	MODERATE	missense_variant	1
chr1H_15695497	1	chr1H	15695497	HORVU1Hr1G007640	G/C	G/G	LOW	synonymous_variant	0
chr1H_16056083	1	chr1H	16056083	HORVU1Hr1G007720	A/A	T/T	MODERATE	missense_variant	1
JHI-Hv50k-2016-13562	2	chr1H	16056083	HORVU1Hr1G007720	A	T	MODERATE	missense_variant	1
chr1H_16056294	1	chr1H	16056294	HORVU1Hr1G007720	T/T	C/C	LOW	synonymous_variant	1
chr1H_16056999	1	chr1H	16056999	HORVU1Hr1G007720	T/T	C/C	LOW	synonymous_variant	1
chr1H_16057104	1	chr1H	16057104	HORVU1Hr1G007720	C/C	A/A	LOW	synonymous_variant	1
chr1H_16057329	1	chr1H	16057329	HORVU1Hr1G007720	A/A	G/G	MODERATE	missense_variant	1
chr1H_16057755	1	chr1H	16057755	HORVU1Hr1G007720	T/T	C/C	MODIFIER	3_prime_UTR_variant	1
chr1H_16057878	1	chr1H	16057878	HORVU1Hr1G007720	C/C	A/A	MODIFIER	3_prime_UTR_variant	1
chr1H_16060021	1	chr1H	16060021	HORVU1Hr1G007730	A/A	G/G	MODIFIER	3_prime_UTR_variant	1
JHI-Hv50k-2016-13578	2	chr1H	16060021	HORVU1Hr1G007730	A	G	MODIFIER	3_prime_UTR_variant	1
chr1H_16060074	1	chr1H	16060074	HORVU1Hr1G007730	A/A	T/T	MODIFIER	3_prime_UTR_variant	1
chr1H_16060221	1	chr1H	16060221	HORVU1Hr1G007730	A/A	A/T	MODIFIER	3_prime_UTR_variant	0
chr1H_16060505	1	chr1H	16060505	HORVU1Hr1G007730	T/T	A/A	MODERATE	missense_variant	1
chr1H_16061476	1	chr1H	16061476	HORVU1Hr1G007730	A/A	T/T	MODIFIER	3_prime_UTR_variant	1
chr1H_16062662	1	chr1H	16062662	HORVU1Hr1G007730	T/T	C/C	MODERATE	missense_variant	1
chr1H_16062736	1	chr1H	16062736	HORVU1Hr1G007730	T/T	C/C	MODERATE	missense_variant	1
chr1H_16063113	1	chr1H	16063113	HORVU1Hr1G007730	T/T	C/C	MODERATE	missense_variant	1
chr1H_16063466	1	chr1H	16063466	HORVU1Hr1G007730	G/G	G/A	MODERATE	missense_variant	0
chr1H_16439915	1	chr1H	16439915	HORVU1Hr1G007790	T/T	C/C	MODERATE	missense_variant	1
chr1H_16440890	1	chr1H	16440890	HORVU1Hr1G007790	A/A	C/C	MODERATE	missense_variant	1
chr1H_16446776	1	chr1H	16446776	HORVU1Hr1G007800	T/T	G/G	MODERATE	missense_variant	1
chr1H_16447313	1	chr1H	16447313	HORVU1Hr1G007800	G/G	A/A	HIGH	splice_acceptor_variant	1
chr1H_16447388	1	chr1H	16447388	HORVU1Hr1G007800	G/G	A/A	LOW	synonymous_variant	1
chr1H_16448046	1	chr1H	16448046	HORVU1Hr1G007800	G/G	C/C	HIGH	start_lost	1
chr1H_16449785	1	chr1H	16449785	HORVU1Hr1G007810	T/T	A/A	MODIFIER	3_prime_UTR_variant	1
JHI-Hv50k-2016-13699	2	chr1H	16449785	HORVU1Hr1G007810	T	A	MODIFIER	3_prime_UTR_variant	1
chr1H_16449990	1	chr1H	16449990	HORVU1Hr1G007810	T/T	C/C	MODERATE	missense_variant	1
chr1H_16450016	1	chr1H	16450016	HORVU1Hr1G007810	C/C	T/T	LOW	synonymous_variant	1
chr1H_16450576	1	chr1H	16450576	HORVU1Hr1G007810	G/G	T/T	MODERATE	missense_variant	1
chr1H_16450645	1	chr1H	16450645	HORVU1Hr1G007810	T/T	C/C	MODERATE	missense_variant	1
SCRI_RS_88375	2	chr1H	16450645	HORVU1Hr1G007810	A	G	MODERATE	missense_variant	1
chr1H_16450716	1	chr1H	16450716	HORVU1Hr1G007810	G/G	A/A	MODERATE	missense_variant	1
chr1H_16451110	1	chr1H	16451110	HORVU1Hr1G007810	C/C	G/G	MODERATE	missense_variant	1
chr1H_16451404	1	chr1H	16451404	HORVU1Hr1G007810	C/C	A/A	LOW	synonymous_variant	1
JHI-Hv50k-2016-13740	2	chr1H	16452270	HORVU1Hr1G007810	C	A	MODIFIER	5_prime_UTR_variant	1
chr1H_16452548	1	chr1H	16452548	HORVU1Hr1G007810	C/C	C/T	MODIFIER	5_prime_UTR_variant	0
JHI-Hv50k-2016-13743	2	chr1H	16452548	HORVU1Hr1G007810	C	T	MODIFIER	5_prime_UTR_variant	1
JHI-Hv50k-2016-13744	2	chr1H	16452602	HORVU1Hr1G007810	C	G	MODIFIER	5_prime_UTR_variant	1
JHI-Hv50k-2016-13749	2	chr1H	16452836	HORVU1Hr1G007810	G	A	MODIFIER	5_prime_UTR_variant	1
chr1H_16453207	1	chr1H	16453207	HORVU1Hr1G007810	C/C	C/T	MODIFIER	5_prime_UTR_variant	0
chr1H_16614864	1	chr1H	16614864	HORVU1Hr1G007830	G/G	A/A	MODERATE	missense_variant	1
JHI-Hv50k-2016-13782	2	chr1H	16614864	HORVU1Hr1G007830	G	A	MODERATE	missense_variant	1
chr1H_16615662	1	chr1H	16615662	HORVU1Hr1G007830	T/T	C/C	MODIFIER	5_prime_UTR_variant	1
chr1H_16616380	1	chr1H	16616380	HORVU1Hr1G007830	T/T	C/C	MODERATE	missense_variant	1
JHI-Hv50k-2016-13798	2	chr1H	16616380	HORVU1Hr1G007830	T	C	MODERATE	missense_variant	1
chr1H_16616701	1	chr1H	16616701	HORVU1Hr1G007830	C/C	G/G	LOW	synonymous_variant	1
chr1H_16616712	1	chr1H	16616712	HORVU1Hr1G007830	C/C	T/T	MODERATE	missense_variant	1
chr1H_16616992	1	chr1H	16616992	HORVU1Hr1G007830	G/G	T/T	LOW	synonymous_variant	1
chr1H_16617161	1	chr1H	16617161	HORVU1Hr1G007830	C/C	T/T	LOW	synonymous_variant	1
chr1H_16617334	1	chr1H	16617334	HORVU1Hr1G007830	T/T	C/C	MODERATE	missense_variant	1
JHI-Hv50k-2016-13804	2	chr1H	16617674	HORVU1Hr1G007830	A	G	MODIFIER	5_prime_UTR_variant	1
JHI-Hv50k-2016-13805	2	chr1H	16617700	HORVU1Hr1G007830	G	T	MODIFIER	5_prime_UTR_variant	1
chr1H_16644329	1	chr1H	16644329	HORVU1Hr1G007840	A/A	A/T	MODIFIER	3_prime_UTR_variant	0
SCRI_RS_150226	2	chr1H	16644370	HORVU1Hr1G007840	A	C	MODIFIER	3_prime_UTR_variant	1
chr1H_16644524	1	chr1H	16644524	HORVU1Hr1G007840	T/T	G/G	MODERATE	missense_variant	1
chr1H_16644814	1	chr1H	16644814	HORVU1Hr1G007840	T/T	G/G	MODERATE	missense_variant	1
chr1H_16644997	1	chr1H	16644997	HORVU1Hr1G007840	T/T	C/C	LOW	synonymous_variant	1
chr1H_16645042	1	chr1H	16645042	HORVU1Hr1G007840	G/G	A/A	LOW	synonymous_variant	1
chr1H_16645856	1	chr1H	16645856	HORVU1Hr1G007840	G/G	C/C	LOW	synonymous_variant	1
chr1H_16646143	1	chr1H	16646143	HORVU1Hr1G007840	A/A	C/C	MODIFIER	5_prime_UTR_variant	1
chr1H_16806806	1	chr1H	16806806	HORVU1Hr1G007850	T/T	C/C	MODERATE	missense_variant	1
chr1H_17000510	1	chr1H	17000510	HORVU1Hr1G007900	T/T	G/G	MODIFIER	3_prime_UTR_variant	1
chr1H_17000625	1	chr1H	17000625	HORVU1Hr1G007900	C/C	A/A	LOW	synonymous_variant	1
chr1H_17000748	1	chr1H	17000748	HORVU1Hr1G007900	C/C	G/G	MODERATE	missense_variant	1
chr1H_17001337	1	chr1H	17001337		A/A	G/G			1
JHI-Hv50k-2016-13961	2	chr1H	17001337		A	G			1
chr1H_17001535	1	chr1H	17001535	HORVU1Hr1G007900	C/C	T/T	LOW	synonymous_variant	1
chr1H_17001558	1	chr1H	17001558	HORVU1Hr1G007900	C/C	T/T	MODERATE	missense_variant	1
chr1H_17001760	1	chr1H	17001760	HORVU1Hr1G007900	A/C	A/A	MODERATE	missense_variant	0
chr1H_17001796	1	chr1H	17001796	HORVU1Hr1G007900	C/C	T/T	LOW	synonymous_variant	1
chr1H_17002021	1	chr1H	17002021	HORVU1Hr1G007900	A/A	G/G	LOW	synonymous_variant	1
chr1H_17192221	1	chr1H	17192221	HORVU1Hr1G007910	C/C	G/G	LOW	synonymous_variant	1
chr1H_17192314	1	chr1H	17192314	HORVU1Hr1G007910	C/C	T/T	LOW	synonymous_variant	1
chr1H_17192368	1	chr1H	17192368	HORVU1Hr1G007910	C/C	T/T	LOW	synonymous_variant	1
chr1H_17195894	1	chr1H	17195894	HORVU1Hr1G007910	C/C	T/T	LOW	synonymous_variant	1
JHI-Hv50k-2016-14076	2	chr1H	17195894	HORVU1Hr1G007910	C	T	LOW	synonymous_variant	1
chr1H_17196692	1	chr1H	17196692	HORVU1Hr1G007910	T/T	G/G	MODIFIER	intron_variant	1
chr1H_17199877	1	chr1H	17199877	HORVU1Hr1G007910	G/G	T/T	MODIFIER	3_prime_UTR_variant	1
chr1H_17200038	1	chr1H	17200038	HORVU1Hr1G007910	A/A	T/T	MODIFIER	3_prime_UTR_variant	1
JHI-Hv50k-2016-14263	2	chr1H	17331521		C	G	MODIFIER	intergenic_variant	1
SCRI_RS_171221	2	chr1H	17332852		T	G	MODIFIER	intergenic_variant	1
JHI-Hv50k-2016-14306	2	chr1H	17338728		C	T	MODIFIER	intergenic_variant	1
chr1H_17566687	1	chr1H	17566687	HORVU1Hr1G008120	C/A	C/C	MODERATE	missense_variant	0
chr1H_17566712	1	chr1H	17566712	HORVU1Hr1G008120	C/C	T/T	LOW	synonymous_variant	1
chr1H_17568068	1	chr1H	17568068	HORVU1Hr1G008120	T/T	C/C	MODIFIER	intron_variant	1
JHI-Hv50k-2016-14331	2	chr1H	17568143	HORVU1Hr1G008120	C	T	MODIFIER	intron_variant	1
chr1H_17568315	1	chr1H	17568315	HORVU1Hr1G008120	G/G	G/A	MODIFIER	intron_variant	0
JHI-Hv50k-2016-14332	2	chr1H	17568315	HORVU1Hr1G008120	G	A	MODIFIER	intron_variant	1
chr1H_17569327	1	chr1H	17569327	HORVU1Hr1G008120	C/C	T/T	MODIFIER	intron_variant	1
chr1H_17569477	1	chr1H	17569477	HORVU1Hr1G008120	G/G	A/A	MODIFIER	intron_variant	1
chr1H_17570168	1	chr1H	17570168	HORVU1Hr1G008120	A/A	G/G	MODERATE	missense_variant	1
chr1H_17570235	1	chr1H	17570235	HORVU1Hr1G008120	G/G	A/A	LOW	synonymous_variant	1
BOPA1_1906-429	2	chr1H	17570246	HORVU1Hr1G008120	G	A	MODERATE	missense_variant	1
JHI-Hv50k-2016-14349	2	chr1H	17570331	HORVU1Hr1G008120	A	T	MODIFIER	intron_variant	1
chr1H_17570848	1	chr1H	17570848	HORVU1Hr1G008120	C/C	T/T	MODIFIER	intron_variant	1
chr1H_17570981	1	chr1H	17570981	HORVU1Hr1G008120	C/C	G/G	LOW	synonymous_variant	1
chr1H_17571052	1	chr1H	17571052	HORVU1Hr1G008120	A/A	G/G	MODERATE	missense_variant	1
chr1H_17571166	1	chr1H	17571166	HORVU1Hr1G008120	A/A	A/G	MODIFIER	intron_variant	0
chr1H_17571777	1	chr1H	17571777	HORVU1Hr1G008120	T/T	C/C	MODIFIER	3_prime_UTR_variant	1
chr1H_17571796	1	chr1H	17571796	HORVU1Hr1G008120	T/T	C/T	MODIFIER	3_prime_UTR_variant	0
chr1H_17571922	1	chr1H	17571922	HORVU1Hr1G008120	C/C	G/G	MODIFIER	3_prime_UTR_variant	1
chr1H_17580566	1	chr1H	17580566	HORVU1Hr1G008130	G/G	A/A	MODIFIER	5_prime_UTR_variant	1
chr1H_17582641	1	chr1H	17582641	HORVU1Hr1G008130	G/G	A/A	LOW	synonymous_variant	1
chr1H_17583011	1	chr1H	17583011	HORVU1Hr1G008130	T/T	C/C	LOW	synonymous_variant	1
chr1H_17583391	1	chr1H	17583391	HORVU1Hr1G008130	C/C	T/T	MODIFIER	3_prime_UTR_variant	1
chr1H_17903099	1	chr1H	17903099	HORVU1Hr1G008230	G/G	C/C	LOW	synonymous_variant	1
chr1H_17903399	1	chr1H	17903399	HORVU1Hr1G008230	G/G	A/A	LOW	synonymous_variant	1
chr1H_17904278	1	chr1H	17904278	HORVU1Hr1G008230	A/A	G/G	LOW	synonymous_variant	1
chr1H_17904287	1	chr1H	17904287	HORVU1Hr1G008230	G/G	C/C	LOW	synonymous_variant	1
chr1H_17904897	1	chr1H	17904897	HORVU1Hr1G008230	G/G	C/C	MODERATE	missense_variant	1
JHI-Hv50k-2016-14491	2	chr1H	17906562	HORVU1Hr1G008230	A	G	MODIFIER	upstream_gene_variant	1
JHI-Hv50k-2016-14498	2	chr1H	17906703	HORVU1Hr1G008230	A	G	MODIFIER	upstream_gene_variant	1
chr1H_17907762	1	chr1H	17907762	HORVU1Hr1G008250	C/C	T/T	MODIFIER	3_prime_UTR_variant	1
chr1H_17907938	1	chr1H	17907938	HORVU1Hr1G008250	A/A	T/T	MODIFIER	3_prime_UTR_variant	1
chr1H_17907998	1	chr1H	17907998	HORVU1Hr1G008250	G/G	G/C	MODERATE	missense_variant	0
chr1H_17908068	1	chr1H	17908068	HORVU1Hr1G008250	A/A	G/G	LOW	synonymous_variant	1
chr1H_17908362	1	chr1H	17908362	HORVU1Hr1G008250	T/T	C/C	LOW	synonymous_variant	1
SCRI_RS_117492	2	chr1H	17908362	HORVU1Hr1G008250	A	G	LOW	synonymous_variant	1
chr1H_17908416	1	chr1H	17908416	HORVU1Hr1G008250	C/C	G/G	LOW	synonymous_variant	1
chr1H_17909230	1	chr1H	17909230	HORVU1Hr1G008250	C/C	T/T	MODIFIER	intron_variant	1
chr1H_17909595	1	chr1H	17909595	HORVU1Hr1G008250	T/T	A/A	MODIFIER	5_prime_UTR_variant	1
chr1H_17912231	1	chr1H	17912231	HORVU1Hr1G008250	C/C	T/T	MODIFIER	5_prime_UTR_variant	1
chr1H_17912398	1	chr1H	17912398	HORVU1Hr1G008250	A/A	C/C	MODIFIER	intron_variant	1
chr1H_17912811	1	chr1H	17912811	HORVU1Hr1G008250	T/T	C/C	MODERATE	missense_variant	1
chr1H_17912837	1	chr1H	17912837	HORVU1Hr1G008250	A/A	G/G	MODERATE	missense_variant	1
chr1H_17913128	1	chr1H	17913128	HORVU1Hr1G008250	A/A	C/C	MODERATE	missense_variant	1
chr1H_17913258	1	chr1H	17913258	HORVU1Hr1G008250	C/C	T/T	LOW	synonymous_variant	1
chr1H_17913339	1	chr1H	17913339	HORVU1Hr1G008250	C/C	T/T	LOW	synonymous_variant	1
chr1H_18163105	1	chr1H	18163105	HORVU1Hr1G008300	G/G	T/T	MODIFIER	3_prime_UTR_variant	1
chr1H_18408596	1	chr1H	18408596	HORVU1Hr1G008350	G/G	C/C	LOW	synonymous_variant	1
JHI-Hv50k-2016-15116	2	chr1H	18793288	HORVU1Hr1G008580	A	T	MODIFIER	5_prime_UTR_variant	1
JHI-Hv50k-2016-15135	2	chr1H	18802952	HORVU1Hr1G008620	A	G	MODIFIER	intron_variant	1
JHI-Hv50k-2016-15145	2	chr1H	18803680	HORVU1Hr1G008620	T	C	MODIFIER	intron_variant	1
chr1H_18806841	1	chr1H	18806841	HORVU1Hr1G008620	T/T	C/C	LOW	synonymous_variant	1
JHI-Hv50k-2016-15149	2	chr1H	18806841	HORVU1Hr1G008620	T	C	LOW	synonymous_variant	1
chr1H_18807356	1	chr1H	18807356	HORVU1Hr1G008620	C/C	G/G	MODIFIER	3_prime_UTR_variant	1
BOPA1_5194-1118	2	chr1H	18807356	HORVU1Hr1G008620	G	C	MODIFIER	3_prime_UTR_variant	1
chr1H_18807489	1	chr1H	18807489	HORVU1Hr1G008620	A/A	G/G	MODIFIER	3_prime_UTR_variant	1
chr1H_18807536	1	chr1H	18807536	HORVU1Hr1G008620	T/T	C/C	MODIFIER	3_prime_UTR_variant	1
chr1H_18846972	1	chr1H	18846972	HORVU1Hr1G008650	A/A	G/G	MODIFIER	3_prime_UTR_variant	1
JHI-Hv50k-2016-15198	2	chr1H	18846972	HORVU1Hr1G008650	A	G	MODIFIER	3_prime_UTR_variant	1
chr1H_18847483	1	chr1H	18847483	HORVU1Hr1G008650	T/T	C/C	LOW	synonymous_variant	1
chr1H_18847708	1	chr1H	18847708	HORVU1Hr1G008650	C/C	G/G	LOW	synonymous_variant	1
JHI-Hv50k-2016-15206	2	chr1H	18848388	HORVU1Hr1G008650	G	C	MODIFIER	upstream_gene_variant	1
chr1H_19951710	1	chr1H	19951710	HORVU1Hr1G008940	T/T	C/C	MODERATE	missense_variant	1
SCRI_RS_239784	2	chr1H	19951710	HORVU1Hr1G008940	A	G	MODERATE	missense_variant	1
chr1H_19951842	1	chr1H	19951842	HORVU1Hr1G008940	A/A	C/C	MODERATE	missense_variant	1
JHI-Hv50k-2016-15407	2	chr1H	19951842	HORVU1Hr1G008940	A	C	MODERATE	missense_variant	1
chr1H_19952320	1	chr1H	19952320	HORVU1Hr1G008940	A/A	G/G	LOW	synonymous_variant	1
chr1H_19952443	1	chr1H	19952443	HORVU1Hr1G008940	A/A	G/G	LOW	synonymous_variant	1
chr1H_19952677	1	chr1H	19952677	HORVU1Hr1G008940	T/T	C/C	LOW	synonymous_variant	1
chr1H_19953457	1	chr1H	19953457	HORVU1Hr1G008940	C/C	G/G	MODERATE	missense_variant	1
chr1H_19953793	1	chr1H	19953793	HORVU1Hr1G008940	G/G	A/A	LOW	synonymous_variant	1
JHI-Hv50k-2016-15410	2	chr1H	19953793	HORVU1Hr1G008940	G	A	LOW	synonymous_variant	1
chr1H_19953809	1	chr1H	19953809	HORVU1Hr1G008940	A/A	G/G	MODERATE	missense_variant	1
chr1H_19954057	1	chr1H	19954057	HORVU1Hr1G008940	A/A	G/G	LOW	synonymous_variant	1
chr1H_19954182	1	chr1H	19954182	HORVU1Hr1G008940	T/T	A/A	MODERATE	missense_variant	1
chr1H_19954372	1	chr1H	19954372	HORVU1Hr1G008940	G/G	A/A	LOW	synonymous_variant	1
chr1H_19954972	1	chr1H	19954972	HORVU1Hr1G008940	T/T	A/A	LOW	synonymous_variant	1
chr1H_19955099	1	chr1H	19955099	HORVU1Hr1G008940	C/C	T/T	MODERATE	missense_variant	1
JHI-Hv50k-2016-15419	2	chr1H	19957937	HORVU1Hr1G008940	G	A	MODIFIER	intron_variant	1
chr1H_19959090	1	chr1H	19959090	HORVU1Hr1G008940	A/A	G/G	MODIFIER	5_prime_UTR_variant	1
JHI-Hv50k-2016-15452	2	chr1H	20003669		G	T	MODIFIER	intergenic_variant	1
chr1H_20170713	1	chr1H	20170713	HORVU1Hr1G009030	A/A	G/G	LOW	synonymous_variant	1
chr1H_20170928	1	chr1H	20170928	HORVU1Hr1G009030	G/G	A/A	LOW	synonymous_variant	1
SCRI_RS_150500	2	chr1H	20170947	HORVU1Hr1G009030	C	T	MODERATE	missense_variant	1
chr1H_20171160	1	chr1H	20171160	HORVU1Hr1G009030	C/C	T/T	MODERATE	missense_variant	1
chr1H_20235006	1	chr1H	20235006	HORVU1Hr1G009100	C/C	G/G	MODIFIER	5_prime_UTR_variant	1
JHI-Hv50k-2016-15510	2	chr1H	20235361	HORVU1Hr1G009100	G	C	MODIFIER	5_prime_UTR_variant	1
chr1H_20235484	1	chr1H	20235484	HORVU1Hr1G009100	G/G	A/A	LOW	synonymous_variant	1
JHI-Hv50k-2016-15515	2	chr1H	20235848	HORVU1Hr1G009100	G	C	MODIFIER	intron_variant	1
chr1H_20235884	1	chr1H	20235884	HORVU1Hr1G009100	T/T	C/C	MODERATE	missense_variant	1
chr1H_20235959	1	chr1H	20235959	HORVU1Hr1G009100	C/C	T/T	MODERATE	missense_variant	1
chr1H_20236500	1	chr1H	20236500	HORVU1Hr1G009100	C/C	G/G	MODERATE	missense_variant	1
JHI-Hv50k-2016-15523	2	chr1H	20236500	HORVU1Hr1G009100	C	G	MODERATE	missense_variant	1
chr1H_20236517	1	chr1H	20236517	HORVU1Hr1G009100	C/C	T/T	MODERATE	missense_variant	1
JHI-Hv50k-2016-15529	2	chr1H	20236751	HORVU1Hr1G009100	C	T	MODIFIER	intron_variant	1
chr1H_20237131	1	chr1H	20237131	HORVU1Hr1G009100	A/A	C/C	LOW	synonymous_variant	1
chr1H_20237919	1	chr1H	20237919	HORVU1Hr1G009100	C/C	T/T	LOW	synonymous_variant	1
chr1H_20238482	1	chr1H	20238482	HORVU1Hr1G009100	C/C	A/A	MODIFIER	5_prime_UTR_variant	1
chr1H_20238616	1	chr1H	20238616	HORVU1Hr1G009100	C/T	C/C	MODIFIER	5_prime_UTR_variant	0
chr1H_20238983	1	chr1H	20238983	HORVU1Hr1G009100	T/T	C/C	LOW	synonymous_variant	1
chr1H_20239136	1	chr1H	20239136	HORVU1Hr1G009100	T/T	C/C	LOW	synonymous_variant	1
JHI-Hv50k-2016-15574	2	chr1H	20239136	HORVU1Hr1G009100	T	C	LOW	synonymous_variant	1
chr1H_20239187	1	chr1H	20239187	HORVU1Hr1G009100	G/G	A/A	LOW	synonymous_variant	1
chr1H_20239499	1	chr1H	20239499	HORVU1Hr1G009100	C/C	T/T	LOW	synonymous_variant	1
JHI-Hv50k-2016-15598	2	chr1H	20291169	HORVU1Hr1G009110	C	T	LOW	synonymous_variant	1
JHI-Hv50k-2016-15607	2	chr1H	20318267		A	G	MODIFIER	intergenic_variant	1
JHI-Hv50k-2016-15608	2	chr1H	20318440		T	C	MODIFIER	intergenic_variant	1
JHI-Hv50k-2016-15609	2	chr1H	20318512		T	G	MODIFIER	intergenic_variant	1
BOPA2_12_31276	2	chr1H	20336402		A	C	MODIFIER	intergenic_variant	1
JHI-Hv50k-2016-15630	2	chr1H	20349356	HORVU1Hr1G009140	T	G	MODIFIER	upstream_gene_variant	1
JHI-Hv50k-2016-15705	2	chr1H	20485873	HORVU1Hr1G009250	A	G	MODERATE	missense_variant	1
JHI-Hv50k-2016-15707	2	chr1H	20486219	HORVU1Hr1G009250	G	A	MODIFIER	5_prime_UTR_variant	1
chr1H_20489377	1	chr1H	20489377	HORVU1Hr1G009250	C/C	T/T	LOW	synonymous_variant	1
JHI-Hv50k-2016-15722	2	chr1H	20489377	HORVU1Hr1G009250	C	T	LOW	synonymous_variant	1
JHI-Hv50k-2016-15730	2	chr1H	20673323		C	T	MODIFIER	intergenic_variant	1
chr1H_20927035	1	chr1H	20927035	HORVU1Hr1G009430	T/T	A/A	MODIFIER	3_prime_UTR_variant	1
chr1H_20927439	1	chr1H	20927439	HORVU1Hr1G009430	T/T	G/G	MODIFIER	3_prime_UTR_variant	1
chr1H_20927810	1	chr1H	20927810	HORVU1Hr1G009430	C/C	T/T	MODIFIER	3_prime_UTR_variant	1
chr1H_20927922	1	chr1H	20927922		C/C	T/T			1
chr1H_20928218	1	chr1H	20928218	HORVU1Hr1G009430	T/T	C/C	MODERATE	missense_variant	1
chr1H_20930882	1	chr1H	20930882	HORVU1Hr1G009430	C/C	T/T	MODIFIER	5_prime_UTR_variant	1
JHI-Hv50k-2016-15789	2	chr1H	21024505		G	A	MODIFIER	intergenic_variant	1
chr1H_21103186	1	chr1H	21103186	HORVU1Hr1G009490	G/G	C/C	MODERATE	missense_variant	1
chr1H_21103411	1	chr1H	21103411	HORVU1Hr1G009490	A/A	G/G	MODERATE	missense_variant	1
JHI-Hv50k-2016-15869	2	chr1H	21405736	HORVU1Hr1G009560	C	T	MODIFIER	intron_variant	1
JHI-Hv50k-2016-15870	2	chr1H	21405863	HORVU1Hr1G009560	C	T	MODIFIER	intron_variant	1
JHI-Hv50k-2016-15952	2	chr1H	21746829	HORVU1Hr1G009630	C	T	MODIFIER	intron_variant	1
JHI-Hv50k-2016-15964	2	chr1H	21796427	HORVU1Hr1G009640	C	G	LOW	synonymous_variant	1
JHI-Hv50k-2016-16019	2	chr1H	21918164		G	A	MODIFIER	intergenic_variant	1
JHI-Hv50k-2016-16025	2	chr1H	21933694		A	T	MODIFIER	intergenic_variant	1
JHI-Hv50k-2016-16026	2	chr1H	21933874		A	G	MODIFIER	intergenic_variant	1
JHI-Hv50k-2016-16033	2	chr1H	22019015		T	G	MODIFIER	intergenic_variant	1
JHI-Hv50k-2016-16035	2	chr1H	22019064		G	A	MODIFIER	intergenic_variant	1
chr1H_22031910	1	chr1H	22031910	HORVU1Hr1G009800	G/T	G/G	MODERATE	missense_variant	0
chr1H_22031950	1	chr1H	22031950	HORVU1Hr1G009800	G/C	G/G	LOW	synonymous_variant	0
JHI-Hv50k-2016-16053	2	chr1H	22032235	HORVU1Hr1G009800	C	A	MODIFIER	5_prime_UTR_variant	1
JHI-Hv50k-2016-16064	2	chr1H	22067619		C	T	MODIFIER	intergenic_variant	1
JHI-Hv50k-2016-16065	2	chr1H	22067628		T	C	MODIFIER	intergenic_variant	1
JHI-Hv50k-2016-16067	2	chr1H	22067727		G	A	MODIFIER	intergenic_variant	1
chr1H_22167862	1	chr1H	22167862	HORVU1Hr1G009900	C/C	T/T	LOW	synonymous_variant	1
chr1H_22168576	1	chr1H	22168576	HORVU1Hr1G009900	T/T	C/C	LOW	synonymous_variant	1
chr1H_22169281	1	chr1H	22169281	HORVU1Hr1G009900	A/A	G/G	LOW	synonymous_variant	1
chr1H_22170237	1	chr1H	22170237	HORVU1Hr1G009900	G/G	A/A	MODERATE	missense_variant	1
chr1H_22171588	1	chr1H	22171588	HORVU1Hr1G009900	T/T	G/G	MODERATE	missense_variant	1
JHI-Hv50k-2016-16093	2	chr1H	22172229		T	C			1
chr1H_22172415	1	chr1H	22172415	HORVU1Hr1G009900	T/T	C/C	MODERATE	missense_variant	1
chr1H_22174508	1	chr1H	22174508	HORVU1Hr1G009900	C/C	T/T	MODERATE	missense_variant	1
chr1H_22176692	1	chr1H	22176692	HORVU1Hr1G009900	T/T	C/C	MODIFIER	3_prime_UTR_variant	1
SCRI_RS_128285	2	chr1H	22176692	HORVU1Hr1G009900	T	C	MODIFIER	3_prime_UTR_variant	1
chr1H_22176715	1	chr1H	22176715	HORVU1Hr1G009900	A/G	A/A	MODIFIER	3_prime_UTR_variant	0
chr1H_23224566	1	chr1H	23224566	HORVU1Hr1G010250	G/G	G/C	MODIFIER	3_prime_UTR_variant	0
chr1H_23327300	1	chr1H	23327300	HORVU1Hr1G010280	C/T	T/T	LOW	synonymous_variant	0
chr1H_23813004	1	chr1H	23813004	HORVU1Hr1G010380	A/A	C/C	LOW	synonymous_variant	1
chr1H_23813617	1	chr1H	23813617		T/T	C/C			1
chr1H_23813767	1	chr1H	23813767	HORVU1Hr1G010380	A/A	C/C	LOW	synonymous_variant	1
chr1H_23814645	1	chr1H	23814645	HORVU1Hr1G010380	G/G	A/A	MODERATE	missense_variant	1
chr1H_23814798	1	chr1H	23814798	HORVU1Hr1G010380	C/C	T/T	MODERATE	missense_variant	1
chr1H_23815547	1	chr1H	23815547	HORVU1Hr1G010380	C/C	T/T	LOW	synonymous_variant	1
chr1H_23815813	1	chr1H	23815813	HORVU1Hr1G010380	C/C	T/T	LOW	synonymous_variant	1
BOPA1_5346-1587	2	chr1H	23815813	HORVU1Hr1G010380	G	A	LOW	synonymous_variant	1
JHI-Hv50k-2016-16331	2	chr1H	23821649	HORVU1Hr1G010390	A	G	MODERATE	missense_variant	1
chr1H_23869656	1	chr1H	23869656	HORVU1Hr1G010400	A/A	G/G	MODERATE	missense_variant	1
chr1H_23869918	1	chr1H	23869918	HORVU1Hr1G010400	C/C	T/T	LOW	synonymous_variant	1
chr1H_23869982	1	chr1H	23869982	HORVU1Hr1G010400	A/A	C/C	MODERATE	missense_variant	1
chr1H_23870388	1	chr1H	23870388	HORVU1Hr1G010400	G/G	A/A	MODERATE	missense_variant	1
chr1H_23870565	1	chr1H	23870565	HORVU1Hr1G010400	G/G	C/C	MODERATE	missense_variant	1
chr1H_23870810	1	chr1H	23870810	HORVU1Hr1G010400	G/G	T/T	LOW	synonymous_variant	1
chr1H_23870908	1	chr1H	23870908	HORVU1Hr1G010400	C/C	G/G	MODERATE	missense_variant	1
chr1H_23870948	1	chr1H	23870948	HORVU1Hr1G010400	C/C	T/T	LOW	synonymous_variant	1
chr1H_23871002	1	chr1H	23871002	HORVU1Hr1G010400	A/A	G/G	LOW	synonymous_variant	1
JHI-Hv50k-2016-16388	2	chr1H	23925161		A	G	MODIFIER	intergenic_variant	1
JHI-Hv50k-2016-16391	2	chr1H	23925544		G	A	MODIFIER	intergenic_variant	1
JHI-Hv50k-2016-16396	2	chr1H	23930305		A	G	MODIFIER	intergenic_variant	1
JHI-Hv50k-2016-16399	2	chr1H	23930597		T	C	MODIFIER	intergenic_variant	1
JHI-Hv50k-2016-16401	2	chr1H	23930757		T	A	MODIFIER	intergenic_variant	1
JHI-Hv50k-2016-16404	2	chr1H	23930896		C	A	MODIFIER	intergenic_variant	1
JHI-Hv50k-2016-16405	2	chr1H	23931000		C	A	MODIFIER	intergenic_variant	1
JHI-Hv50k-2016-16413	2	chr1H	23931519		C	T	MODIFIER	intergenic_variant	1
JHI-Hv50k-2016-16450	2	chr1H	23935902		T	C	MODIFIER	intergenic_variant	1
JHI-Hv50k-2016-16456	2	chr1H	23936732		G	A	MODIFIER	intergenic_variant	1
JHI-Hv50k-2016-16460	2	chr1H	23936833		A	G	MODIFIER	intergenic_variant	1
JHI-Hv50k-2016-16461	2	chr1H	23936886		T	C	MODIFIER	intergenic_variant	1
JHI-Hv50k-2016-16468	2	chr1H	23937409		T	C	MODIFIER	intergenic_variant	1
JHI-Hv50k-2016-16470	2	chr1H	23937575		G	A	MODIFIER	intergenic_variant	1
JHI-Hv50k-2016-16472	2	chr1H	23937767		A	G	MODIFIER	intergenic_variant	1
JHI-Hv50k-2016-16473	2	chr1H	23937853		T	A	MODIFIER	intergenic_variant	1
JHI-Hv50k-2016-16475	2	chr1H	23938007		T	G	MODIFIER	intergenic_variant	1
JHI-Hv50k-2016-16477	2	chr1H	23938301		T	C	MODIFIER	intergenic_variant	1
JHI-Hv50k-2016-16478	2	chr1H	23938304		A	T	MODIFIER	intergenic_variant	1
JHI-Hv50k-2016-16480	2	chr1H	23938524		A	G	MODIFIER	intergenic_variant	1
JHI-Hv50k-2016-16481	2	chr1H	23938684		A	G	MODIFIER	intergenic_variant	1
JHI-Hv50k-2016-16491	2	chr1H	23939940		A	G	MODIFIER	intergenic_variant	1
JHI-Hv50k-2016-16492	2	chr1H	23940188		T	C	MODIFIER	intergenic_variant	1
JHI-Hv50k-2016-16495	2	chr1H	23940651		T	A	MODIFIER	intergenic_variant	1
JHI-Hv50k-2016-16496	2	chr1H	23940750		A	C	MODIFIER	intergenic_variant	1
JHI-Hv50k-2016-16500	2	chr1H	23941397		T	A	MODIFIER	intergenic_variant	1
JHI-Hv50k-2016-16504	2	chr1H	23942700		T	G	MODIFIER	intergenic_variant	1
JHI-Hv50k-2016-16506	2	chr1H	23943241		A	C	MODIFIER	intergenic_variant	1
JHI-Hv50k-2016-16518	2	chr1H	23944568		C	T	MODIFIER	intergenic_variant	1
JHI-Hv50k-2016-16527	2	chr1H	23947107		T	C	MODIFIER	intergenic_variant	1
JHI-Hv50k-2016-16559	2	chr1H	24024792	HORVU1Hr1G010500	C	G	MODIFIER	upstream_gene_variant	1
JHI-Hv50k-2016-16560	2	chr1H	24024920	HORVU1Hr1G010500	G	A	MODIFIER	upstream_gene_variant	1
SCRI_RS_161702	2	chr1H	24025029	HORVU1Hr1G010500	A	G	MODIFIER	upstream_gene_variant	1
chr1H_24027727	1	chr1H	24027727	HORVU1Hr1G010510	C/C	T/T	MODIFIER	3_prime_UTR_variant	1
SCRI_RS_116548	2	chr1H	24027749	HORVU1Hr1G010510	G	A	MODIFIER	3_prime_UTR_variant	1
JHI-Hv50k-2016-16575	2	chr1H	24029767	HORVU1Hr1G010510	T	C	MODIFIER	intron_variant	1
chr1H_24030852	1	chr1H	24030852	HORVU1Hr1G010510	T/T	G/G	MODIFIER	5_prime_UTR_variant	1
JHI-Hv50k-2016-16601	2	chr1H	24039540	HORVU1Hr1G010520	T	G	MODIFIER	intron_variant	1
JHI-Hv50k-2016-16604	2	chr1H	24041841	HORVU1Hr1G010530	T	A	MODIFIER	5_prime_UTR_variant	1
JHI-Hv50k-2016-16605	2	chr1H	24041878		G	A			1
chr1H_24445119	1	chr1H	24445119	HORVU1Hr1G010580	A/A	G/G	LOW	synonymous_variant	1
chr1H_24657388	1	chr1H	24657388	HORVU1Hr1G010670	T/T	C/C	LOW	synonymous_variant	1
chr1H_24657669	1	chr1H	24657669	HORVU1Hr1G010670	G/G	T/T	MODERATE	missense_variant	1
JHI-Hv50k-2016-16622	2	chr1H	24657810	HORVU1Hr1G010670	T	A	MODERATE	missense_variant	1
JHI-Hv50k-2016-16623	2	chr1H	24657837	HORVU1Hr1G010670	G	A	MODIFIER	3_prime_UTR_variant	1
chr1H_24657925	1	chr1H	24657925	HORVU1Hr1G010670	A/A	G/G	MODERATE	missense_variant	1
JHI-Hv50k-2016-16624	2	chr1H	24657925	HORVU1Hr1G010670	A	G	MODERATE	missense_variant	1
chr1H_24658016	1	chr1H	24658016	HORVU1Hr1G010670	T/T	C/C	LOW	synonymous_variant	1
JHI-Hv50k-2016-16625	2	chr1H	24658016	HORVU1Hr1G010670	T	C	LOW	synonymous_variant	1
chr1H_24658134	1	chr1H	24658134	HORVU1Hr1G010670	A/A	G/G	MODERATE	missense_variant	1
JHI-Hv50k-2016-16626	2	chr1H	24658134	HORVU1Hr1G010670	A	G	MODERATE	missense_variant	1
chr1H_24658251	1	chr1H	24658251		T/T	G/G			1
chr1H_25046080	1	chr1H	25046080	HORVU1Hr1G010780	G/G	A/A	LOW	synonymous_variant	1
chr1H_25046263	1	chr1H	25046263	HORVU1Hr1G010780	T/T	G/G	MODIFIER	3_prime_UTR_variant	1
chr1H_25046414	1	chr1H	25046414	HORVU1Hr1G010780	T/T	G/G	MODIFIER	3_prime_UTR_variant	1
JHI-Hv50k-2016-16636	2	chr1H	25046880	HORVU1Hr1G010780	A	C	MODIFIER	3_prime_UTR_variant	1
chr1H_25047203	1	chr1H	25047203	HORVU1Hr1G010780	G/G	G/A	MODIFIER	3_prime_UTR_variant	0
JHI-Hv50k-2016-16638	2	chr1H	25047203	HORVU1Hr1G010780	G	A	MODIFIER	3_prime_UTR_variant	1
chr1H_25047308	1	chr1H	25047308	HORVU1Hr1G010780	T/T	T/C	MODIFIER	3_prime_UTR_variant	0
JHI-Hv50k-2016-16641	2	chr1H	25047457	HORVU1Hr1G010780	A	C	MODIFIER	3_prime_UTR_variant	1
chr1H_25047584	1	chr1H	25047584	HORVU1Hr1G010780	A/A	A/G	MODIFIER	3_prime_UTR_variant	0
JHI-Hv50k-2016-16644	2	chr1H	25048724	HORVU1Hr1G010780	T	C	MODIFIER	3_prime_UTR_variant	1
chr1H_25327774	1	chr1H	25327774	HORVU1Hr1G010800	C/C	A/A	MODERATE	missense_variant	1
chr1H_25328839	1	chr1H	25328839	HORVU1Hr1G010800	C/C	T/T	LOW	synonymous_variant	1
JHI-Hv50k-2016-16648	2	chr1H	25328839	HORVU1Hr1G010800	C	T	LOW	synonymous_variant	1
chr1H_25329295	1	chr1H	25329295	HORVU1Hr1G010800	G/G	A/A	LOW	synonymous_variant	1
chr1H_25329806	1	chr1H	25329806	HORVU1Hr1G010800	G/G	A/A	MODERATE	missense_variant	1
chr1H_25330942	1	chr1H	25330942	HORVU1Hr1G010800	C/C	G/G	LOW	synonymous_variant	1
JHI-Hv50k-2016-16650	2	chr1H	25330942	HORVU1Hr1G010800	C	G	LOW	synonymous_variant	1
chr1H_25331572	1	chr1H	25331572	HORVU1Hr1G010800	G/G	A/A	LOW	synonymous_variant	1
JHI-Hv50k-2016-16651	2	chr1H	25331572	HORVU1Hr1G010800	G	A	LOW	synonymous_variant	1
chr1H_25333445	1	chr1H	25333445	HORVU1Hr1G010810	C/C	A/A	MODIFIER	3_prime_UTR_variant	1
JHI-Hv50k-2016-16654	2	chr1H	25334191	HORVU1Hr1G010810	A	G	MODIFIER	5_prime_UTR_variant	1
chr1H_25334319	1	chr1H	25334319		A/A	G/G			1
JHI-Hv50k-2016-16655	2	chr1H	25335685	HORVU1Hr1G010810	G	A	MODERATE	missense_variant	1
chr1H_25335918	1	chr1H	25335918	HORVU1Hr1G010810	A/A	C/C	MODERATE	missense_variant	1
chr1H_25336942	1	chr1H	25336942	HORVU1Hr1G010810	G/G	A/A	LOW	synonymous_variant	1
chr1H_25337690	1	chr1H	25337690	HORVU1Hr1G010810	G/G	A/A	LOW	synonymous_variant	1
JHI-Hv50k-2016-16657	2	chr1H	25337690	HORVU1Hr1G010810	G	A	LOW	synonymous_variant	1
chr1H_25339860	1	chr1H	25339860	HORVU1Hr1G010810	C/C	G/G	MODIFIER	5_prime_UTR_variant	1
chr1H_25339880	1	chr1H	25339880	HORVU1Hr1G010810	A/A	G/G	MODIFIER	5_prime_UTR_variant	1
chr1H_26220131	1	chr1H	26220131	HORVU1Hr1G011030	A/G	A/A	MODIFIER	3_prime_UTR_variant	0
chr1H_26659727	1	chr1H	26659727	HORVU1Hr1G011160	G/C	G/G	MODERATE	missense_variant	0
chr1H_27070127	1	chr1H	27070127	HORVU1Hr1G011300	G/A	G/G	MODERATE	missense_variant	0
chr1H_27636575	1	chr1H	27636575	HORVU1Hr1G011430	T/C	T/T	MODERATE	missense_variant	0
chr1H_29888545	1	chr1H	29888545	HORVU1Hr1G011990	C/A	C/C	MODIFIER	intron_variant	0
chr1H_38321961	1	chr1H	38321961	HORVU1Hr1G013990	T/T	T/C	MODERATE	missense_variant	0
chr1H_48207148	1	chr1H	48207148	HORVU1Hr1G015770	A/C	A/A	MODERATE	missense_variant	0
chr1H_53366241	1	chr1H	53366241	HORVU1Hr1G016540	A/A	A/G	MODIFIER	3_prime_UTR_variant	0
chr1H_53366364	1	chr1H	53366364	HORVU1Hr1G016540	C/A	C/C	MODIFIER	3_prime_UTR_variant	0
chr1H_58441440	1	chr1H	58441440	HORVU1Hr1G017240	G/G	G/T	LOW	synonymous_variant	0
chr1H_61134577	1	chr1H	61134577	HORVU1Hr1G017720	C/T	C/C	MODERATE	missense_variant	0
chr1H_61135217	1	chr1H	61135217	HORVU1Hr1G017720	C/C	C/A	HIGH	stop_gained	0
chr1H_79089069	1	chr1H	79089069	HORVU1Hr1G020240	G/C	G/G	MODIFIER	3_prime_UTR_variant	0
chr1H_83690926	1	chr1H	83690926	HORVU1Hr1G021000	T/T	T/A	LOW	synonymous_variant	0
chr1H_83691151	1	chr1H	83691151	HORVU1Hr1G021000	A/C	A/A	MODERATE	missense_variant	0
chr1H_87552788	1	chr1H	87552788	HORVU1Hr1G021600	C/T	C/C	MODIFIER	3_prime_UTR_variant	0
chr1H_87555488	1	chr1H	87555488	HORVU1Hr1G021600	T/C	T/T	MODERATE	missense_variant	0
chr1H_87556228	1	chr1H	87556228	HORVU1Hr1G021600	C/A	C/C	MODERATE	missense_variant	0
chr1H_94904084	1	chr1H	94904084		A/A	A/G			0
chr1H_94907537	1	chr1H	94907537		A/C	A/A			0
chr1H_96481018	1	chr1H	96481018	HORVU1Hr1G022570	G/G	G/A	MODIFIER	intron_variant	0
chr1H_96481019	1	chr1H	96481019	HORVU1Hr1G022570	A/A	G/A	MODIFIER	intron_variant	0
chr1H_96575946	1	chr1H	96575946	HORVU1Hr1G022620	G/A	G/G	MODERATE	missense_variant	0
chr1H_106628894	1	chr1H	106628894	HORVU1Hr1G023960	C/T	C/C	MODIFIER	non_coding_transcript_exon_variant	0
chr1H_118908078	1	chr1H	118908078	HORVU1Hr1G025010	C/C	C/T	MODIFIER	3_prime_UTR_variant	0
chr1H_118908110	1	chr1H	118908110	HORVU1Hr1G025010	C/T	C/C	MODIFIER	3_prime_UTR_variant	0
chr1H_119901815	1	chr1H	119901815	HORVU1Hr1G025060	G/G	G/A	MODIFIER	5_prime_UTR_variant	0
SCRI_RS_182947	2	chr1H	178180879		C	T	MODIFIER	intergenic_variant	1
chr1H_189909729	1	chr1H	189909729	HORVU1Hr1G031500	A/A	A/G	MODIFIER	non_coding_transcript_exon_variant	0
chr1H_189911604	1	chr1H	189911604		G/G	T/T			1
chr1H_201686315	1	chr1H	201686315		A/A	A/G			0
chr1H_240542178	1	chr1H	240542178	HORVU1Hr1G035960	T/T	C/T	MODIFIER	3_prime_UTR_variant	0
chr1H_248817510	1	chr1H	248817510	HORVU1Hr1G036720	A/A	A/C	MODIFIER	3_prime_UTR_variant	0
chr1H_256964880	1	chr1H	256964880		C/C	C/A			0
chr1H_272999716	1	chr1H	272999716	HORVU1Hr1G039050	A/A	A/G	MODIFIER	3_prime_UTR_variant	0
chr1H_287304346	1	chr1H	287304346	HORVU1Hr1G040660	C/C	C/T	MODIFIER	5_prime_UTR_variant	0
chr1H_314686133	1	chr1H	314686133	HORVU1Hr1G043280	G/G	G/A	MODERATE	missense_variant	0
chr1H_314686136	1	chr1H	314686136	HORVU1Hr1G043280	G/G	G/A	MODERATE	missense_variant	0
chr1H_314687379	1	chr1H	314687379	HORVU1Hr1G043280	T/T	T/G	MODERATE	missense_variant	0
chr1H_318671886	1	chr1H	318671886	HORVU1Hr1G043790	T/T	T/C	MODERATE	missense_variant	0
chr1H_323411303	1	chr1H	323411303	HORVU1Hr1G044500	G/C	G/G	MODERATE	missense_variant	0
chr1H_346940997	1	chr1H	346940997	HORVU1Hr1G047030	G/A	A/A	MODIFIER	3_prime_UTR_variant	0
chr1H_352865595	1	chr1H	352865595		C/C	T/C			0
chr1H_364495310	1	chr1H	364495310	HORVU1Hr1G049140	T/T	T/C	MODIFIER	3_prime_UTR_variant	0
chr1H_368398738	1	chr1H	368398738	HORVU1Hr1G049740	A/A	C/A	MODIFIER	5_prime_UTR_variant	0
chr1H_369669718	1	chr1H	369669718	HORVU1Hr1G049920	C/A	A/A	LOW	synonymous_variant	0
chr1H_372849613	1	chr1H	372849613	HORVU1Hr1G050280	C/C	C/T	MODIFIER	5_prime_UTR_variant	0
chr1H_372849655	1	chr1H	372849655	HORVU1Hr1G050280	A/G	A/A	MODIFIER	5_prime_UTR_variant	0
chr1H_372965950	1	chr1H	372965950	HORVU1Hr1G050340	A/A	A/G	MODERATE	missense_variant	0
chr1H_385984372	1	chr1H	385984372	HORVU1Hr1G052060	A/G	A/A	MODIFIER	5_prime_UTR_variant	0
chr1H_388481555	1	chr1H	388481555	HORVU1Hr1G052360	C/G	C/C	MODIFIER	5_prime_UTR_variant	0
chr1H_393129651	1	chr1H	393129651	HORVU1Hr1G053100	A/G	A/A	MODIFIER	non_coding_transcript_exon_variant	0
chr1H_393441731	1	chr1H	393441731	HORVU1Hr1G053190	T/C	T/T	MODIFIER	3_prime_UTR_variant	0
chr1H_394739875	1	chr1H	394739875	HORVU1Hr1G053400	T/A	T/T	LOW	synonymous_variant	0
chr1H_422892869	1	chr1H	422892869	HORVU1Hr1G057970	G/C	G/G	HIGH	start_lost	0
chr1H_423126219	1	chr1H	423126219	HORVU1Hr1G058020	A/A	T/A	MODERATE	missense_variant	0
chr1H_425921855	1	chr1H	425921855	HORVU1Hr1G058340	A/A	A/C	MODERATE	missense_variant	0
chr1H_428224440	1	chr1H	428224440	HORVU1Hr1G058790	A/A	G/A	MODERATE	missense_variant	0
chr1H_428224457	1	chr1H	428224457	HORVU1Hr1G058790	C/C	G/C	MODERATE	missense_variant	0
chr1H_431807449	1	chr1H	431807449	HORVU1Hr1G059180	T/C	T/T	MODIFIER	3_prime_UTR_variant	0
chr1H_433519933	1	chr1H	433519933	HORVU1Hr1G059460	A/A	A/G	MODERATE	missense_variant	0
chr1H_433520108	1	chr1H	433520108	HORVU1Hr1G059460	C/G	C/C	MODERATE	missense_variant	0
chr1H_444932180	1	chr1H	444932180	HORVU1Hr1G061550	A/A	A/T	MODIFIER	3_prime_UTR_variant	0
chr1H_445265720	1	chr1H	445265720	HORVU1Hr1G061580	G/A	A/A	LOW	synonymous_variant	0
chr1H_446875124	1	chr1H	446875124	HORVU1Hr1G061790	A/A	A/G	LOW	synonymous_variant	0
chr1H_448505886	1	chr1H	448505886	HORVU1Hr1G062190	G/A	A/A	MODIFIER	3_prime_UTR_variant	0
chr1H_456212108	1	chr1H	456212108	HORVU1Hr1G063590	G/T	G/G	MODERATE	missense_variant	0
chr1H_459369867	1	chr1H	459369867	HORVU1Hr1G064210	A/C	C/C	MODERATE	missense_variant	0
chr1H_459659951	1	chr1H	459659951	HORVU1Hr1G064240	T/T	C/T	MODERATE	missense_variant	0
chr1H_461403452	1	chr1H	461403452	HORVU1Hr1G064440	A/G	A/A	MODERATE	missense_variant	0
chr1H_461596852	1	chr1H	461596852	HORVU1Hr1G064490	C/A	C/C	MODIFIER	3_prime_UTR_variant	0
chr1H_465597422	1	chr1H	465597422		T/T	T/G			0
chr1H_468811158	1	chr1H	468811158		A/G	A/A			0
chr1H_477852339	1	chr1H	477852339	HORVU1Hr1G067330	G/G	G/A	MODIFIER	5_prime_UTR_variant	0
chr1H_480051632	1	chr1H	480051632		T/T	T/C			0
chr1H_480449877	1	chr1H	480449877	HORVU1Hr1G068170	G/A	A/A	LOW	synonymous_variant	0
chr1H_482728981	1	chr1H	482728981		T/C	C/C			0
chr1H_482738396	1	chr1H	482738396	HORVU1Hr1G068960	A/G	A/A	MODERATE	missense_variant	0
chr1H_492402453	1	chr1H	492402453	HORVU1Hr1G071210	C/A	C/C	LOW	synonymous_variant	0
chr1H_493624138	1	chr1H	493624138	HORVU1Hr1G071570	A/A	A/G	MODIFIER	5_prime_UTR_variant	0
chr1H_496931341	1	chr1H	496931341		T/T	T/A			0
chr1H_508782219	1	chr1H	508782219	HORVU1Hr1G074660	T/G	T/T	LOW	synonymous_variant	0
chr1H_509765621	1	chr1H	509765621	HORVU1Hr1G075110	A/A	A/G	MODIFIER	5_prime_UTR_variant	0
chr1H_509977206	1	chr1H	509977206	HORVU1Hr1G075150	C/C	C/A	MODERATE	missense_variant	0
chr1H_512333730	1	chr1H	512333730	HORVU1Hr1G075780	G/G	G/C	MODERATE	missense_variant	0
chr1H_514263548	1	chr1H	514263548	HORVU1Hr1G076470	T/T	C/T	MODERATE	missense_variant	0
chr1H_514263613	1	chr1H	514263613	HORVU1Hr1G076470	A/A	A/C	LOW	synonymous_variant	0
chr1H_515936317	1	chr1H	515936317	HORVU1Hr1G076870	C/T	C/C	MODERATE	missense_variant	0
chr1H_516508752	1	chr1H	516508752	HORVU1Hr1G077190	C/G	C/C	MODERATE	missense_variant	0
chr1H_518766269	1	chr1H	518766269	HORVU1Hr1G077840	G/G	G/A	MODERATE	missense_variant	0
chr1H_518766284	1	chr1H	518766284	HORVU1Hr1G077840	A/A	G/A	MODERATE	missense_variant	0
chr1H_518766372	1	chr1H	518766372	HORVU1Hr1G077840	G/C	G/G	MODERATE	missense_variant	0
chr1H_520642104	1	chr1H	520642104	HORVU1Hr1G078530	C/G	C/C	MODERATE	missense_variant	0
chr1H_520647799	1	chr1H	520647799	HORVU1Hr1G078530	G/C	G/G	LOW	synonymous_variant	0
chr1H_521288321	1	chr1H	521288321	HORVU1Hr1G078880	C/C	C/T	MODIFIER	5_prime_UTR_variant	0
chr1H_521288830	1	chr1H	521288830	HORVU1Hr1G078880	G/G	G/A	MODIFIER	5_prime_UTR_variant	0
chr1H_521288850	1	chr1H	521288850	HORVU1Hr1G078880	G/A	G/G	MODIFIER	5_prime_UTR_variant	0
chr1H_521288869	1	chr1H	521288869	HORVU1Hr1G078880	A/G	A/A	MODERATE	missense_variant	0
chr1H_521288920	1	chr1H	521288920	HORVU1Hr1G078880	G/G	G/T	MODERATE	missense_variant	0
chr1H_521289012	1	chr1H	521289012	HORVU1Hr1G078880	T/T	T/C	MODERATE	missense_variant	0
chr1H_521289109	1	chr1H	521289109	HORVU1Hr1G078880	T/T	T/A	LOW	synonymous_variant	0
chr1H_521289302	1	chr1H	521289302	HORVU1Hr1G078880	C/C	C/T	MODERATE	missense_variant	0
chr1H_521289720	1	chr1H	521289720	HORVU1Hr1G078880	G/G	G/T	MODERATE	missense_variant	0
chr1H_521290278	1	chr1H	521290278	HORVU1Hr1G078880	C/T	C/C	MODIFIER	3_prime_UTR_variant	0
chr1H_522835107	1	chr1H	522835107	HORVU1Hr1G079370	T/C	T/T	MODIFIER	intron_variant	0
chr1H_523084696	1	chr1H	523084696	HORVU1Hr1G079440	C/C	T/C	MODIFIER	3_prime_UTR_variant	0
chr1H_523084698	1	chr1H	523084698	HORVU1Hr1G079440	C/C	C/T	MODIFIER	3_prime_UTR_variant	0
chr1H_526215768	1	chr1H	526215768	HORVU1Hr1G080780	T/A	T/T	HIGH	splice_acceptor_variant	0
chr1H_526897672	1	chr1H	526897672	HORVU1Hr1G081050	A/A	A/G	MODIFIER	3_prime_UTR_variant	0
chr1H_526899269	1	chr1H	526899269	HORVU1Hr1G081050	G/A	G/G	MODIFIER	5_prime_UTR_variant	0
chr1H_527739875	1	chr1H	527739875	HORVU1Hr1G081430	G/A	G/G	MODIFIER	5_prime_UTR_variant	0
chr1H_527740062	1	chr1H	527740062	HORVU1Hr1G081430	G/T	T/T	MODIFIER	5_prime_UTR_variant	0
chr1H_527740184	1	chr1H	527740184	HORVU1Hr1G081430	G/G	A/G	MODIFIER	5_prime_UTR_variant	0
chr1H_529577355	1	chr1H	529577355	HORVU1Hr1G082330	G/C	G/G	MODIFIER	3_prime_UTR_variant	0
chr1H_529975177	1	chr1H	529975177	HORVU1Hr1G082660	C/C	T/C	LOW	synonymous_variant	0
chr1H_536568283	1	chr1H	536568283	HORVU1Hr1G085930	G/G	A/A	MODERATE	missense_variant	1
chr1H_536568295	1	chr1H	536568295	HORVU1Hr1G085930	A/A	G/G	MODERATE	missense_variant	1
chr1H_536568519	1	chr1H	536568519	HORVU1Hr1G085930	C/G	C/C	LOW	synonymous_variant	0
chr1H_536783515	1	chr1H	536783515	HORVU1Hr1G086070	G/G	G/C	MODIFIER	3_prime_UTR_variant	0
chr1H_537085338	1	chr1H	537085338	HORVU1Hr1G086270	A/A	G/A	MODIFIER	5_prime_UTR_variant	0
chr1H_539788985	1	chr1H	539788985	HORVU1Hr1G087660	A/C	A/A	HIGH	splice_acceptor_variant	0
chr1H_540796351	1	chr1H	540796351	HORVU1Hr1G088010	C/C	C/T	MODERATE	missense_variant	0
chr1H_540796373	1	chr1H	540796373	HORVU1Hr1G088020	A/A	G/A	MODERATE	missense_variant	0
chr1H_545256270	1	chr1H	545256270	HORVU1Hr1G090080	G/T	G/G	MODERATE	missense_variant	0
chr1H_546291975	1	chr1H	546291975	HORVU1Hr1G090490	T/T	T/G	HIGH	splice_acceptor_variant	0
chr1H_546816931	1	chr1H	546816931	HORVU1Hr1G090720	A/A	A/G	MODERATE	missense_variant	0
chr1H_547459281	1	chr1H	547459281	HORVU1Hr1G091130	A/G	A/A	MODERATE	missense_variant	0
chr1H_555700679	1	chr1H	555700679		C/A	C/C			0
chr1H_557832918	1	chr1H	557832918	HORVU1Hr1G095140	C/C	T/T	MODIFIER	intron_variant	1
chr2H_828366	1	chr2H	828366	HORVU2Hr1G000280	A/A	G/A	LOW	synonymous_variant	0
chr2H_1540117	1	chr2H	1540117	HORVU2Hr1G000700	G/G	G/A	LOW	synonymous_variant	0
chr2H_2795186	1	chr2H	2795186	HORVU2Hr1G001320	A/A	G/A	LOW	synonymous_variant	0
chr2H_2830958	1	chr2H	2830958	HORVU2Hr1G001340	T/T	C/T	MODERATE	missense_variant	0
chr2H_2846823	1	chr2H	2846823	HORVU2Hr1G001350	C/T	C/C	LOW	synonymous_variant	0
chr2H_2846868	1	chr2H	2846868	HORVU2Hr1G001350	A/G	G/G	MODIFIER	3_prime_UTR_variant	0
chr2H_2846927	1	chr2H	2846927	HORVU2Hr1G001350	A/C	C/C	MODIFIER	3_prime_UTR_variant	0
chr2H_2850260	1	chr2H	2850260	HORVU2Hr1G001360	A/A	G/A	LOW	synonymous_variant	0
chr2H_2900244	1	chr2H	2900244		T/T	C/T			0
JHI-Hv50k-2016-60595	2	chr2H	3096990	HORVU2Hr1G001450	T	C	MODIFIER	non_coding_transcript_exon_variant	1
JHI-Hv50k-2016-60688	2	chr2H	3273755	HORVU2Hr1G001560	C	G	MODIFIER	5_prime_UTR_variant	1
JHI-Hv50k-2016-60689	2	chr2H	3273787	HORVU2Hr1G001560	C	T	MODIFIER	5_prime_UTR_variant	1
JHI-Hv50k-2016-60696	2	chr2H	3275068	HORVU2Hr1G001560	C	G	MODERATE	missense_variant	1
JHI-Hv50k-2016-60697	2	chr2H	3275192	HORVU2Hr1G001560	A	T	MODERATE	missense_variant	1
JHI-Hv50k-2016-60707	2	chr2H	3275983	HORVU2Hr1G001560	C	T	LOW	synonymous_variant	1
JHI-Hv50k-2016-60709	2	chr2H	3276264	HORVU2Hr1G001560	G	C	MODIFIER	intron_variant	1
JHI-Hv50k-2016-60734	2	chr2H	3325549	HORVU2Hr1G001600	C	T	MODIFIER	downstream_gene_variant	1
chr2H_3329218	1	chr2H	3329218	HORVU2Hr1G001600	C/C	T/T	MODIFIER	intron_variant	1
chr2H_3329899	1	chr2H	3329899	HORVU2Hr1G001600	G/G	T/T	LOW	synonymous_variant	1
chr2H_3330173	1	chr2H	3330173	HORVU2Hr1G001600	G/G	A/A	LOW	synonymous_variant	1
chr2H_3330290	1	chr2H	3330290	HORVU2Hr1G001600	C/C	T/T	LOW	synonymous_variant	1
chr2H_3330410	1	chr2H	3330410	HORVU2Hr1G001600	T/T	A/A	LOW	synonymous_variant	1
JHI-Hv50k-2016-60873	2	chr2H	3581344	HORVU2Hr1G001690	G	A	MODIFIER	intron_variant	1
chr2H_3581648	1	chr2H	3581648	HORVU2Hr1G001690	A/A	G/G	MODERATE	missense_variant	1
chr2H_3654170	1	chr2H	3654170	HORVU2Hr1G001690	C/C	A/A	MODIFIER	intron_variant	1
chr2H_3689481	1	chr2H	3689481		G/G	A/A			1
chr2H_3690293	1	chr2H	3690293	HORVU2Hr1G001760	G/G	G/C	MODIFIER	3_prime_UTR_variant	0
JHI-Hv50k-2016-60955	2	chr2H	3728932	HORVU2Hr1G001780	T	A	LOW	synonymous_variant	1
chr2H_3731877	1	chr2H	3731877	HORVU2Hr1G001790	C/C	T/T	MODIFIER	3_prime_UTR_variant	1
chr2H_3731882	1	chr2H	3731882	HORVU2Hr1G001790	C/C	T/T	MODIFIER	3_prime_UTR_variant	1
chr2H_3732052	1	chr2H	3732052	HORVU2Hr1G001790	C/C	G/G	MODERATE	missense_variant	1
chr2H_3732202	1	chr2H	3732202	HORVU2Hr1G001790	G/G	G/C	MODERATE	missense_variant	0
chr2H_3732343	1	chr2H	3732343	HORVU2Hr1G001790	T/T	C/C	MODERATE	missense_variant	1
chr2H_3734470	1	chr2H	3734470	HORVU2Hr1G001790	G/G	A/A	MODERATE	missense_variant	1
chr2H_3734556	1	chr2H	3734556	HORVU2Hr1G001790	A/A	G/G	LOW	synonymous_variant	1
chr2H_3737301	1	chr2H	3737301	HORVU2Hr1G001690	G/G	C/C	MODIFIER	intron_variant	1
chr2H_3737532	1	chr2H	3737532	HORVU2Hr1G001690	A/A	G/G	MODIFIER	intron_variant	1
JHI-Hv50k-2016-61011	2	chr2H	3737532	HORVU2Hr1G001690	A	G	MODIFIER	intron_variant	1
chr2H_3740018	1	chr2H	3740018	HORVU2Hr1G001690	C/C	A/A	MODIFIER	intron_variant	1
chr2H_3740397	1	chr2H	3740397	HORVU2Hr1G001690	A/A	T/T	MODIFIER	intron_variant	1
JHI-Hv50k-2016-61028	2	chr2H	3740397	HORVU2Hr1G001690	A	T	MODIFIER	intron_variant	1
chr2H_3742451	1	chr2H	3742451	HORVU2Hr1G001810	G/G	A/A	LOW	synonymous_variant	1
chr2H_3745751	1	chr2H	3745751	HORVU2Hr1G001810	G/G	A/A	MODERATE	missense_variant	1
chr2H_3745878	1	chr2H	3745878	HORVU2Hr1G001810	G/G	A/A	MODERATE	missense_variant	1
chr2H_3746222	1	chr2H	3746222	HORVU2Hr1G001810	C/C	T/T	LOW	synonymous_variant	1
chr2H_3746476	1	chr2H	3746476	HORVU2Hr1G001810	A/A	G/G	MODERATE	missense_variant	1
JHI-Hv50k-2016-61072	2	chr2H	3746744	HORVU2Hr1G001810	G	T	MODIFIER	5_prime_UTR_variant	1
chr2H_3747083	1	chr2H	3747083	HORVU2Hr1G001810	C/C	T/T	MODERATE	missense_variant	1
chr2H_3747428	1	chr2H	3747428	HORVU2Hr1G001810	A/A	G/G	LOW	synonymous_variant	1
chr2H_3758355	1	chr2H	3758355	HORVU2Hr1G001820	C/C	T/T	LOW	synonymous_variant	1
chr2H_3758514	1	chr2H	3758514	HORVU2Hr1G001820	G/G	C/C	LOW	synonymous_variant	1
chr2H_3758568	1	chr2H	3758568	HORVU2Hr1G001820	C/C	T/T	LOW	synonymous_variant	1
chr2H_3758688	1	chr2H	3758688	HORVU2Hr1G001820	C/C	G/G	LOW	synonymous_variant	1
chr2H_3759015	1	chr2H	3759015	HORVU2Hr1G001820	A/A	G/G	LOW	synonymous_variant	1
chr2H_3812262	1	chr2H	3812262	HORVU2Hr1G001830	C/C	T/T	MODERATE	missense_variant	1
chr2H_3989601	1	chr2H	3989601	HORVU2Hr1G001900	A/A	C/C	MODERATE	missense_variant	1
chr2H_3989846	1	chr2H	3989846	HORVU2Hr1G001900	G/G	A/A	LOW	synonymous_variant	1
JHI-Hv50k-2016-61157	2	chr2H	3990325	HORVU2Hr1G001900	G	T	MODIFIER	intron_variant	1
chr2H_3993772	1	chr2H	3993772	HORVU2Hr1G001900	T/T	C/C	LOW	synonymous_variant	1
chr2H_3994132	1	chr2H	3994132	HORVU2Hr1G001900	C/C	T/T	LOW	synonymous_variant	1
JHI-Hv50k-2016-61178	2	chr2H	3994132	HORVU2Hr1G001900	C	T	LOW	synonymous_variant	1
chr2H_3996265	1	chr2H	3996265	HORVU2Hr1G001900	A/A	G/G	MODIFIER	3_prime_UTR_variant	1
JHI-Hv50k-2016-61186	2	chr2H	3996265	HORVU2Hr1G001900	A	G	MODIFIER	3_prime_UTR_variant	1
JHI-Hv50k-2016-61289	2	chr2H	4233198	HORVU2Hr1G002020	T	G	LOW	synonymous_variant	1
JHI-Hv50k-2016-61316	2	chr2H	4240228	HORVU2Hr1G002020	C	G	MODIFIER	upstream_gene_variant	1
chr2H_4332428	1	chr2H	4332428	HORVU2Hr1G002040	C/C	G/G	MODIFIER	3_prime_UTR_variant	1
chr2H_4332694	1	chr2H	4332694	HORVU2Hr1G002040	A/A	G/G	LOW	synonymous_variant	1
SCRI_RS_211923	2	chr2H	4332694	HORVU2Hr1G002040	T	C	MODERATE	missense_variant	1
chr2H_4341576	1	chr2H	4341576	HORVU2Hr1G002040	G/G	A/A	LOW	synonymous_variant	1
chr2H_4410954	1	chr2H	4410954	HORVU2Hr1G002050	A/A	G/G	MODIFIER	3_prime_UTR_variant	1
chr2H_4411704	1	chr2H	4411704	HORVU2Hr1G002050	A/A	T/T	LOW	synonymous_variant	1
chr2H_4413589	1	chr2H	4413589	HORVU2Hr1G002050	A/A	T/T	MODERATE	missense_variant	1
chr2H_4414659	1	chr2H	4414659	HORVU2Hr1G002050	C/C	T/T	LOW	synonymous_variant	1
chr2H_4416371	1	chr2H	4416371	HORVU2Hr1G002050	G/G	A/A	MODERATE	missense_variant	1
JHI-Hv50k-2016-61515	2	chr2H	4427872		T	G	MODIFIER	intergenic_variant	1
JHI-Hv50k-2016-61614	2	chr2H	4547534		G	A			1
chr2H_4608146	1	chr2H	4608146	HORVU2Hr1G002250	G/G	C/C	MODIFIER	3_prime_UTR_variant	1
chr2H_4610340	1	chr2H	4610340	HORVU2Hr1G002250	G/G	C/C	MODERATE	missense_variant	1
chr2H_5023326	1	chr2H	5023326	HORVU2Hr1G002410	C/C	T/T	LOW	synonymous_variant	1
SCRI_RS_10642	2	chr2H	5023326	HORVU2Hr1G002410	C	T	LOW	synonymous_variant	1
chr2H_5023518	1	chr2H	5023518	HORVU2Hr1G002410	A/A	G/G	LOW	synonymous_variant	1
chr2H_5146047	1	chr2H	5146047	HORVU2Hr1G002460	C/C	T/T	MODERATE	missense_variant	1
chr2H_5381214	1	chr2H	5381214	HORVU2Hr1G002440	G/A	A/A	LOW	synonymous_variant	0
chr2H_5383771	1	chr2H	5383771	HORVU2Hr1G002440	T/C	C/C	MODIFIER	3_prime_UTR_variant	0
chr2H_6083420	1	chr2H	6083420	HORVU2Hr1G002660	A/A	C/C	MODERATE	missense_variant	1
chr2H_6162895	1	chr2H	6162895	HORVU2Hr1G002690	A/A	C/C	MODERATE	missense_variant	1
chr2H_6190648	1	chr2H	6190648	HORVU2Hr1G002710	G/G	T/T	MODERATE	missense_variant	1
chr2H_6190680	1	chr2H	6190680	HORVU2Hr1G002710	G/G	A/A	LOW	synonymous_variant	1
chr2H_6190964	1	chr2H	6190964	HORVU2Hr1G002710	G/G	A/A	MODERATE	missense_variant	1
JHI-Hv50k-2016-62049	2	chr2H	6191183	HORVU2Hr1G002710	C	T	MODERATE	missense_variant	1
chr2H_6191297	1	chr2H	6191297	HORVU2Hr1G002710	A/A	G/G	MODERATE	missense_variant	1
JHI-Hv50k-2016-62050	2	chr2H	6191297	HORVU2Hr1G002710	A	G	MODERATE	missense_variant	1
chr2H_6191704	1	chr2H	6191704	HORVU2Hr1G002710	A/A	G/G	MODERATE	missense_variant	1
chr2H_6191964	1	chr2H	6191964	HORVU2Hr1G002710	G/G	A/A	LOW	synonymous_variant	1
chr2H_6192019	1	chr2H	6192019	HORVU2Hr1G002710	A/A	G/G	MODERATE	missense_variant	1
chr2H_6192139	1	chr2H	6192139	HORVU2Hr1G002710	T/T	C/C	MODERATE	missense_variant	1
chr2H_6192413	1	chr2H	6192413	HORVU2Hr1G002710	A/A	G/G	LOW	synonymous_variant	1
JHI-Hv50k-2016-62061	2	chr2H	6192657	HORVU2Hr1G002710	C	A	MODIFIER	3_prime_UTR_variant	1
chr2H_6193130	1	chr2H	6193130	HORVU2Hr1G002710	T/T	C/C	LOW	synonymous_variant	1
chr2H_6193259	1	chr2H	6193259	HORVU2Hr1G002710	C/C	G/G	MODIFIER	3_prime_UTR_variant	1
chr2H_6193342	1	chr2H	6193342	HORVU2Hr1G002710	G/G	A/A	MODIFIER	3_prime_UTR_variant	1
chr2H_6206555	1	chr2H	6206555	HORVU2Hr1G002720	G/G	G/T	MODIFIER	5_prime_UTR_variant	0
chr2H_6207304	1	chr2H	6207304	HORVU2Hr1G002720	T/T	C/C	MODERATE	missense_variant	1
chr2H_6207324	1	chr2H	6207324	HORVU2Hr1G002720	C/C	G/G	MODERATE	missense_variant	1
chr2H_6207642	1	chr2H	6207642	HORVU2Hr1G002720	T/T	C/C	MODIFIER	3_prime_UTR_variant	1
chr2H_6223770	1	chr2H	6223770	HORVU2Hr1G002750	C/C	T/T	LOW	synonymous_variant	1
chr2H_6223904	1	chr2H	6223904	HORVU2Hr1G002750	T/T	C/C	MODERATE	missense_variant	1
JHI-Hv50k-2016-62139	2	chr2H	6223904	HORVU2Hr1G002750	T	C	MODERATE	missense_variant	1
chr2H_6224101	1	chr2H	6224101	HORVU2Hr1G002750	G/G	A/A	HIGH	stop_gained	1
chr2H_6224107	1	chr2H	6224107	HORVU2Hr1G002750	T/C	T/T	MODERATE	missense_variant	0
chr2H_6224431	1	chr2H	6224431	HORVU2Hr1G002750	T/T	C/C	MODERATE	missense_variant	1
JHI-Hv50k-2016-62142	2	chr2H	6224431	HORVU2Hr1G002750	T	C	MODERATE	missense_variant	1
chr2H_6224550	1	chr2H	6224550	HORVU2Hr1G002750	C/C	G/G	MODERATE	missense_variant	1
chr2H_6224776	1	chr2H	6224776	HORVU2Hr1G002750	T/T	C/C	MODERATE	missense_variant	1
JHI-Hv50k-2016-62144	2	chr2H	6224776	HORVU2Hr1G002750	T	C	MODERATE	missense_variant	1
chr2H_6224796	1	chr2H	6224796	HORVU2Hr1G002750	C/C	G/G	MODERATE	missense_variant	1
JHI-Hv50k-2016-62154	2	chr2H	6225259	HORVU2Hr1G002750	G	A	MODIFIER	5_prime_UTR_variant	1
chr2H_6227742	1	chr2H	6227742	HORVU2Hr1G002750	A/A	G/G	LOW	synonymous_variant	1
chr2H_6227865	1	chr2H	6227865	HORVU2Hr1G002750	G/G	T/T	LOW	synonymous_variant	1
chr2H_6227896	1	chr2H	6227896	HORVU2Hr1G002750	G/G	C/C	MODERATE	missense_variant	1
JHI-Hv50k-2016-62218	2	chr2H	6247438	HORVU2Hr1G002830	C	T	MODERATE	missense_variant	1
chr2H_6355904	1	chr2H	6355904	HORVU2Hr1G002880	G/G	A/A	LOW	synonymous_variant	1
chr2H_6356000	1	chr2H	6356000	HORVU2Hr1G002880	G/G	A/A	LOW	synonymous_variant	1
chr2H_6357951	1	chr2H	6357951	HORVU2Hr1G002880	T/T	A/A	MODERATE	missense_variant	1
chr2H_6405903	1	chr2H	6405903	HORVU2Hr1G002880	G/G	C/C	MODIFIER	intron_variant	1
chr2H_6407991	1	chr2H	6407991	HORVU2Hr1G002880	A/A	G/G	LOW	synonymous_variant	1
chr2H_6414312	1	chr2H	6414312	HORVU2Hr1G002880	G/G	T/T	MODIFIER	intron_variant	1
chr2H_6419219	1	chr2H	6419219	HORVU2Hr1G002920	C/C	T/T	MODERATE	missense_variant	1
chr2H_6419264	1	chr2H	6419264	HORVU2Hr1G002920	C/C	G/G	MODERATE	missense_variant	1
chr2H_6419315	1	chr2H	6419315	HORVU2Hr1G002920	C/C	T/T	MODERATE	missense_variant	1
chr2H_6421000	1	chr2H	6421000	HORVU2Hr1G002930	A/A	T/T	MODIFIER	3_prime_UTR_variant	1
JHI-Hv50k-2016-62306	2	chr2H	6427001	HORVU2Hr1G002880	G	T	MODIFIER	intron_variant	1
chr2H_6427391	1	chr2H	6427391	HORVU2Hr1G002880	A/A	G/G	MODIFIER	intron_variant	1
JHI-Hv50k-2016-62318	2	chr2H	6428257	HORVU2Hr1G002880	C	T	MODIFIER	intron_variant	1
chr2H_6428475	1	chr2H	6428475	HORVU2Hr1G002880	A/A	G/G	MODIFIER	intron_variant	1
chr2H_6428637	1	chr2H	6428637	HORVU2Hr1G002880	C/C	T/T	MODIFIER	intron_variant	1
JHI-Hv50k-2016-62324	2	chr2H	6428637	HORVU2Hr1G002880	C	T	MODIFIER	intron_variant	1
chr2H_6428694	1	chr2H	6428694	HORVU2Hr1G002880	T/T	G/G	MODIFIER	intron_variant	1
chr2H_6428912	1	chr2H	6428912	HORVU2Hr1G002880	G/G	A/A	MODIFIER	intron_variant	1
chr2H_6428970	1	chr2H	6428970	HORVU2Hr1G002880	T/T	G/G	MODIFIER	intron_variant	1
chr2H_6430285	1	chr2H	6430285	HORVU2Hr1G002880	A/A	G/G	MODIFIER	intron_variant	1
chr2H_6431908	1	chr2H	6431908	HORVU2Hr1G002880	G/G	A/A	MODIFIER	intron_variant	1
chr2H_6432544	1	chr2H	6432544	HORVU2Hr1G002880	C/C	T/T	MODIFIER	intron_variant	1
JHI-Hv50k-2016-62362	2	chr2H	6432544	HORVU2Hr1G002880	C	T	MODIFIER	intron_variant	1
chr2H_6432742	1	chr2H	6432742	HORVU2Hr1G002880	T/T	C/C	MODIFIER	intron_variant	1
chr2H_6432965	1	chr2H	6432965	HORVU2Hr1G002880	C/C	T/T	MODIFIER	intron_variant	1
chr2H_6553728	1	chr2H	6553728	HORVU2Hr1G003020	T/T	G/G	MODIFIER	non_coding_transcript_exon_variant	1
chr2H_6752699	1	chr2H	6752699	HORVU2Hr1G003110	G/G	A/A	MODIFIER	3_prime_UTR_variant	1
chr2H_6752862	1	chr2H	6752862	HORVU2Hr1G003110	C/C	A/A	MODIFIER	3_prime_UTR_variant	1
chr2H_6753815	1	chr2H	6753815	HORVU2Hr1G003110	T/T	G/G	LOW	synonymous_variant	1
JHI-Hv50k-2016-62455	2	chr2H	6753815	HORVU2Hr1G003110	T	G	LOW	synonymous_variant	1
chr2H_6756780	1	chr2H	6756780	HORVU2Hr1G003110	A/A	G/G	MODERATE	missense_variant	1
chr2H_6756924	1	chr2H	6756924	HORVU2Hr1G003110	G/G	A/A	HIGH	start_lost	1
JHI-Hv50k-2016-62542	2	chr2H	6957877		G	A	MODIFIER	intergenic_variant	1
JHI-Hv50k-2016-62546	2	chr2H	6958355		A	C	MODIFIER	intergenic_variant	1
JHI-Hv50k-2016-62567	2	chr2H	6961963	HORVU2Hr1G003180	A	G	MODIFIER	upstream_gene_variant	1
JHI-Hv50k-2016-62596	2	chr2H	7046402	HORVU2Hr1G003230	A	G	MODERATE	missense_variant	1
chr2H_7192018	1	chr2H	7192018	HORVU2Hr1G003290	G/G	A/A	LOW	synonymous_variant	1
JHI-Hv50k-2016-62667	2	chr2H	7267152	HORVU2Hr1G003340	G	A	MODIFIER	5_prime_UTR_variant	1
chr2H_7267917	1	chr2H	7267917	HORVU2Hr1G003340	C/C	T/T	MODIFIER	5_prime_UTR_variant	1
chr2H_7268484	1	chr2H	7268484	HORVU2Hr1G003340	T/T	C/C	MODERATE	missense_variant	1
chr2H_7268670	1	chr2H	7268670	HORVU2Hr1G003340	T/T	C/C	MODERATE	missense_variant	1
chr2H_7269201	1	chr2H	7269201	HORVU2Hr1G003340	G/G	T/T	MODERATE	missense_variant	1
chr2H_7269354	1	chr2H	7269354	HORVU2Hr1G003340	C/C	T/T	MODERATE	missense_variant	1
chr2H_7269720	1	chr2H	7269720	HORVU2Hr1G003340	T/T	G/G	MODIFIER	3_prime_UTR_variant	1
JHI-Hv50k-2016-62679	2	chr2H	7269720	HORVU2Hr1G003340	T	G	MODIFIER	3_prime_UTR_variant	1
chr2H_7270242	1	chr2H	7270242	HORVU2Hr1G003340	A/A	G/G	MODIFIER	3_prime_UTR_variant	1
chr2H_7270332	1	chr2H	7270332	HORVU2Hr1G003340	C/C	G/G	MODIFIER	3_prime_UTR_variant	1
chr2H_7271486	1	chr2H	7271486	HORVU2Hr1G003340	A/A	C/C	LOW	synonymous_variant	1
chr2H_7272669	1	chr2H	7272669	HORVU2Hr1G003340	T/T	C/C	MODIFIER	3_prime_UTR_variant	1
chr2H_7273062	1	chr2H	7273062	HORVU2Hr1G003340	T/T	A/A	MODIFIER	3_prime_UTR_variant	1
JHI-Hv50k-2016-62694	2	chr2H	7273231	HORVU2Hr1G003340	T	C	MODIFIER	3_prime_UTR_variant	1
JHI-Hv50k-2016-62697	2	chr2H	7273288	HORVU2Hr1G003340	G	A	MODIFIER	3_prime_UTR_variant	1
chr2H_7278550	1	chr2H	7278550	HORVU2Hr1G003350	G/G	C/C	MODERATE	missense_variant	1
chr2H_7278761	1	chr2H	7278761	HORVU2Hr1G003350	T/T	C/C	MODERATE	missense_variant	1
SCRI_RS_227507	2	chr2H	7278761	HORVU2Hr1G003350	A	G	MODERATE	missense_variant	1
SCRI_RS_156845	2	chr2H	7351627	HORVU2Hr1G003360	C	T	MODERATE	missense_variant	1
chr2H_7351931	1	chr2H	7351931	HORVU2Hr1G003370	T/T	G/G	LOW	synonymous_variant	1
JHI-Hv50k-2016-62776	2	chr2H	7351931	HORVU2Hr1G003370	T	G	LOW	synonymous_variant	1
chr2H_7352114	1	chr2H	7352114	HORVU2Hr1G003370	G/G	A/A	LOW	synonymous_variant	1
chr2H_7352162	1	chr2H	7352162	HORVU2Hr1G003370	T/T	T/C	LOW	synonymous_variant	0
chr2H_7352365	1	chr2H	7352365		C/C	G/G			1
JHI-Hv50k-2016-62785	2	chr2H	7352365		C	G			1
chr2H_7352467	1	chr2H	7352467	HORVU2Hr1G003370	A/A	G/G	LOW	synonymous_variant	1
chr2H_7352596	1	chr2H	7352596	HORVU2Hr1G003370	A/A	T/T	LOW	synonymous_variant	1
chr2H_7352768	1	chr2H	7352768	HORVU2Hr1G003370	C/C	C/A	MODERATE	missense_variant	0
SCRI_RS_224245	2	chr2H	7352770	HORVU2Hr1G003370	G	T	LOW	synonymous_variant	1
chr2H_7352932	1	chr2H	7352932	HORVU2Hr1G003370	A/A	A/G	LOW	synonymous_variant	0
chr2H_7352980	1	chr2H	7352980	HORVU2Hr1G003370	G/G	T/T	MODERATE	missense_variant	1
chr2H_7353325	1	chr2H	7353325	HORVU2Hr1G003370	A/A	G/G	LOW	synonymous_variant	1
chr2H_7353521	1	chr2H	7353521	HORVU2Hr1G003370	A/A	G/G	LOW	synonymous_variant	1
chr2H_7353581	1	chr2H	7353581	HORVU2Hr1G003370	G/G	A/A	LOW	synonymous_variant	1
chr2H_7489621	1	chr2H	7489621	HORVU2Hr1G003390	T/T	C/C	LOW	synonymous_variant	1
JHI-Hv50k-2016-62835	2	chr2H	7489621	HORVU2Hr1G003390	T	C	LOW	synonymous_variant	1
chr2H_7490280	1	chr2H	7490280	HORVU2Hr1G003390	C/C	A/A	MODERATE	missense_variant	1
JHI-Hv50k-2016-62852	2	chr2H	7490280	HORVU2Hr1G003390	C	A	MODERATE	missense_variant	1
chr2H_7490721	1	chr2H	7490721	HORVU2Hr1G003390	G/G	A/A	MODERATE	missense_variant	1
chr2H_7490732	1	chr2H	7490732	HORVU2Hr1G003390	A/A	G/G	LOW	synonymous_variant	1
chr2H_7491600	1	chr2H	7491600	HORVU2Hr1G003390	A/A	G/G	LOW	synonymous_variant	1
chr2H_7491737	1	chr2H	7491737	HORVU2Hr1G003390	T/T	C/C	MODERATE	missense_variant	1
chr2H_7492011	1	chr2H	7492011	HORVU2Hr1G003390	C/C	T/T	LOW	synonymous_variant	1
chr2H_8034582	1	chr2H	8034582	HORVU2Hr1G003460	T/T	C/C	MODIFIER	3_prime_UTR_variant	1
chr2H_8034654	1	chr2H	8034654	HORVU2Hr1G003460	T/T	G/G	MODIFIER	3_prime_UTR_variant	1
chr2H_8034772	1	chr2H	8034772	HORVU2Hr1G003460	C/C	A/A	LOW	synonymous_variant	1
chr2H_8034820	1	chr2H	8034820	HORVU2Hr1G003460	T/T	C/C	LOW	synonymous_variant	1
chr2H_8035960	1	chr2H	8035960	HORVU2Hr1G003460	G/G	A/A	LOW	synonymous_variant	1
JHI-Hv50k-2016-62935	2	chr2H	8035960	HORVU2Hr1G003460	G	A	LOW	synonymous_variant	1
chr2H_8036030	1	chr2H	8036030	HORVU2Hr1G003460	G/G	A/A	MODERATE	missense_variant	1
chr2H_8036201	1	chr2H	8036201	HORVU2Hr1G003460	C/C	G/G	MODIFIER	intron_variant	1
chr2H_8037227	1	chr2H	8037227	HORVU2Hr1G003460	A/A	A/G	MODERATE	missense_variant	0
JHI-Hv50k-2016-62965	2	chr2H	8042343	HORVU2Hr1G003470	G	A	HIGH	stop_lost	1
chr2H_8299547	1	chr2H	8299547	HORVU2Hr1G003540	G/G	A/A	MODERATE	missense_variant	1
chr2H_8301194	1	chr2H	8301194	HORVU2Hr1G003540	G/G	A/A	LOW	synonymous_variant	1
chr2H_8303304	1	chr2H	8303304	HORVU2Hr1G003540	T/T	C/C	MODERATE	missense_variant	1
JHI-Hv50k-2016-63046	2	chr2H	8304253	HORVU2Hr1G003540	C	T	MODERATE	missense_variant	1
JHI-Hv50k-2016-63101	2	chr2H	8470764	HORVU2Hr1G003580	G	C	MODIFIER	3_prime_UTR_variant	1
JHI-Hv50k-2016-63210	2	chr2H	8696621	HORVU2Hr1G003680	C	T	MODERATE	missense_variant	1
JHI-Hv50k-2016-63218	2	chr2H	8697665	HORVU2Hr1G003680	C	G	MODIFIER	5_prime_UTR_variant	1
chr2H_8933669	1	chr2H	8933669	HORVU2Hr1G003750	C/C	G/G	LOW	synonymous_variant	1
chr2H_8933957	1	chr2H	8933957	HORVU2Hr1G003750	C/C	T/T	LOW	synonymous_variant	1
chr2H_8934603	1	chr2H	8934603	HORVU2Hr1G003750	A/A	C/C	MODERATE	missense_variant	1
chr2H_8934873	1	chr2H	8934873	HORVU2Hr1G003750	G/G	C/C	MODERATE	missense_variant	1
chr2H_8934971	1	chr2H	8934971	HORVU2Hr1G003750	C/C	A/A	MODERATE	missense_variant	1
chr2H_8935288	1	chr2H	8935288	HORVU2Hr1G003750	G/G	A/A	LOW	synonymous_variant	1
JHI-Hv50k-2016-63311	2	chr2H	8946629	HORVU2Hr1G003770	G	C	MODIFIER	5_prime_UTR_variant	1
JHI-Hv50k-2016-63322	2	chr2H	8953609	HORVU2Hr1G003720	G	A	MODIFIER	intron_variant	1
JHI-Hv50k-2016-63334	2	chr2H	8955426	HORVU2Hr1G003720	A	T	MODIFIER	intron_variant	1
JHI-Hv50k-2016-63369	2	chr2H	8996628	HORVU2Hr1G003800	G	C	MODIFIER	downstream_gene_variant	1
chr2H_9041828	1	chr2H	9041828	HORVU2Hr1G003830	T/T	C/C	MODIFIER	non_coding_transcript_exon_variant	1
SCRI_RS_238263	2	chr2H	9041828	HORVU2Hr1G003830	T	C	MODIFIER	non_coding_transcript_exon_variant	1
chr2H_9045503	1	chr2H	9045503	HORVU2Hr1G003840	G/G	A/A	MODIFIER	non_coding_transcript_exon_variant	1
chr2H_9045980	1	chr2H	9045980		A/A	G/G			1
chr2H_9046046	1	chr2H	9046046	HORVU2Hr1G003840	A/A	G/G	MODIFIER	non_coding_transcript_exon_variant	1
chr2H_9046168	1	chr2H	9046168	HORVU2Hr1G003840	T/T	G/G	MODIFIER	non_coding_transcript_exon_variant	1
chr2H_9046729	1	chr2H	9046729	HORVU2Hr1G003840	A/A	C/C	MODIFIER	non_coding_transcript_exon_variant	1
chr2H_9046874	1	chr2H	9046874	HORVU2Hr1G003840	C/C	T/T	MODIFIER	non_coding_transcript_exon_variant	1
chr2H_9047120	1	chr2H	9047120	HORVU2Hr1G003840	T/T	A/A	MODIFIER	non_coding_transcript_exon_variant	1
chr2H_9047227	1	chr2H	9047227	HORVU2Hr1G003840	T/T	C/C	MODIFIER	non_coding_transcript_exon_variant	1
chr2H_9047295	1	chr2H	9047295	HORVU2Hr1G003840	C/C	G/G	MODIFIER	non_coding_transcript_exon_variant	1
chr2H_9047455	1	chr2H	9047455	HORVU2Hr1G003840	T/T	C/C	MODIFIER	non_coding_transcript_exon_variant	1
chr2H_9062159	1	chr2H	9062159	HORVU2Hr1G003860	G/G	A/A	MODIFIER	non_coding_transcript_exon_variant	1
chr2H_9062664	1	chr2H	9062664	HORVU2Hr1G003860	G/G	C/C	MODIFIER	non_coding_transcript_exon_variant	1
chr2H_9062745	1	chr2H	9062745	HORVU2Hr1G003860	C/C	T/T	MODIFIER	non_coding_transcript_exon_variant	1
chr2H_9251326	1	chr2H	9251326	HORVU2Hr1G004020	A/A	G/G	MODIFIER	3_prime_UTR_variant	1
chr2H_9258370	1	chr2H	9258370	HORVU2Hr1G004030	T/T	G/G	LOW	synonymous_variant	1
chr2H_10215806	1	chr2H	10215806	HORVU2Hr1G004550	G/G	C/C	LOW	synonymous_variant	1
chr2H_10948047	1	chr2H	10948047	HORVU2Hr1G004820	C/C	T/C	MODIFIER	5_prime_UTR_variant	0
chr2H_10948209	1	chr2H	10948209	HORVU2Hr1G004820	T/T	C/T	MODERATE	missense_variant	0
chr2H_11030428	1	chr2H	11030428	HORVU2Hr1G004890	T/T	C/T	MODERATE	missense_variant	0
chr2H_11225892	1	chr2H	11225892	HORVU2Hr1G005110	C/T	C/C	MODIFIER	non_coding_transcript_exon_variant	0
chr2H_11226907	1	chr2H	11226907	HORVU2Hr1G005110	A/A	A/G	MODIFIER	non_coding_transcript_exon_variant	0
chr2H_11235556	1	chr2H	11235556		T/T	C/C			1
chr2H_12564033	1	chr2H	12564033	HORVU2Hr1G005820	A/A	G/A	MODIFIER	3_prime_UTR_variant	0
chr2H_12565096	1	chr2H	12565096	HORVU2Hr1G005820	A/A	A/G	MODIFIER	5_prime_UTR_variant	0
chr2H_14344508	1	chr2H	14344508	HORVU2Hr1G006900	T/T	C/T	MODIFIER	3_prime_UTR_variant	0
chr2H_16410706	1	chr2H	16410706	HORVU2Hr1G007840	T/G	T/T	HIGH	splice_acceptor_variant	0
chr2H_18688753	1	chr2H	18688753	HORVU2Hr1G009890	C/T	T/T	MODIFIER	5_prime_UTR_variant	0
chr2H_19055996	1	chr2H	19055996	HORVU2Hr1G010090	G/G	G/A	MODIFIER	non_coding_transcript_exon_variant	0
chr2H_19056045	1	chr2H	19056045	HORVU2Hr1G010090	A/C	A/A	MODIFIER	non_coding_transcript_exon_variant	0
chr2H_19076552	1	chr2H	19076552	HORVU2Hr1G010130	T/C	T/T	MODIFIER	3_prime_UTR_variant	0
chr2H_21347490	1	chr2H	21347490	HORVU2Hr1G010830	A/A	C/A	LOW	synonymous_variant	0
chr2H_21428966	1	chr2H	21428966	HORVU2Hr1G010890	G/G	A/A	LOW	synonymous_variant	1
chr2H_22923424	1	chr2H	22923424	HORVU2Hr1G011430	C/G	G/G	MODERATE	missense_variant	0
chr2H_22992968	1	chr2H	22992968	HORVU2Hr1G011510	T/A	T/T	MODIFIER	non_coding_transcript_exon_variant	0
chr2H_23486088	1	chr2H	23486088	HORVU2Hr1G011650	T/C	C/C	MODIFIER	3_prime_UTR_variant	0
chr2H_26587337	1	chr2H	26587337	HORVU2Hr1G012630	A/A	G/A	LOW	synonymous_variant	0
chr2H_26587369	1	chr2H	26587369	HORVU2Hr1G012630	T/T	T/A	MODERATE	missense_variant	0
chr2H_29202703	1	chr2H	29202703	HORVU2Hr1G013450	A/G	A/A	MODERATE	missense_variant	0
chr2H_31784407	1	chr2H	31784407	HORVU2Hr1G014580	T/T	T/G	MODIFIER	5_prime_UTR_variant	0
chr2H_32841406	1	chr2H	32841406		G/C	G/G			0
chr2H_33946609	1	chr2H	33946609	HORVU2Hr1G015320	T/T	C/T	MODIFIER	3_prime_UTR_variant	0
chr2H_35067059	1	chr2H	35067059	HORVU2Hr1G015760	C/T	T/T	LOW	synonymous_variant	0
chr2H_36338080	1	chr2H	36338080	HORVU2Hr1G016070	T/G	T/T	MODERATE	missense_variant	0
chr2H_37747948	1	chr2H	37747948	HORVU2Hr1G016330	A/G	G/G	LOW	synonymous_variant	0
SCRI_RS_10302	2	chr2H	39243539	HORVU2Hr1G016990	A	R	LOW	synonymous_variant	0
chr2H_44518759	1	chr2H	44518759	HORVU2Hr1G017680	T/C	T/T	MODERATE	missense_variant	0
chr2H_44519870	1	chr2H	44519870	HORVU2Hr1G017680	C/T	C/C	LOW	synonymous_variant	0
chr2H_44524560	1	chr2H	44524560	HORVU2Hr1G017680	A/G	A/A	LOW	synonymous_variant	0
chr2H_45571289	1	chr2H	45571289	HORVU2Hr1G017880	C/C	T/C	HIGH	splice_acceptor_variant	0
chr2H_45695554	1	chr2H	45695554		G/A	A/A			0
chr2H_48170362	1	chr2H	48170362	HORVU2Hr1G018700	T/C	C/C	LOW	synonymous_variant	0
chr2H_49989657	1	chr2H	49989657	HORVU2Hr1G019180	G/A	G/G	MODIFIER	3_prime_UTR_variant	0
chr2H_49989780	1	chr2H	49989780	HORVU2Hr1G019180	G/T	T/T	MODIFIER	3_prime_UTR_variant	0
chr2H_50939850	1	chr2H	50939850	HORVU2Hr1G019620	T/C	T/T	MODERATE	missense_variant	0
chr2H_52922207	1	chr2H	52922207	HORVU2Hr1G020000	G/A	G/G	MODIFIER	3_prime_UTR_variant	0
chr2H_56709587	1	chr2H	56709587	HORVU2Hr1G020570	G/A	A/A	LOW	synonymous_variant	0
chr2H_58536765	1	chr2H	58536765	HORVU2Hr1G020900	C/C	C/T	LOW	synonymous_variant	0
chr2H_75085999	1	chr2H	75085999	HORVU2Hr1G024650	A/A	A/G	LOW	synonymous_variant	0
chr2H_82519907	1	chr2H	82519907		C/A	A/A			0
chr2H_83098976	1	chr2H	83098976	HORVU2Hr1G026060	C/C	T/C	MODIFIER	5_prime_UTR_variant	0
chr2H_83430986	1	chr2H	83430986	HORVU2Hr1G026210	C/T	C/C	MODIFIER	3_prime_UTR_variant	0
chr2H_84604163	1	chr2H	84604163	HORVU2Hr1G026570	G/A	G/G	MODIFIER	non_coding_transcript_exon_variant	0
chr2H_89575378	1	chr2H	89575378	HORVU2Hr1G027290	G/A	G/G	MODIFIER	5_prime_UTR_variant	0
chr2H_89583380	1	chr2H	89583380	HORVU2Hr1G027290	T/C	T/T	LOW	synonymous_variant	0
chr2H_97648268	1	chr2H	97648268	HORVU2Hr1G028720	C/C	T/C	MODIFIER	non_coding_transcript_exon_variant	0
chr2H_106654302	1	chr2H	106654302	HORVU2Hr1G029600	G/G	A/G	MODIFIER	3_prime_UTR_variant	0
chr2H_108668432	1	chr2H	108668432		G/G	G/T			0
chr2H_120137964	1	chr2H	120137964	HORVU2Hr1G031530	G/T	G/G	MODERATE	missense_variant	0
chr2H_122032978	1	chr2H	122032978	HORVU2Hr1G031940	T/T	T/C	LOW	synonymous_variant	0
chr2H_123533853	1	chr2H	123533853	HORVU2Hr1G032180	A/C	C/C	MODERATE	missense_variant	0
chr2H_126207635	1	chr2H	126207635	HORVU2Hr1G032400	A/A	C/C	MODERATE	missense_variant	1
chr2H_128355681	1	chr2H	128355681	HORVU2Hr1G032740	A/G	G/G	MODERATE	missense_variant	0
chr2H_129461462	1	chr2H	129461462	HORVU2Hr1G032880	T/T	G/T	MODERATE	missense_variant	0
chr2H_131824822	1	chr2H	131824822		T/G	T/T			0
chr2H_132047516	1	chr2H	132047516	HORVU2Hr1G033320	A/C	A/A	MODIFIER	3_prime_UTR_variant	0
chr2H_132057620	1	chr2H	132057620	HORVU2Hr1G033320	A/G	A/A	MODIFIER	intron_variant	0
chr2H_135314458	1	chr2H	135314458	HORVU2Hr1G033850	C/A	C/C	LOW	synonymous_variant	0
chr2H_136906538	1	chr2H	136906538	HORVU2Hr1G034040	C/C	A/C	LOW	synonymous_variant	0
chr2H_144431728	1	chr2H	144431728	HORVU2Hr1G034970	A/G	A/A	MODERATE	missense_variant	0
chr2H_167720285	1	chr2H	167720285		A/C	A/A			0
chr2H_168267910	1	chr2H	168267910	HORVU2Hr1G037140	A/A	A/G	MODIFIER	3_prime_UTR_variant	0
chr2H_173148004	1	chr2H	173148004		C/C	C/T			0
chr2H_175166270	1	chr2H	175166270	HORVU2Hr1G037990	T/T	T/C	MODERATE	missense_variant	0
chr2H_175166271	1	chr2H	175166271	HORVU2Hr1G037990	G/T	G/G	MODERATE	missense_variant	0
chr2H_187538036	1	chr2H	187538036	HORVU2Hr1G039210	T/T	T/C	MODIFIER	5_prime_UTR_variant	0
chr2H_187680461	1	chr2H	187680461	HORVU2Hr1G039320	G/C	G/G	MODERATE	missense_variant	0
chr2H_208509647	1	chr2H	208509647		G/G	G/T			0
chr2H_214726361	1	chr2H	214726361	HORVU2Hr1G042560	C/T	C/C	MODIFIER	3_prime_UTR_variant	0
chr2H_214726492	1	chr2H	214726492	HORVU2Hr1G042560	A/A	A/G	MODIFIER	3_prime_UTR_variant	0
chr2H_214726511	1	chr2H	214726511	HORVU2Hr1G042560	T/T	T/A	MODIFIER	3_prime_UTR_variant	0
chr2H_214726516	1	chr2H	214726516	HORVU2Hr1G042560	C/C	C/T	MODIFIER	3_prime_UTR_variant	0
chr2H_214726729	1	chr2H	214726729	HORVU2Hr1G042560	C/C	C/T	LOW	synonymous_variant	0
chr2H_237519231	1	chr2H	237519231	HORVU2Hr1G045380	G/A	G/G	MODIFIER	3_prime_UTR_variant	0
chr2H_237519266	1	chr2H	237519266	HORVU2Hr1G045380	C/C	C/G	MODIFIER	3_prime_UTR_variant	0
chr2H_237521755	1	chr2H	237521755	HORVU2Hr1G045380	C/C	C/T	MODIFIER	3_prime_UTR_variant	0
chr2H_238677699	1	chr2H	238677699	HORVU2Hr1G045560	A/A	G/G	MODERATE	missense_variant	1
chr2H_239089009	1	chr2H	239089009	HORVU2Hr1G045580	A/G	A/A	MODIFIER	5_prime_UTR_variant	0
chr2H_260294630	1	chr2H	260294630	HORVU2Hr1G047500	C/C	C/T	MODIFIER	5_prime_UTR_variant	0
chr2H_276366749	1	chr2H	276366749	HORVU2Hr1G049160	C/T	C/C	MODIFIER	3_prime_UTR_variant	0
chr2H_287357506	1	chr2H	287357506	HORVU2Hr1G050140	A/G	A/A	MODIFIER	intron_variant	0
chr2H_294576752	1	chr2H	294576752	HORVU2Hr1G050640	A/A	A/C	MODIFIER	5_prime_UTR_variant	0
chr2H_316505106	1	chr2H	316505106	HORVU2Hr1G052670	G/G	G/T	MODIFIER	5_prime_UTR_variant	0
chr2H_328619721	1	chr2H	328619721	HORVU2Hr1G053620	A/C	A/A	MODIFIER	3_prime_UTR_variant	0
chr2H_332372833	1	chr2H	332372833	HORVU2Hr1G054210	C/C	C/A	MODERATE	missense_variant	0
chr2H_332373075	1	chr2H	332373075	HORVU2Hr1G054210	A/A	G/A	LOW	synonymous_variant	0
chr2H_361831006	1	chr2H	361831006	HORVU2Hr1G056770	T/A	T/T	MODIFIER	3_prime_UTR_variant	0
chr2H_397030394	1	chr2H	397030394	HORVU2Hr1G059690	T/T	T/C	MODIFIER	5_prime_UTR_variant	0
chr2H_403065241	1	chr2H	403065241	HORVU2Hr1G060350	A/A	A/C	MODERATE	missense_variant	0
chr2H_407314772	1	chr2H	407314772	HORVU2Hr1G060900	T/T	T/C	MODIFIER	5_prime_UTR_variant	0
chr2H_409639135	1	chr2H	409639135	HORVU2Hr1G061090	C/T	C/C	MODIFIER	3_prime_UTR_variant	0
chr2H_418920370	1	chr2H	418920370	HORVU2Hr1G061930	C/C	A/C	LOW	synonymous_variant	0
chr2H_419044825	1	chr2H	419044825	HORVU2Hr1G061950	T/T	T/C	LOW	synonymous_variant	0
chr2H_420226188	1	chr2H	420226188		A/T	A/A			0
chr2H_420461194	1	chr2H	420461194	HORVU2Hr1G062440	G/G	G/A	MODERATE	missense_variant	0
chr2H_426004622	1	chr2H	426004622		A/C	A/A			0
chr2H_459144847	1	chr2H	459144847	HORVU2Hr1G066460	T/T	T/G	MODIFIER	non_coding_transcript_exon_variant	0
JHI-Hv50k-2016-94290	2	chr2H	476873019	HORVU2Hr1G068040	A	M	MODIFIER	5_prime_UTR_variant	0
chr2H_493124328	1	chr2H	493124328	HORVU2Hr1G069910	C/C	C/G	MODIFIER	3_prime_UTR_variant	0
chr2H_493125459	1	chr2H	493125459	HORVU2Hr1G069910	C/G	C/C	MODIFIER	5_prime_UTR_variant	0
chr2H_497139273	1	chr2H	497139273		A/G	A/A			0
chr2H_497140684	1	chr2H	497140684	HORVU2Hr1G070400	T/T	C/T	MODIFIER	intron_variant	0
chr2H_497977787	1	chr2H	497977787	HORVU2Hr1G070490	T/C	C/C	MODERATE	missense_variant	0
chr2H_503661464	1	chr2H	503661464	HORVU2Hr1G071070	T/C	T/T	HIGH	splice_acceptor_variant	0
chr2H_515422900	1	chr2H	515422900	HORVU2Hr1G071960	A/A	A/G	MODIFIER	3_prime_UTR_variant	0
chr2H_520781589	1	chr2H	520781589	HORVU2Hr1G072600	C/C	C/A	MODERATE	missense_variant	0
chr2H_523869048	1	chr2H	523869048	HORVU2Hr1G072780	C/C	C/A	MODERATE	missense_variant	0
chr2H_523869128	1	chr2H	523869128	HORVU2Hr1G072780	T/A	T/T	MODIFIER	5_prime_UTR_variant	0
chr2H_523869299	1	chr2H	523869299	HORVU2Hr1G072780	G/G	G/A	MODIFIER	5_prime_UTR_variant	0
chr2H_565458787	1	chr2H	565458787	HORVU2Hr1G078090	A/A	A/G	MODIFIER	5_prime_UTR_variant	0
chr2H_580584273	1	chr2H	580584273	HORVU2Hr1G080200	C/C	G/C	MODERATE	missense_variant	0
chr2H_603162904	1	chr2H	603162904	HORVU2Hr1G082950	G/G	G/C	MODERATE	missense_variant	0
chr2H_605283295	1	chr2H	605283295	HORVU2Hr1G083410	A/G	A/A	MODERATE	missense_variant	0
chr2H_608074620	1	chr2H	608074620	HORVU2Hr1G083860	T/T	T/C	MODIFIER	5_prime_UTR_variant	0
chr2H_608074827	1	chr2H	608074827	HORVU2Hr1G083860	G/T	G/G	MODIFIER	5_prime_UTR_variant	0
chr2H_614088310	1	chr2H	614088310	HORVU2Hr1G084870	T/T	T/C	MODERATE	missense_variant	0
chr2H_619889999	1	chr2H	619889999	HORVU2Hr1G085730	C/T	T/T	LOW	synonymous_variant	0
chr2H_625542832	1	chr2H	625542832	HORVU2Hr1G086950	T/T	T/G	MODIFIER	non_coding_transcript_exon_variant	0
chr2H_635288483	1	chr2H	635288483	HORVU2Hr1G088780	A/A	T/A	MODIFIER	5_prime_UTR_variant	0
chr2H_635550212	1	chr2H	635550212	HORVU2Hr1G088840	G/A	G/G	MODERATE	missense_variant	0
chr2H_637626167	1	chr2H	637626167	HORVU2Hr1G089190	T/C	T/T	MODIFIER	intron_variant	0
chr2H_638902518	1	chr2H	638902518	HORVU2Hr1G089430	G/A	A/A	LOW	synonymous_variant	0
chr2H_639061373	1	chr2H	639061373	HORVU2Hr1G089440	T/T	T/C	LOW	synonymous_variant	0
chr2H_639061382	1	chr2H	639061382	HORVU2Hr1G089440	C/C	T/C	LOW	synonymous_variant	0
JHI-Hv50k-2016-106022	2	chr2H	645215930		A	R			0
chr2H_645389584	1	chr2H	645389584	HORVU2Hr1G090740	C/T	C/C	HIGH	stop_gained	0
chr2H_645389634	1	chr2H	645389634	HORVU2Hr1G090740	G/G	G/A	LOW	synonymous_variant	0
chr2H_647257061	1	chr2H	647257061	HORVU2Hr1G091170	A/G	A/A	MODIFIER	non_coding_transcript_exon_variant	0
chr2H_653981310	1	chr2H	653981310	HORVU2Hr1G092540	T/T	C/T	LOW	synonymous_variant	0
chr2H_669136718	1	chr2H	669136718	HORVU2Hr1G095310	A/G	A/A	MODIFIER	non_coding_transcript_exon_variant	0
chr2H_679549037	1	chr2H	679549037	HORVU2Hr1G097570	A/G	A/A	HIGH	splice_donor_variant	0
chr2H_681069979	1	chr2H	681069979	HORVU2Hr1G097910	A/A	C/A	LOW	synonymous_variant	0
chr2H_681469464	1	chr2H	681469464	HORVU2Hr1G097990	A/A	G/A	LOW	synonymous_variant	0
chr2H_681469578	1	chr2H	681469578	HORVU2Hr1G097990	T/T	G/T	LOW	synonymous_variant	0
chr2H_681769411	1	chr2H	681769411	HORVU2Hr1G098020	C/C	C/A	MODIFIER	5_prime_UTR_variant	0
chr2H_681769709	1	chr2H	681769709	HORVU2Hr1G098020	A/A	A/G	MODIFIER	5_prime_UTR_variant	0
chr2H_681775055	1	chr2H	681775055	HORVU2Hr1G098020	T/C	T/T	MODIFIER	5_prime_UTR_variant	0
chr2H_681775145	1	chr2H	681775145	HORVU2Hr1G098020	A/A	A/C	MODIFIER	5_prime_UTR_variant	0
chr2H_681775298	1	chr2H	681775298	HORVU2Hr1G098020	T/A	T/T	MODIFIER	5_prime_UTR_variant	0
chr2H_681775328	1	chr2H	681775328	HORVU2Hr1G098020	C/C	C/T	MODIFIER	5_prime_UTR_variant	0
chr2H_681775340	1	chr2H	681775340	HORVU2Hr1G098020	T/C	T/T	MODIFIER	5_prime_UTR_variant	0
chr2H_681775482	1	chr2H	681775482	HORVU2Hr1G098020	T/G	T/T	MODIFIER	5_prime_UTR_variant	0
chr2H_681775661	1	chr2H	681775661	HORVU2Hr1G098020	A/A	A/C	MODIFIER	5_prime_UTR_variant	0
chr2H_681775898	1	chr2H	681775898	HORVU2Hr1G098020	A/A	A/C	MODIFIER	5_prime_UTR_variant	0
chr2H_681776649	1	chr2H	681776649	HORVU2Hr1G098020	G/A	G/G	MODIFIER	5_prime_UTR_variant	0
chr2H_681776703	1	chr2H	681776703	HORVU2Hr1G098020	A/A	A/C	MODIFIER	5_prime_UTR_variant	0
chr2H_681776895	1	chr2H	681776895	HORVU2Hr1G098020	C/A	C/C	MODIFIER	5_prime_UTR_variant	0
chr2H_681777231	1	chr2H	681777231	HORVU2Hr1G098020	C/T	C/C	MODIFIER	5_prime_UTR_variant	0
chr2H_681778024	1	chr2H	681778024	HORVU2Hr1G098020	C/C	C/T	MODIFIER	5_prime_UTR_variant	0
chr2H_681778353	1	chr2H	681778353	HORVU2Hr1G098020	C/C	C/T	MODIFIER	5_prime_UTR_variant	0
chr2H_682043487	1	chr2H	682043487	HORVU2Hr1G098110	G/A	A/A	MODERATE	missense_variant	0
chr2H_682419946	1	chr2H	682419946	HORVU2Hr1G098320	G/T	T/T	LOW	synonymous_variant	0
chr2H_684081097	1	chr2H	684081097	HORVU2Hr1G098620	G/A	G/G	LOW	synonymous_variant	0
chr2H_687478211	1	chr2H	687478211	HORVU2Hr1G099370	C/T	C/C	MODERATE	missense_variant	0
chr2H_692450883	1	chr2H	692450883	HORVU2Hr1G100980	A/A	A/T	MODIFIER	5_prime_UTR_variant	0
chr2H_694693130	1	chr2H	694693130	HORVU2Hr1G101770	G/C	G/G	MODERATE	missense_variant	0
chr2H_695314745	1	chr2H	695314745	HORVU2Hr1G101950	G/C	G/G	MODIFIER	3_prime_UTR_variant	0
chr2H_695507710	1	chr2H	695507710	HORVU2Hr1G102030	T/C	T/T	MODIFIER	non_coding_transcript_exon_variant	0
chr2H_697002144	1	chr2H	697002144	HORVU2Hr1G102580	A/A	A/G	MODERATE	missense_variant	0
chr2H_700215065	1	chr2H	700215065		T/T	T/A			0
chr2H_700557827	1	chr2H	700557827	HORVU2Hr1G103620	C/C	T/C	LOW	synonymous_variant	0
chr2H_705628062	1	chr2H	705628062	HORVU2Hr1G105090	G/A	G/G	MODERATE	missense_variant	0
chr2H_706474876	1	chr2H	706474876	HORVU2Hr1G105420	G/G	A/G	MODIFIER	3_prime_UTR_variant	0
chr2H_710842837	1	chr2H	710842837	HORVU2Hr1G106880	A/G	G/G	LOW	synonymous_variant	0
chr2H_710954483	1	chr2H	710954483	HORVU2Hr1G106970	C/T	T/T	LOW	synonymous_variant	0
chr2H_710954567	1	chr2H	710954567	HORVU2Hr1G106970	T/C	C/C	LOW	synonymous_variant	0
chr2H_715706159	1	chr2H	715706159	HORVU2Hr1G109030	A/G	A/A	MODERATE	missense_variant	0
JHI-Hv50k-2016-124924	2	chr2H	716482621	HORVU2Hr1G109380	W	T	MODIFIER	intron_variant	0
chr2H_716883275	1	chr2H	716883275	HORVU2Hr1G109430	G/C	C/C	HIGH	splice_acceptor_variant	0
chr2H_727574114	1	chr2H	727574114	HORVU2Hr1G113190	C/C	C/G	LOW	synonymous_variant	0
chr2H_729286568	1	chr2H	729286568	HORVU2Hr1G113630	G/C	G/G	MODIFIER	3_prime_UTR_variant	0
chr2H_729294484	1	chr2H	729294484	HORVU2Hr1G113630	A/A	A/C	MODIFIER	3_prime_UTR_variant	0
chr2H_729294620	1	chr2H	729294620	HORVU2Hr1G113630	C/C	C/T	MODIFIER	3_prime_UTR_variant	0
chr2H_730028439	1	chr2H	730028439		T/T	T/C			0
chr2H_733448178	1	chr2H	733448178	HORVU2Hr1G114970	C/A	C/C	MODIFIER	5_prime_UTR_variant	0
chr2H_737640846	1	chr2H	737640846	HORVU2Hr1G116300	G/C	G/G	MODIFIER	intron_variant	0
chr2H_738748241	1	chr2H	738748241		T/T	T/C			0
chr2H_739465487	1	chr2H	739465487	HORVU2Hr1G117120	G/T	G/G	MODIFIER	5_prime_UTR_variant	0
chr2H_740991505	1	chr2H	740991505	HORVU2Hr1G117810	A/G	A/A	LOW	synonymous_variant	0
chr2H_742254505	1	chr2H	742254505	HORVU2Hr1G118360	T/T	T/C	LOW	synonymous_variant	0
chr2H_743382223	1	chr2H	743382223	HORVU2Hr1G118790	C/G	C/C	MODERATE	missense_variant	0
chr2H_744274257	1	chr2H	744274257	HORVU2Hr1G119090	G/C	C/C	LOW	synonymous_variant	0
chr2H_744897600	1	chr2H	744897600	HORVU2Hr1G119310	C/T	T/T	MODERATE	missense_variant	0
chr2H_748282340	1	chr2H	748282340	HORVU2Hr1G120340	A/G	A/A	MODIFIER	5_prime_UTR_variant	0
chr2H_748718898	1	chr2H	748718898	HORVU2Hr1G120470	A/A	G/A	MODIFIER	3_prime_UTR_variant	0
chr2H_749811320	1	chr2H	749811320	HORVU2Hr1G120630	T/T	T/A	LOW	synonymous_variant	0
chr2H_751990495	1	chr2H	751990495		T/T	T/C			0
chr2H_755005358	1	chr2H	755005358	HORVU2Hr1G123270	G/A	G/G	MODIFIER	non_coding_transcript_exon_variant	0
chr2H_762650608	1	chr2H	762650608	HORVU2Hr1G126100	C/C	G/C	MODERATE	missense_variant	0
chr2H_764288559	1	chr2H	764288559	HORVU2Hr1G126690	C/C	C/T	MODERATE	missense_variant	0
chr3H_1818123	1	chr3H	1818123	HORVU3Hr1G000770	G/G	G/A	MODIFIER	5_prime_UTR_variant	0
chr3H_1949750	1	chr3H	1949750	HORVU3Hr1G000880	A/A	G/A	LOW	synonymous_variant	0
chr3H_3406950	1	chr3H	3406950	HORVU3Hr1G001430	C/A	C/C	MODIFIER	3_prime_UTR_variant	0
chr3H_4069602	1	chr3H	4069602	HORVU3Hr1G002010	A/G	A/A	MODIFIER	5_prime_UTR_variant	0
chr3H_4996087	1	chr3H	4996087	HORVU3Hr1G002280	T/C	C/C	LOW	synonymous_variant	0
chr3H_8172896	1	chr3H	8172896	HORVU3Hr1G003150	C/T	C/C	MODIFIER	intron_variant	0
chr3H_8176957	1	chr3H	8176957	HORVU3Hr1G003150	G/G	G/T	MODIFIER	intron_variant	0
chr3H_11024157	1	chr3H	11024157	HORVU3Hr1G004110	A/A	T/T	MODERATE	missense_variant	1
chr3H_11024158	1	chr3H	11024158	HORVU3Hr1G004110	T/C	T/T	MODERATE	missense_variant	0
chr3H_11682366	1	chr3H	11682366	HORVU3Hr1G004480	G/G	G/A	MODIFIER	3_prime_UTR_variant	0
chr3H_11683270	1	chr3H	11683270	HORVU3Hr1G004480	A/A	A/C	MODIFIER	3_prime_UTR_variant	0
chr3H_14731000	1	chr3H	14731000	HORVU3Hr1G005950	T/T	T/G	MODIFIER	5_prime_UTR_variant	0
chr3H_16070506	1	chr3H	16070506	HORVU3Hr1G006680	T/T	C/T	HIGH	stop_gained	0
chr3H_16071108	1	chr3H	16071108	HORVU3Hr1G006600	A/C	A/A	MODIFIER	intron_variant	0
chr3H_17672083	1	chr3H	17672083	HORVU3Hr1G007290	G/G	A/G	MODERATE	missense_variant	0
chr3H_17923382	1	chr3H	17923382	HORVU3Hr1G007480	T/T	G/G	MODIFIER	5_prime_UTR_variant	1
chr3H_17994389	1	chr3H	17994389	HORVU3Hr1G007570	T/A	A/A	MODIFIER	3_prime_UTR_variant	0
chr3H_18235004	1	chr3H	18235004	HORVU3Hr1G007680	G/A	G/G	MODERATE	missense_variant	0
chr3H_18602709	1	chr3H	18602709	HORVU3Hr1G007960	G/G	G/A	MODERATE	missense_variant	0
chr3H_19903398	1	chr3H	19903398	HORVU3Hr1G009240	G/A	G/G	LOW	synonymous_variant	0
chr3H_19903680	1	chr3H	19903680	HORVU3Hr1G009240	C/T	C/C	LOW	synonymous_variant	0
chr3H_19906548	1	chr3H	19906548	HORVU3Hr1G009240	G/G	G/C	MODERATE	missense_variant	0
chr3H_20921780	1	chr3H	20921780	HORVU3Hr1G009940	A/G	G/G	MODERATE	missense_variant	0
chr3H_24494912	1	chr3H	24494912	HORVU3Hr1G011260	C/T	C/C	HIGH	stop_gained	0
chr3H_31637231	1	chr3H	31637231	HORVU3Hr1G014040	A/A	A/C	LOW	synonymous_variant	0
chr3H_31637256	1	chr3H	31637256	HORVU3Hr1G014040	C/T	C/C	MODERATE	missense_variant	0
chr3H_34945421	1	chr3H	34945421	HORVU3Hr1G015010	T/C	T/T	MODIFIER	5_prime_UTR_variant	0
chr3H_34946012	1	chr3H	34946012	HORVU3Hr1G015010	A/G	A/A	MODIFIER	5_prime_UTR_variant	0
chr3H_34946314	1	chr3H	34946314	HORVU3Hr1G015010	A/A	A/C	MODIFIER	5_prime_UTR_variant	0
chr3H_34947266	1	chr3H	34947266	HORVU3Hr1G015010	T/C	T/T	MODERATE	missense_variant	0
chr3H_34947913	1	chr3H	34947913	HORVU3Hr1G015010	A/T	A/A	MODIFIER	5_prime_UTR_variant	0
chr3H_34948902	1	chr3H	34948902	HORVU3Hr1G015010	A/A	A/G	MODERATE	missense_variant	0
chr3H_34949424	1	chr3H	34949424	HORVU3Hr1G015010	T/C	T/T	MODERATE	missense_variant	0
chr3H_34949821	1	chr3H	34949821	HORVU3Hr1G015010	C/C	C/T	LOW	synonymous_variant	0
chr3H_35275816	1	chr3H	35275816		A/A	A/G			0
chr3H_37281202	1	chr3H	37281202	HORVU3Hr1G015740	A/A	A/G	MODIFIER	5_prime_UTR_variant	0
chr3H_39490200	1	chr3H	39490200	HORVU3Hr1G016330	A/G	A/A	MODIFIER	5_prime_UTR_variant	0
chr3H_40940877	1	chr3H	40940877	HORVU3Hr1G016690	C/T	T/T	LOW	synonymous_variant	0
chr3H_41521892	1	chr3H	41521892	HORVU3Hr1G016830	T/T	C/C	LOW	synonymous_variant	1
chr3H_43400758	1	chr3H	43400758	HORVU3Hr1G017190	G/A	G/G	MODIFIER	3_prime_UTR_variant	0
chr3H_45400640	1	chr3H	45400640	HORVU3Hr1G017660	A/T	A/A	MODIFIER	3_prime_UTR_variant	0
chr3H_57809517	1	chr3H	57809517	HORVU3Hr1G019820	C/C	C/T	MODIFIER	5_prime_UTR_variant	0
chr3H_60184391	1	chr3H	60184391		G/G	C/G			0
chr3H_66840618	1	chr3H	66840618	HORVU3Hr1G021080	A/A	A/G	MODIFIER	5_prime_UTR_variant	0
chr3H_71397971	1	chr3H	71397971	HORVU3Hr1G021490	C/T	C/C	MODIFIER	3_prime_UTR_variant	0
chr3H_71398460	1	chr3H	71398460	HORVU3Hr1G021490	T/T	T/C	MODIFIER	5_prime_UTR_variant	0
chr3H_73224958	1	chr3H	73224958	HORVU3Hr1G021650	G/G	A/G	MODIFIER	3_prime_UTR_variant	0
chr3H_79490671	1	chr3H	79490671	HORVU3Hr1G022420	C/G	C/C	MODERATE	missense_variant	0
chr3H_85840664	1	chr3H	85840664	HORVU3Hr1G023160	G/A	A/A	MODIFIER	3_prime_UTR_variant	0
chr3H_85841070	1	chr3H	85841070	HORVU3Hr1G023160	T/C	C/C	LOW	synonymous_variant	0
chr3H_86458160	1	chr3H	86458160	HORVU3Hr1G023370	T/A	T/T	MODERATE	missense_variant	0
chr3H_87162787	1	chr3H	87162787	HORVU3Hr1G023590	C/C	C/T	MODIFIER	intron_variant	0
chr3H_87165735	1	chr3H	87165735	HORVU3Hr1G023590	T/A	A/A	MODERATE	missense_variant	0
chr3H_92318819	1	chr3H	92318819	HORVU3Hr1G024220	T/C	T/T	MODERATE	missense_variant	0
chr3H_115613923	1	chr3H	115613923	HORVU3Hr1G027260	G/G	A/A	MODERATE	missense_variant	1
chr3H_147603988	1	chr3H	147603988	HORVU3Hr1G030560	A/C	A/A	MODIFIER	intron_variant	0
chr3H_173082721	1	chr3H	173082721	HORVU3Hr1G033140	C/C	C/T	MODIFIER	3_prime_UTR_variant	0
chr3H_173231915	1	chr3H	173231915	HORVU3Hr1G033180	C/T	C/C	MODERATE	missense_variant	0
chr3H_173277860	1	chr3H	173277860	HORVU3Hr1G033190	C/C	C/T	MODIFIER	3_prime_UTR_variant	0
chr3H_184928830	1	chr3H	184928830	HORVU3Hr1G034170	A/A	A/G	MODIFIER	3_prime_UTR_variant	0
chr3H_184929411	1	chr3H	184929411	HORVU3Hr1G034170	A/A	A/G	MODIFIER	3_prime_UTR_variant	0
chr3H_184929846	1	chr3H	184929846	HORVU3Hr1G034170	A/G	A/A	MODIFIER	3_prime_UTR_variant	0
chr3H_184930374	1	chr3H	184930374	HORVU3Hr1G034170	T/C	T/T	MODIFIER	3_prime_UTR_variant	0
chr3H_207883331	1	chr3H	207883331	HORVU3Hr1G036720	G/G	G/T	MODIFIER	intron_variant	0
chr3H_208364495	1	chr3H	208364495	HORVU3Hr1G036870	A/A	G/A	MODIFIER	3_prime_UTR_variant	0
chr3H_218871047	1	chr3H	218871047	HORVU3Hr1G038050	G/A	A/A	MODIFIER	intron_variant	0
chr3H_237998451	1	chr3H	237998451	HORVU3Hr1G039880	G/G	G/T	MODIFIER	3_prime_UTR_variant	0
chr3H_247041374	1	chr3H	247041374	HORVU3Hr1G040590	A/A	A/T	MODIFIER	3_prime_UTR_variant	0
chr3H_283275147	1	chr3H	283275147	HORVU3Hr1G043800	A/G	A/A	MODIFIER	5_prime_UTR_variant	0
chr3H_283275198	1	chr3H	283275198	HORVU3Hr1G043800	G/A	G/G	MODIFIER	5_prime_UTR_variant	0
chr3H_284727053	1	chr3H	284727053	HORVU3Hr1G043930	A/G	A/A	MODIFIER	intron_variant	0
chr3H_286958292	1	chr3H	286958292	HORVU3Hr1G044530	G/A	G/G	MODIFIER	intron_variant	0
chr3H_374139780	1	chr3H	374139780	HORVU3Hr1G051650	C/C	C/G	MODERATE	missense_variant	0
chr3H_377144690	1	chr3H	377144690	HORVU3Hr1G052070	T/C	T/T	MODERATE	missense_variant	0
chr3H_382224512	1	chr3H	382224512	HORVU3Hr1G052560	T/C	T/T	HIGH	splice_donor_variant	0
chr3H_390001755	1	chr3H	390001755	HORVU3Hr1G053150	A/A	G/A	MODIFIER	intron_variant	0
chr3H_400102479	1	chr3H	400102479	HORVU3Hr1G054160	C/G	G/G	LOW	synonymous_variant	0
chr3H_414267572	1	chr3H	414267572	HORVU3Hr1G055720	T/C	T/T	MODERATE	missense_variant	0
chr3H_417331260	1	chr3H	417331260	HORVU3Hr1G055910	A/A	G/A	MODIFIER	3_prime_UTR_variant	0
chr3H_420763580	1	chr3H	420763580	HORVU3Hr1G056100	A/A	G/A	LOW	synonymous_variant	0
chr3H_423192696	1	chr3H	423192696	HORVU3Hr1G056550	C/A	C/C	MODERATE	missense_variant	0
chr3H_433601130	1	chr3H	433601130	HORVU3Hr1G057630	A/G	A/A	LOW	synonymous_variant	0
chr3H_437012678	1	chr3H	437012678	HORVU3Hr1G057990	C/C	C/T	MODIFIER	3_prime_UTR_variant	0
chr3H_439801786	1	chr3H	439801786	HORVU3Hr1G058340	C/T	C/C	MODERATE	missense_variant	0
chr3H_439882922	1	chr3H	439882922	HORVU3Hr1G058350	T/A	T/T	MODERATE	missense_variant	0
chr3H_444738221	1	chr3H	444738221	HORVU3Hr1G058830	A/T	A/A	MODIFIER	3_prime_UTR_variant	0
chr3H_446058461	1	chr3H	446058461		A/A	A/C			0
chr3H_448183377	1	chr3H	448183377	HORVU3Hr1G059230	G/A	A/A	LOW	synonymous_variant	0
chr3H_464088569	1	chr3H	464088569	HORVU3Hr1G060920	A/A	G/A	MODIFIER	3_prime_UTR_variant	0
chr3H_466197474	1	chr3H	466197474	HORVU3Hr1G061130	C/T	T/T	MODERATE	missense_variant	0
chr3H_470540011	1	chr3H	470540011	HORVU3Hr1G061800	A/G	G/G	MODERATE	missense_variant	0
chr3H_470814736	1	chr3H	470814736		C/A	C/C			0
chr3H_473757029	1	chr3H	473757029	HORVU3Hr1G062090	G/G	G/A	MODIFIER	5_prime_UTR_variant	0
chr3H_473758594	1	chr3H	473758594	HORVU3Hr1G062090	C/C	C/A	MODIFIER	5_prime_UTR_variant	0
chr3H_477186192	1	chr3H	477186192	HORVU3Hr1G062500	A/T	T/T	MODIFIER	3_prime_UTR_variant	0
chr3H_477215103	1	chr3H	477215103	HORVU3Hr1G062520	G/A	G/G	MODIFIER	3_prime_UTR_variant	0
chr3H_483900604	1	chr3H	483900604	HORVU3Hr1G063320	A/G	A/A	MODIFIER	5_prime_UTR_variant	0
JHI-Hv50k-2016-183433	2	chr3H	491084467	HORVU3Hr1G064340	C	T	MODIFIER	5_prime_UTR_variant	1
chr3H_491084667	1	chr3H	491084667	HORVU3Hr1G064340	A/A	C/C	MODERATE	missense_variant	1
chr3H_491085350	1	chr3H	491085350	HORVU3Hr1G064340	T/T	C/C	LOW	synonymous_variant	1
chr3H_491085374	1	chr3H	491085374	HORVU3Hr1G064340	A/A	A/C	LOW	synonymous_variant	0
chr3H_491085605	1	chr3H	491085605	HORVU3Hr1G064340	C/C	A/A	LOW	synonymous_variant	1
chr3H_491086603	1	chr3H	491086603	HORVU3Hr1G064340	C/C	T/T	MODIFIER	3_prime_UTR_variant	1
JHI-Hv50k-2016-183445	2	chr3H	491349821	HORVU3Hr1G064350	T	C	MODIFIER	downstream_gene_variant	1
chr3H_491372297	1	chr3H	491372297	HORVU3Hr1G064370	C/C	T/T	MODIFIER	5_prime_UTR_variant	1
chr3H_491372570	1	chr3H	491372570	HORVU3Hr1G064370	C/C	T/T	MODIFIER	5_prime_UTR_variant	1
chr3H_491372738	1	chr3H	491372738	HORVU3Hr1G064370	A/A	T/T	MODIFIER	5_prime_UTR_variant	1
chr3H_491373248	1	chr3H	491373248	HORVU3Hr1G064370	T/T	C/C	MODIFIER	5_prime_UTR_variant	1
chr3H_491374068	1	chr3H	491374068	HORVU3Hr1G064370	T/T	C/C	MODIFIER	3_prime_UTR_variant	1
chr3H_491376703	1	chr3H	491376703	HORVU3Hr1G064390	G/G	T/T	MODIFIER	3_prime_UTR_variant	1
chr3H_491377013	1	chr3H	491377013	HORVU3Hr1G064390	C/C	C/T	MODIFIER	3_prime_UTR_variant	0
chr3H_491379093	1	chr3H	491379093	HORVU3Hr1G064390	T/T	C/C	MODIFIER	3_prime_UTR_variant	1
chr3H_491381651	1	chr3H	491381651	HORVU3Hr1G064390	C/C	A/A	MODERATE	missense_variant	1
JHI-Hv50k-2016-183478	2	chr3H	491381651	HORVU3Hr1G064390	C	A	MODERATE	missense_variant	1
chr3H_491381694	1	chr3H	491381694		G/G	A/A			1
JHI-Hv50k-2016-183498	2	chr3H	491432778	HORVU3Hr1G064410	C	G	MODIFIER	5_prime_UTR_variant	1
chr3H_491433329	1	chr3H	491433329		G/G	A/A			1
chr3H_491433554	1	chr3H	491433554	HORVU3Hr1G064410	G/T	T/T	MODIFIER	5_prime_UTR_variant	0
JHI-Hv50k-2016-183513	2	chr3H	491849317	HORVU3Hr1G064450	T	C	MODIFIER	intron_variant	1
chr3H_491894762	1	chr3H	491894762	HORVU3Hr1G064470	T/T	C/C	MODERATE	missense_variant	1
chr3H_491895119	1	chr3H	491895119	HORVU3Hr1G064470	G/G	A/A	MODERATE	missense_variant	1
chr3H_491895409	1	chr3H	491895409	HORVU3Hr1G064470	T/T	G/G	LOW	synonymous_variant	1
BOPA1_5038-1035	2	chr3H	491895585	HORVU3Hr1G064470	A	G	MODIFIER	3_prime_UTR_variant	1
chr3H_492773137	1	chr3H	492773137	HORVU3Hr1G064550	C/C	T/T	MODERATE	missense_variant	1
chr3H_492774039	1	chr3H	492774039	HORVU3Hr1G064550	C/C	T/T	MODIFIER	5_prime_UTR_variant	1
chr3H_492774889	1	chr3H	492774889	HORVU3Hr1G064550	C/C	T/T	LOW	synonymous_variant	1
chr3H_492777551	1	chr3H	492777551	HORVU3Hr1G064570	A/A	T/T	MODIFIER	5_prime_UTR_variant	1
chr3H_493083466	1	chr3H	493083466	HORVU3Hr1G064600	T/T	C/C	MODIFIER	intron_variant	1
chr3H_493083687	1	chr3H	493083687	HORVU3Hr1G064600	C/C	G/G	MODIFIER	3_prime_UTR_variant	1
chr3H_493233149	1	chr3H	493233149	HORVU3Hr1G064640	G/G	C/C	LOW	synonymous_variant	1
chr3H_493233308	1	chr3H	493233308	HORVU3Hr1G064640	A/A	G/G	MODERATE	missense_variant	1
chr3H_493233533	1	chr3H	493233533	HORVU3Hr1G064640	G/G	C/C	MODERATE	missense_variant	1
chr3H_493556092	1	chr3H	493556092	HORVU3Hr1G064680	T/T	A/A	MODIFIER	3_prime_UTR_variant	1
chr3H_493556239	1	chr3H	493556239	HORVU3Hr1G064680	C/C	A/A	MODIFIER	3_prime_UTR_variant	1
BOPA1_1746-1527	2	chr3H	493556239	HORVU3Hr1G064680	C	A	MODIFIER	3_prime_UTR_variant	1
JHI-Hv50k-2016-183664	2	chr3H	493559427	HORVU3Hr1G064680	T	G	MODIFIER	intron_variant	1
chr3H_493727933	1	chr3H	493727933	HORVU3Hr1G064730	C/C	T/T	MODIFIER	3_prime_UTR_variant	1
JHI-Hv50k-2016-183689	2	chr3H	493727933	HORVU3Hr1G064730	C	T	MODIFIER	3_prime_UTR_variant	1
chr3H_493728173	1	chr3H	493728173	HORVU3Hr1G064730	C/C	T/T	LOW	synonymous_variant	1
chr3H_493729163	1	chr3H	493729163	HORVU3Hr1G064730	G/G	A/A	LOW	synonymous_variant	1
chr3H_493843952	1	chr3H	493843952	HORVU3Hr1G064740	T/T	C/C	LOW	synonymous_variant	1
JHI-Hv50k-2016-183693	2	chr3H	493843952	HORVU3Hr1G064740	T	C	LOW	synonymous_variant	1
chr3H_493845454	1	chr3H	493845454	HORVU3Hr1G064740	G/G	A/A	MODIFIER	intron_variant	1
chr3H_493846299	1	chr3H	493846299	HORVU3Hr1G064740	T/T	C/C	MODIFIER	intron_variant	1
chr3H_493846440	1	chr3H	493846440	HORVU3Hr1G064740	T/T	C/C	MODIFIER	intron_variant	1
chr3H_493847012	1	chr3H	493847012	HORVU3Hr1G064740	A/A	G/G	LOW	synonymous_variant	1
chr3H_494196476	1	chr3H	494196476	HORVU3Hr1G064750	A/A	C/C	MODERATE	missense_variant	1
chr3H_494197436	1	chr3H	494197436	HORVU3Hr1G064750	A/A	G/G	MODIFIER	5_prime_UTR_variant	1
chr3H_494197923	1	chr3H	494197923	HORVU3Hr1G064750	G/G	A/A	MODIFIER	5_prime_UTR_variant	1
chr3H_494198244	1	chr3H	494198244	HORVU3Hr1G064750	A/A	G/G	MODIFIER	5_prime_UTR_variant	1
chr3H_494198789	1	chr3H	494198789	HORVU3Hr1G064760	G/G	T/T	MODIFIER	5_prime_UTR_variant	1
chr3H_494199601	1	chr3H	494199601	HORVU3Hr1G064760	A/A	A/C	LOW	synonymous_variant	0
chr3H_494199754	1	chr3H	494199754		G/G	A/A			1
JHI-Hv50k-2016-183739	2	chr3H	494377144	HORVU3Hr1G064790	T	C	MODERATE	missense_variant	1
JHI-Hv50k-2016-183749	2	chr3H	494626991		A	T	MODIFIER	intergenic_variant	1
JHI-Hv50k-2016-183751	2	chr3H	494627341		C	T	MODIFIER	intergenic_variant	1
JHI-Hv50k-2016-183791	2	chr3H	494783757		A	C	MODIFIER	intergenic_variant	1
chr3H_494970915	1	chr3H	494970915	HORVU3Hr1G064830	T/T	T/C	MODIFIER	3_prime_UTR_variant	0
chr3H_494971028	1	chr3H	494971028	HORVU3Hr1G064830	C/C	C/A	HIGH	splice_donor_variant	0
chr3H_494971278	1	chr3H	494971278	HORVU3Hr1G064830	A/A	G/G	MODIFIER	3_prime_UTR_variant	1
chr3H_494971775	1	chr3H	494971775	HORVU3Hr1G064830	A/A	A/G	MODIFIER	3_prime_UTR_variant	0
chr3H_494972093	1	chr3H	494972093	HORVU3Hr1G064830	C/C	T/T	MODIFIER	3_prime_UTR_variant	1
chr3H_494972763	1	chr3H	494972763	HORVU3Hr1G064830	C/C	T/T	MODIFIER	5_prime_UTR_variant	1
chr3H_494972813	1	chr3H	494972813	HORVU3Hr1G064830	A/G	A/A	MODIFIER	5_prime_UTR_variant	0
chr3H_494972944	1	chr3H	494972944	HORVU3Hr1G064830	C/C	C/G	MODIFIER	5_prime_UTR_variant	0
chr3H_494973245	1	chr3H	494973245	HORVU3Hr1G064830	G/G	A/A	MODERATE	missense_variant	1
chr3H_494973708	1	chr3H	494973708	HORVU3Hr1G064830	A/A	G/G	MODIFIER	5_prime_UTR_variant	1
chr3H_495133029	1	chr3H	495133029	HORVU3Hr1G064850	C/C	T/T	LOW	synonymous_variant	1
JHI-Hv50k-2016-183824	2	chr3H	495136455	HORVU3Hr1G064850	A	G	MODIFIER	intron_variant	1
chr3H_495136894	1	chr3H	495136894	HORVU3Hr1G064850	G/G	A/A	MODERATE	missense_variant	1
chr3H_495137729	1	chr3H	495137729	HORVU3Hr1G064850	T/T	C/C	LOW	synonymous_variant	1
JHI-Hv50k-2016-183827	2	chr3H	495137729	HORVU3Hr1G064850	T	C	LOW	synonymous_variant	1
chr3H_495137786	1	chr3H	495137786	HORVU3Hr1G064850	T/T	C/C	LOW	synonymous_variant	1
JHI-Hv50k-2016-183828	2	chr3H	495137786	HORVU3Hr1G064850	T	C	LOW	synonymous_variant	1
JHI-Hv50k-2016-183830	2	chr3H	495139663	HORVU3Hr1G064850	A	G	MODIFIER	intron_variant	1
chr3H_495140558	1	chr3H	495140558	HORVU3Hr1G064850	T/T	A/A	MODERATE	missense_variant	1
JHI-Hv50k-2016-183832	2	chr3H	495140558	HORVU3Hr1G064850	T	A	MODERATE	missense_variant	1
JHI-Hv50k-2016-183834	2	chr3H	495141402	HORVU3Hr1G064850	A	G	MODIFIER	intron_variant	1
JHI-Hv50k-2016-183838	2	chr3H	495143419	HORVU3Hr1G064850	C	T	MODIFIER	intron_variant	1
JHI-Hv50k-2016-183840	2	chr3H	495149998	HORVU3Hr1G064850	T	C	MODIFIER	intron_variant	1
chr3H_495151811	1	chr3H	495151811	HORVU3Hr1G064850	C/C	G/G	MODIFIER	3_prime_UTR_variant	1
JHI-Hv50k-2016-183845	2	chr3H	495151811	HORVU3Hr1G064850	C	G	MODIFIER	3_prime_UTR_variant	1
JHI-Hv50k-2016-183887	2	chr3H	495918281		A	G			1
chr3H_495918363	1	chr3H	495918363	HORVU3Hr1G064950	C/C	T/T	MODIFIER	non_coding_transcript_exon_variant	1
JHI-Hv50k-2016-183889	2	chr3H	495918556		G	A			1
JHI-Hv50k-2016-183896	2	chr3H	495920163		G	A			1
JHI-Hv50k-2016-183898	2	chr3H	495921153		T	G			1
chr3H_495922557	1	chr3H	495922557	HORVU3Hr1G064950	T/T	C/C	MODIFIER	non_coding_transcript_exon_variant	1
chr3H_495923660	1	chr3H	495923660	HORVU3Hr1G064960	C/C	A/A	MODIFIER	non_coding_transcript_exon_variant	1
chr3H_495924151	1	chr3H	495924151	HORVU3Hr1G064960	C/C	T/T	MODIFIER	non_coding_transcript_exon_variant	1
chr3H_495924814	1	chr3H	495924814	HORVU3Hr1G064960	T/T	C/C	MODIFIER	non_coding_transcript_exon_variant	1
chr3H_495925223	1	chr3H	495925223	HORVU3Hr1G064960	T/T	C/C	MODIFIER	non_coding_transcript_exon_variant	1
chr3H_496167125	1	chr3H	496167125	HORVU3Hr1G064990	G/G	A/A	MODIFIER	3_prime_UTR_variant	1
chr3H_496167562	1	chr3H	496167562	HORVU3Hr1G064990	C/C	T/T	MODIFIER	intron_variant	1
JHI-Hv50k-2016-183934	2	chr3H	496167562	HORVU3Hr1G064990	C	T	MODIFIER	intron_variant	1
chr3H_496168527	1	chr3H	496168527	HORVU3Hr1G064990	C/C	G/G	HIGH	splice_donor_variant	1
chr3H_496318177	1	chr3H	496318177		A/A	G/G			1
chr3H_496319146	1	chr3H	496319146	HORVU3Hr1G065000	C/C	T/T	MODERATE	missense_variant	1
JHI-Hv50k-2016-183954	2	chr3H	496325309	HORVU3Hr1G065000	G	A	MODIFIER	intron_variant	1
JHI-Hv50k-2016-183955	2	chr3H	496325523	HORVU3Hr1G065000	C	T	MODIFIER	intron_variant	1
chr3H_496327425	1	chr3H	496327425	HORVU3Hr1G065000	G/G	C/C	MODIFIER	3_prime_UTR_variant	1
chr3H_496329843	1	chr3H	496329843	HORVU3Hr1G065020	T/T	G/G	MODIFIER	3_prime_UTR_variant	1
chr3H_496330506	1	chr3H	496330506	HORVU3Hr1G065020	G/G	A/A	LOW	synonymous_variant	1
chr3H_496710624	1	chr3H	496710624	HORVU3Hr1G065140	C/C	C/T	MODERATE	missense_variant	0
chr3H_497181535	1	chr3H	497181535	HORVU3Hr1G065230	A/A	G/G	MODIFIER	3_prime_UTR_variant	1
chr3H_497181855	1	chr3H	497181855	HORVU3Hr1G065230	G/G	A/A	LOW	synonymous_variant	1
chr3H_497182365	1	chr3H	497182365	HORVU3Hr1G065230	G/G	A/A	LOW	synonymous_variant	1
chr3H_497184240	1	chr3H	497184240	HORVU3Hr1G065230	A/A	C/C	LOW	synonymous_variant	1
chr3H_497560666	1	chr3H	497560666	HORVU3Hr1G065240	A/A	G/G	MODERATE	missense_variant	1
JHI-Hv50k-2016-184069	2	chr3H	497564144	HORVU3Hr1G065240	G	A	MODERATE	missense_variant	1
chr3H_497564207	1	chr3H	497564207	HORVU3Hr1G065240	C/C	T/T	LOW	synonymous_variant	1
chr3H_497565620	1	chr3H	497565620	HORVU3Hr1G065240	G/G	A/A	MODERATE	missense_variant	1
JHI-Hv50k-2016-184089	2	chr3H	497565620	HORVU3Hr1G065240	G	A	MODERATE	missense_variant	1
chr3H_497565859	1	chr3H	497565859	HORVU3Hr1G065240	T/T	C/C	LOW	synonymous_variant	1
chr3H_497566474	1	chr3H	497566474	HORVU3Hr1G065240	A/A	G/G	MODIFIER	5_prime_UTR_variant	1
chr3H_497566569	1	chr3H	497566569	HORVU3Hr1G065240	A/A	G/G	MODIFIER	5_prime_UTR_variant	1
chr3H_497567872	1	chr3H	497567872	HORVU3Hr1G065240	C/C	A/A	MODERATE	missense_variant	1
chr3H_497570673	1	chr3H	497570673	HORVU3Hr1G065240	C/C	G/G	MODIFIER	3_prime_UTR_variant	1
chr3H_497610482	1	chr3H	497610482	HORVU3Hr1G065260	A/A	C/C	LOW	synonymous_variant	1
chr3H_497610585	1	chr3H	497610585	HORVU3Hr1G065260	G/G	A/A	MODERATE	missense_variant	1
chr3H_497610758	1	chr3H	497610758	HORVU3Hr1G065260	G/G	A/A	MODIFIER	5_prime_UTR_variant	1
chr3H_497610973	1	chr3H	497610973	HORVU3Hr1G065260	T/T	A/A	MODIFIER	5_prime_UTR_variant	1
chr3H_497611213	1	chr3H	497611213	HORVU3Hr1G065260	G/G	A/A	MODIFIER	5_prime_UTR_variant	1
chr3H_497614483	1	chr3H	497614483	HORVU3Hr1G065260	T/T	C/C	MODIFIER	5_prime_UTR_variant	1
chr3H_497614969	1	chr3H	497614969		T/T	C/C			1
chr3H_497615152	1	chr3H	497615152	HORVU3Hr1G065260	C/C	T/T	LOW	synonymous_variant	1
JHI-Hv50k-2016-184151	2	chr3H	497615152	HORVU3Hr1G065260	C	T	LOW	synonymous_variant	1
chr3H_497615430	1	chr3H	497615430	HORVU3Hr1G065260	T/T	C/C	MODERATE	missense_variant	1
chr3H_497615844	1	chr3H	497615844	HORVU3Hr1G065260	T/T	A/A	MODIFIER	5_prime_UTR_variant	1
JHI-Hv50k-2016-184154	2	chr3H	497615844	HORVU3Hr1G065260	T	A	MODIFIER	5_prime_UTR_variant	1
chr3H_497616241	1	chr3H	497616241	HORVU3Hr1G065260	G/G	A/A	MODIFIER	5_prime_UTR_variant	1
chr3H_497616943	1	chr3H	497616943	HORVU3Hr1G065260	G/G	A/A	LOW	synonymous_variant	1
chr3H_497617163	1	chr3H	497617163	HORVU3Hr1G065260	C/C	T/T	MODIFIER	3_prime_UTR_variant	1
JHI-Hv50k-2016-184162	2	chr3H	497617163	HORVU3Hr1G065260	C	T	MODIFIER	3_prime_UTR_variant	1
chr3H_497617449	1	chr3H	497617449	HORVU3Hr1G065260	G/G	T/T	MODIFIER	3_prime_UTR_variant	1
chr3H_497617677	1	chr3H	497617677	HORVU3Hr1G065260	G/G	A/A	LOW	synonymous_variant	1
JHI-Hv50k-2016-184180	2	chr3H	497827126	HORVU3Hr1G065320	T	C	MODERATE	missense_variant	1
chr3H_497832553	1	chr3H	497832553	HORVU3Hr1G065320	C/C	T/T	MODERATE	missense_variant	1
chr3H_497833000	1	chr3H	497833000	HORVU3Hr1G065320	T/T	C/C	MODIFIER	5_prime_UTR_variant	1
chr3H_497833127	1	chr3H	497833127	HORVU3Hr1G065320	A/A	G/G	MODIFIER	5_prime_UTR_variant	1
chr3H_498132065	1	chr3H	498132065	HORVU3Hr1G065350	G/G	A/A	LOW	synonymous_variant	1
chr3H_498132204	1	chr3H	498132204	HORVU3Hr1G065350	G/G	C/C	MODERATE	missense_variant	1
chr3H_498132382	1	chr3H	498132382	HORVU3Hr1G065350	C/C	A/A	LOW	synonymous_variant	1
JHI-Hv50k-2016-184218	2	chr3H	498132382	HORVU3Hr1G065350	C	A	LOW	synonymous_variant	1
chr3H_498133246	1	chr3H	498133246	HORVU3Hr1G065350	C/C	T/T	MODERATE	missense_variant	1
chr3H_498133529	1	chr3H	498133529	HORVU3Hr1G065360	A/A	G/G	MODIFIER	3_prime_UTR_variant	1
chr3H_498134013	1	chr3H	498134013	HORVU3Hr1G065360	T/T	C/C	MODIFIER	3_prime_UTR_variant	1
chr3H_498135198	1	chr3H	498135198	HORVU3Hr1G065360	G/G	G/T	MODERATE	missense_variant	0
chr3H_498135235	1	chr3H	498135235	HORVU3Hr1G065360	G/G	A/A	LOW	synonymous_variant	1
chr3H_498135404	1	chr3H	498135404	HORVU3Hr1G065360	C/C	T/T	MODERATE	missense_variant	1
chr3H_498135534	1	chr3H	498135534	HORVU3Hr1G065360	C/C	G/G	HIGH	start_lost	1
chr3H_498135718	1	chr3H	498135718	HORVU3Hr1G065360	C/C	T/T	MODIFIER	5_prime_UTR_variant	1
JHI-Hv50k-2016-184274	2	chr3H	498135718	HORVU3Hr1G065360	C	T	MODIFIER	5_prime_UTR_variant	1
chr3H_498135905	1	chr3H	498135905	HORVU3Hr1G065360	A/A	C/C	MODIFIER	5_prime_UTR_variant	1
chr3H_498136400	1	chr3H	498136400	HORVU3Hr1G065360	A/A	G/G	MODIFIER	5_prime_UTR_variant	1
chr3H_498136419	1	chr3H	498136419	HORVU3Hr1G065360	C/C	T/T	MODIFIER	5_prime_UTR_variant	1
chr3H_498136602	1	chr3H	498136602	HORVU3Hr1G065360	G/G	C/C	MODIFIER	5_prime_UTR_variant	1
chr3H_498430481	1	chr3H	498430481	HORVU3Hr1G065390	C/C	A/A	MODERATE	missense_variant	1
chr3H_498433142	1	chr3H	498433142	HORVU3Hr1G065390	T/T	C/C	LOW	synonymous_variant	1
chr3H_498433327	1	chr3H	498433327	HORVU3Hr1G065390	C/C	C/A	LOW	synonymous_variant	0
chr3H_498433372	1	chr3H	498433372	HORVU3Hr1G065390	G/G	G/A	LOW	synonymous_variant	0
chr3H_498433576	1	chr3H	498433576		T/T	C/C			1
JHI-Hv50k-2016-184454	2	chr3H	498932177	HORVU3Hr1G065500	C	A	MODIFIER	upstream_gene_variant	1
chr3H_498932795	1	chr3H	498932795	HORVU3Hr1G065500	G/G	A/A	LOW	synonymous_variant	1
chr3H_498932886	1	chr3H	498932886	HORVU3Hr1G065500	G/G	C/C	MODERATE	missense_variant	1
chr3H_498949415	1	chr3H	498949415	HORVU3Hr1G065510	T/T	C/C	MODERATE	missense_variant	1
chr3H_498949789	1	chr3H	498949789	HORVU3Hr1G065510	C/C	T/T	MODIFIER	3_prime_UTR_variant	1
JHI-Hv50k-2016-184506	2	chr3H	498959659	HORVU3Hr1G065520	T	C	MODIFIER	upstream_gene_variant	1
JHI-Hv50k-2016-184525	2	chr3H	498961441	HORVU3Hr1G065520	C	G	MODIFIER	upstream_gene_variant	1
chr3H_499361548	1	chr3H	499361548	HORVU3Hr1G065580	C/C	G/G	LOW	synonymous_variant	1
chr3H_499361608	1	chr3H	499361608	HORVU3Hr1G065580	G/G	C/C	LOW	synonymous_variant	1
chr3H_499361715	1	chr3H	499361715	HORVU3Hr1G065580	G/G	C/C	MODERATE	missense_variant	1
JHI-Hv50k-2016-184589	2	chr3H	499361872	HORVU3Hr1G065580	T	A	MODIFIER	5_prime_UTR_variant	1
chr3H_499362350	1	chr3H	499362350	HORVU3Hr1G065580	T/T	C/C	LOW	synonymous_variant	1
chr3H_499362406	1	chr3H	499362406	HORVU3Hr1G065580	G/T	G/G	HIGH	splice_acceptor_variant	0
chr3H_499362499	1	chr3H	499362499	HORVU3Hr1G065580	C/C	C/T	MODERATE	missense_variant	0
chr3H_499362618	1	chr3H	499362618	HORVU3Hr1G065580	C/C	T/T	MODIFIER	5_prime_UTR_variant	1
chr3H_499363173	1	chr3H	499363173	HORVU3Hr1G065580	G/G	A/A	MODIFIER	5_prime_UTR_variant	1
chr3H_499363849	1	chr3H	499363849	HORVU3Hr1G065580	C/C	G/G	MODIFIER	5_prime_UTR_variant	1
chr3H_499364026	1	chr3H	499364026	HORVU3Hr1G065580	C/C	T/T	MODIFIER	5_prime_UTR_variant	1
chr3H_499364536	1	chr3H	499364536	HORVU3Hr1G065580	C/C	G/G	MODERATE	missense_variant	1
SCRI_RS_168665	2	chr3H	499413118	HORVU3Hr1G065610	T	A	MODIFIER	5_prime_UTR_variant	1
chr3H_499414331	1	chr3H	499414331	HORVU3Hr1G065610	T/T	A/A	MODIFIER	3_prime_UTR_variant	1
chr3H_501043427	1	chr3H	501043427	HORVU3Hr1G065770	G/G	C/C	MODIFIER	intron_variant	1
JHI-Hv50k-2016-184720	2	chr3H	501043427	HORVU3Hr1G065770	G	C	MODIFIER	intron_variant	1
chr3H_501043486	1	chr3H	501043486	HORVU3Hr1G065770	T/T	A/A	MODIFIER	intron_variant	1
JHI-Hv50k-2016-184722	2	chr3H	501043641	HORVU3Hr1G065770	C	T	MODIFIER	intron_variant	1
chr3H_501044310	1	chr3H	501044310	HORVU3Hr1G065770	G/G	A/A	MODIFIER	intron_variant	1
SCRI_RS_179275	2	chr3H	501044310	HORVU3Hr1G065770	G	A	MODIFIER	intron_variant	1
chr3H_501045151	1	chr3H	501045151	HORVU3Hr1G065770	C/C	T/T	MODIFIER	5_prime_UTR_variant	1
chr3H_501045272	1	chr3H	501045272	HORVU3Hr1G065770	G/G	A/A	MODIFIER	5_prime_UTR_variant	1
JHI-Hv50k-2016-184728	2	chr3H	501045272	HORVU3Hr1G065770	G	A	MODIFIER	5_prime_UTR_variant	1
JHI-Hv50k-2016-184747	2	chr3H	501078818	HORVU3Hr1G065790	T	A	MODIFIER	5_prime_UTR_variant	1
JHI-Hv50k-2016-184749	2	chr3H	501079729	HORVU3Hr1G065770	G	A	MODIFIER	intron_variant	1
chr3H_501131209	1	chr3H	501131209	HORVU3Hr1G065770	G/G	A/A	LOW	synonymous_variant	1
JHI-Hv50k-2016-184764	2	chr3H	501344266	HORVU3Hr1G065810	T	C	MODIFIER	intron_variant	1
JHI-Hv50k-2016-184790	2	chr3H	501346928	HORVU3Hr1G065810	G	A	MODIFIER	intron_variant	1
chr3H_501459693	1	chr3H	501459693	HORVU3Hr1G065830	T/T	C/C	MODERATE	missense_variant	1
SCRI_RS_124607	2	chr3H	501459693	HORVU3Hr1G065830	T	C	MODERATE	missense_variant	1
chr3H_501462457	1	chr3H	501462457	HORVU3Hr1G065830	A/A	G/G	LOW	synonymous_variant	1
JHI-Hv50k-2016-184815	2	chr3H	501462802	HORVU3Hr1G065830	A	C	MODIFIER	intron_variant	1
chr3H_501463706	1	chr3H	501463706	HORVU3Hr1G065830	G/G	A/A	MODERATE	missense_variant	1
JHI-Hv50k-2016-184825	2	chr3H	501463706	HORVU3Hr1G065830	G	A	MODERATE	missense_variant	1
chr3H_501464102	1	chr3H	501464102	HORVU3Hr1G065830	C/C	A/A	MODERATE	missense_variant	1
chr3H_501464448	1	chr3H	501464448	HORVU3Hr1G065830	T/T	C/C	LOW	synonymous_variant	1
chr3H_501464667	1	chr3H	501464667	HORVU3Hr1G065830	T/T	C/C	LOW	synonymous_variant	1
chr3H_501465157	1	chr3H	501465157	HORVU3Hr1G065830	T/T	C/C	LOW	synonymous_variant	1
chr3H_501577860	1	chr3H	501577860	HORVU3Hr1G065840	G/G	A/A	HIGH	stop_gained	1
JHI-Hv50k-2016-184865	2	chr3H	501862710		G	A	MODIFIER	intergenic_variant	1
JHI-Hv50k-2016-184869	2	chr3H	502136798	HORVU3Hr1G065890	G	A	MODIFIER	downstream_gene_variant	1
chr3H_502578176	1	chr3H	502578176	HORVU3Hr1G065900	G/G	T/T	LOW	synonymous_variant	1
chr3H_502579382	1	chr3H	502579382	HORVU3Hr1G065900	C/C	T/T	MODERATE	missense_variant	1
JHI-Hv50k-2016-184908	2	chr3H	502579382	HORVU3Hr1G065900	C	T	MODERATE	missense_variant	1
JHI-Hv50k-2016-184920	2	chr3H	502807673	HORVU3Hr1G065960	C	A	MODIFIER	intron_variant	1
chr3H_502811063	1	chr3H	502811063	HORVU3Hr1G065960	T/T	A/A	MODERATE	missense_variant	1
chr3H_502811282	1	chr3H	502811282	HORVU3Hr1G065960	G/G	A/A	MODIFIER	3_prime_UTR_variant	1
chr3H_503112750	1	chr3H	503112750	HORVU3Hr1G066020	A/A	G/G	LOW	synonymous_variant	1
JHI-Hv50k-2016-184935	2	chr3H	503112750	HORVU3Hr1G066020	A	G	LOW	synonymous_variant	1
chr3H_503116136	1	chr3H	503116136	HORVU3Hr1G066020	C/C	T/T	MODERATE	missense_variant	1
chr3H_503116875	1	chr3H	503116875	HORVU3Hr1G066020	G/G	C/C	MODIFIER	5_prime_UTR_variant	1
SCRI_RS_151680	2	chr3H	503494430		G	T	MODIFIER	intergenic_variant	1
JHI-Hv50k-2016-184992	2	chr3H	503495491		A	G	MODIFIER	intergenic_variant	1
JHI-Hv50k-2016-184995	2	chr3H	503499051		G	A	MODIFIER	intergenic_variant	1
SCRI_RS_159661	2	chr3H	503499182		G	A	MODIFIER	intergenic_variant	1
JHI-Hv50k-2016-185003	2	chr3H	503553071		A	T	MODIFIER	intergenic_variant	1
chr3H_503638841	1	chr3H	503638841	HORVU3Hr1G066170	T/G	G/G	MODIFIER	3_prime_UTR_variant	0
JHI-Hv50k-2016-185014	2	chr3H	503643034	HORVU3Hr1G066170	T	C	MODIFIER	upstream_gene_variant	1
SCRI_RS_124201	2	chr3H	503969576	HORVU3Hr1G066220	C	T	MODIFIER	downstream_gene_variant	1
chr3H_504096856	1	chr3H	504096856	HORVU3Hr1G066240	G/G	A/A	MODERATE	missense_variant	1
chr3H_504097569	1	chr3H	504097569	HORVU3Hr1G066240	G/G	A/A	LOW	synonymous_variant	1
chr3H_504097662	1	chr3H	504097662	HORVU3Hr1G066240	A/A	C/C	LOW	synonymous_variant	1
chr3H_504110513	1	chr3H	504110513	HORVU3Hr1G066240	T/T	C/C	MODIFIER	3_prime_UTR_variant	1
chr3H_504110537	1	chr3H	504110537	HORVU3Hr1G066240	T/T	A/A	MODIFIER	3_prime_UTR_variant	1
SCRI_RS_10387	2	chr3H	504110537	HORVU3Hr1G066240	T	A	MODIFIER	3_prime_UTR_variant	1
JHI-Hv50k-2016-185094	2	chr3H	504136978	HORVU3Hr1G066280	C	T	MODIFIER	3_prime_UTR_variant	1
JHI-Hv50k-2016-185095	2	chr3H	504137195	HORVU3Hr1G066280	G	C	MODIFIER	3_prime_UTR_variant	1
SCRI_RS_162862	2	chr3H	504704067	HORVU3Hr1G066310	G	A	MODIFIER	3_prime_UTR_variant	1
JHI-Hv50k-2016-185123	2	chr3H	504707086	HORVU3Hr1G066310	G	C	MODIFIER	downstream_gene_variant	1
JHI-Hv50k-2016-185125	2	chr3H	504750275	HORVU3Hr1G066330	A	G	MODIFIER	3_prime_UTR_variant	1
BOPA1_ABC08184-2-1-35	2	chr3H	504750874	HORVU3Hr1G066340	C	A	MODERATE	missense_variant	1
chr3H_504884394	1	chr3H	504884394	HORVU3Hr1G066380	A/A	T/T	MODIFIER	5_prime_UTR_variant	1
JHI-Hv50k-2016-185135	2	chr3H	504884394	HORVU3Hr1G066380	A	T	MODIFIER	5_prime_UTR_variant	1
chr3H_504886546	1	chr3H	504886546	HORVU3Hr1G066380	T/T	C/C	MODIFIER	intron_variant	1
chr3H_504886659	1	chr3H	504886659	HORVU3Hr1G066380	G/G	A/A	MODIFIER	intron_variant	1
chr3H_504887204	1	chr3H	504887204	HORVU3Hr1G066380	C/C	A/A	MODIFIER	3_prime_UTR_variant	1
chr3H_504887423	1	chr3H	504887423	HORVU3Hr1G066380	G/G	A/A	LOW	synonymous_variant	1
SCRI_RS_16934	2	chr3H	504887423	HORVU3Hr1G066380	C	T	LOW	synonymous_variant	1
chr3H_505122575	1	chr3H	505122575	HORVU3Hr1G066390	C/C	T/T	MODIFIER	3_prime_UTR_variant	1
chr3H_505123652	1	chr3H	505123652	HORVU3Hr1G066390	G/G	A/A	LOW	synonymous_variant	1
JHI-Hv50k-2016-185164	2	chr3H	505255448	HORVU3Hr1G066410	A	C	MODIFIER	3_prime_UTR_variant	1
chr3H_505255626	1	chr3H	505255626	HORVU3Hr1G066410	C/C	T/T	MODIFIER	3_prime_UTR_variant	1
chr3H_505255667	1	chr3H	505255667	HORVU3Hr1G066410	G/G	C/C	MODIFIER	3_prime_UTR_variant	1
chr3H_505259185	1	chr3H	505259185	HORVU3Hr1G066410	T/T	C/C	MODERATE	missense_variant	1
SCRI_RS_141109	2	chr3H	505259203	HORVU3Hr1G066410	A	G	MODERATE	missense_variant	1
chr3H_505259348	1	chr3H	505259348	HORVU3Hr1G066410	C/C	G/G	LOW	synonymous_variant	1
chr3H_505435059	1	chr3H	505435059	HORVU3Hr1G066420	C/C	A/A	LOW	synonymous_variant	1
chr3H_505435572	1	chr3H	505435572	HORVU3Hr1G066420	A/A	G/G	LOW	synonymous_variant	1
JHI-Hv50k-2016-185170	2	chr3H	505435572	HORVU3Hr1G066420	A	G	LOW	synonymous_variant	1
chr3H_505435655	1	chr3H	505435655	HORVU3Hr1G066420	A/A	G/G	MODERATE	missense_variant	1
SCRI_RS_214807	2	chr3H	505435655	HORVU3Hr1G066420	T	C	MODERATE	missense_variant	1
chr3H_505436240	1	chr3H	505436240	HORVU3Hr1G066420	G/G	C/C	MODERATE	missense_variant	1
chr3H_505436499	1	chr3H	505436499	HORVU3Hr1G066420	G/G	A/A	LOW	synonymous_variant	1
chr3H_505436861	1	chr3H	505436861	HORVU3Hr1G066420	C/C	T/T	MODERATE	missense_variant	1
chr3H_505436950	1	chr3H	505436950	HORVU3Hr1G066420	T/T	C/C	MODERATE	missense_variant	1
SCRI_RS_7385	2	chr3H	505436950	HORVU3Hr1G066420	A	G	MODERATE	missense_variant	1
chr3H_505438856	1	chr3H	505438856	HORVU3Hr1G066420	C/C	T/T	MODERATE	missense_variant	1
chr3H_505440805	1	chr3H	505440805	HORVU3Hr1G066420	G/G	C/C	MODIFIER	5_prime_UTR_variant	1
chr3H_505516207	1	chr3H	505516207	HORVU3Hr1G066430	A/A	G/G	MODIFIER	intron_variant	1
JHI-Hv50k-2016-185184	2	chr3H	505517786	HORVU3Hr1G066430	T	G	MODIFIER	downstream_gene_variant	1
JHI-Hv50k-2016-185187	2	chr3H	505518924	HORVU3Hr1G066440	G	A	MODIFIER	intron_variant	1
JHI-Hv50k-2016-185188	2	chr3H	505519696	HORVU3Hr1G066440	G	A	MODIFIER	3_prime_UTR_variant	1
chr3H_505520628	1	chr3H	505520628	HORVU3Hr1G066440	T/T	C/C	LOW	synonymous_variant	1
JHI-Hv50k-2016-185189	2	chr3H	505521312	HORVU3Hr1G066440	C	T	MODIFIER	5_prime_UTR_variant	1
JHI-Hv50k-2016-185190	2	chr3H	505521379	HORVU3Hr1G066440	A	T	MODIFIER	5_prime_UTR_variant	1
chr3H_505747693	1	chr3H	505747693	HORVU3Hr1G066450	A/A	G/G	MODIFIER	3_prime_UTR_variant	1
chr3H_505748633	1	chr3H	505748633	HORVU3Hr1G066450	C/C	T/T	MODERATE	missense_variant	1
chr3H_505757930	1	chr3H	505757930	HORVU3Hr1G066450	C/C	G/G	LOW	synonymous_variant	1
chr3H_506176178	1	chr3H	506176178	HORVU3Hr1G066580	T/T	C/C	MODIFIER	5_prime_UTR_variant	1
chr3H_506176362	1	chr3H	506176362	HORVU3Hr1G066580	G/G	C/C	LOW	synonymous_variant	1
JHI-Hv50k-2016-185231	2	chr3H	506176987	HORVU3Hr1G066580	A	C	MODIFIER	intron_variant	1
chr3H_506185038	1	chr3H	506185038	HORVU3Hr1G066600	T/T	T/C	MODIFIER	3_prime_UTR_variant	0
chr3H_506185213	1	chr3H	506185213	HORVU3Hr1G066600	A/A	A/G	MODERATE	missense_variant	0
chr3H_506185290	1	chr3H	506185290	HORVU3Hr1G066600	C/C	T/T	LOW	synonymous_variant	1
chr3H_506185527	1	chr3H	506185527	HORVU3Hr1G066600	C/C	C/T	LOW	synonymous_variant	0
chr3H_506186450	1	chr3H	506186450	HORVU3Hr1G066600	G/G	C/C	MODIFIER	5_prime_UTR_variant	1
chr3H_506187272	1	chr3H	506187272	HORVU3Hr1G066600	T/T	C/C	MODIFIER	5_prime_UTR_variant	1
chr3H_506939323	1	chr3H	506939323	HORVU3Hr1G066650	G/G	G/A	MODERATE	missense_variant	0
chr3H_506939522	1	chr3H	506939522	HORVU3Hr1G066650	T/T	C/C	MODERATE	missense_variant	1
chr3H_506954459	1	chr3H	506954459	HORVU3Hr1G066680	C/C	G/G	MODERATE	missense_variant	1
chr3H_506954630	1	chr3H	506954630	HORVU3Hr1G066680	G/G	G/T	MODERATE	missense_variant	0
chr3H_507021177	1	chr3H	507021177	HORVU3Hr1G066680	C/C	T/T	MODIFIER	intron_variant	1
chr3H_507022900	1	chr3H	507022900	HORVU3Hr1G066680	G/G	A/A	MODIFIER	intron_variant	1
chr3H_507024042	1	chr3H	507024042	HORVU3Hr1G066680	G/G	A/A	MODIFIER	intron_variant	1
chr3H_507034320	1	chr3H	507034320	HORVU3Hr1G066680	A/A	G/G	MODERATE	missense_variant	1
chr3H_507034868	1	chr3H	507034868	HORVU3Hr1G066680	C/C	T/T	MODERATE	missense_variant	1
chr3H_507248279	1	chr3H	507248279	HORVU3Hr1G066720	G/G	C/C	MODERATE	missense_variant	1
JHI-Hv50k-2016-185290	2	chr3H	507319273	HORVU3Hr1G066740	G	A	MODIFIER	5_prime_UTR_variant	1
chr3H_507319787	1	chr3H	507319787	HORVU3Hr1G066740	G/G	A/A	LOW	synonymous_variant	1
chr3H_507319913	1	chr3H	507319913	HORVU3Hr1G066740	C/C	T/T	LOW	synonymous_variant	1
JHI-Hv50k-2016-185295	2	chr3H	507319913	HORVU3Hr1G066740	C	T	LOW	synonymous_variant	1
chr3H_507320042	1	chr3H	507320042	HORVU3Hr1G066740	C/C	T/T	LOW	synonymous_variant	1
chr3H_507361275	1	chr3H	507361275	HORVU3Hr1G066800	T/T	G/G	MODIFIER	5_prime_UTR_variant	1
JHI-Hv50k-2016-185323	2	chr3H	507362742	HORVU3Hr1G066800	C	A	MODIFIER	intron_variant	1
JHI-Hv50k-2016-185324	2	chr3H	507363373	HORVU3Hr1G066800	G	A	MODIFIER	intron_variant	1
chr3H_507364547	1	chr3H	507364547		C/C	T/T			1
JHI-Hv50k-2016-185325	2	chr3H	507364547		C	T			1
chr3H_507365713	1	chr3H	507365713	HORVU3Hr1G066800	C/C	A/A	LOW	synonymous_variant	1
chr3H_507366106	1	chr3H	507366106	HORVU3Hr1G066800	G/G	A/A	MODIFIER	3_prime_UTR_variant	1
JHI-Hv50k-2016-185327	2	chr3H	507366106	HORVU3Hr1G066800	G	A	MODIFIER	3_prime_UTR_variant	1
chr3H_507366220	1	chr3H	507366220	HORVU3Hr1G066800	C/C	T/T	MODIFIER	3_prime_UTR_variant	1
chr3H_507366373	1	chr3H	507366373	HORVU3Hr1G066800	T/T	C/C	MODIFIER	3_prime_UTR_variant	1
chr3H_507367642	1	chr3H	507367642	HORVU3Hr1G066810	C/C	T/T	MODIFIER	3_prime_UTR_variant	1
chr3H_507367861	1	chr3H	507367861	HORVU3Hr1G066810	T/T	C/C	LOW	synonymous_variant	1
chr3H_507368144	1	chr3H	507368144	HORVU3Hr1G066810	C/C	T/T	LOW	synonymous_variant	1
JHI-Hv50k-2016-185341	2	chr3H	507368476	HORVU3Hr1G066810	T	A	MODIFIER	3_prime_UTR_variant	1
chr3H_507760269	1	chr3H	507760269	HORVU3Hr1G066840	A/A	G/G	MODERATE	missense_variant	1
JHI-Hv50k-2016-185349	2	chr3H	507760269	HORVU3Hr1G066840	A	G	MODERATE	missense_variant	1
chr3H_507866026	1	chr3H	507866026	HORVU3Hr1G066850	C/C	T/T	LOW	synonymous_variant	1
JHI-Hv50k-2016-185368	2	chr3H	507866026	HORVU3Hr1G066850	C	T	LOW	synonymous_variant	1
SCRI_RS_197825	2	chr3H	507866044	HORVU3Hr1G066850	C	T	LOW	synonymous_variant	1
JHI-Hv50k-2016-185371	2	chr3H	507867887	HORVU3Hr1G066850	G	A	MODIFIER	intron_variant	1
chr3H_507869240	1	chr3H	507869240	HORVU3Hr1G066850	C/C	T/T	MODIFIER	3_prime_UTR_variant	1
SCRI_RS_236448	2	chr3H	507869240	HORVU3Hr1G066850	C	T	MODIFIER	3_prime_UTR_variant	1
chr3H_507869276	1	chr3H	507869276	HORVU3Hr1G066850	A/A	C/C	MODIFIER	3_prime_UTR_variant	1
chr3H_507930566	1	chr3H	507930566	HORVU3Hr1G066860	G/G	C/C	MODERATE	missense_variant	1
chr3H_507930893	1	chr3H	507930893	HORVU3Hr1G066860	A/A	G/G	LOW	synonymous_variant	1
chr3H_507931336	1	chr3H	507931336	HORVU3Hr1G066860	C/C	T/T	MODIFIER	3_prime_UTR_variant	1
chr3H_507931339	1	chr3H	507931339	HORVU3Hr1G066860	T/T	G/G	MODIFIER	3_prime_UTR_variant	1
chr3H_508009503	1	chr3H	508009503	HORVU3Hr1G066880	C/C	T/T	MODIFIER	3_prime_UTR_variant	1
chr3H_508009581	1	chr3H	508009581	HORVU3Hr1G066880	A/A	G/G	MODIFIER	3_prime_UTR_variant	1
chr3H_508009906	1	chr3H	508009906	HORVU3Hr1G066880	A/A	G/G	MODIFIER	3_prime_UTR_variant	1
JHI-Hv50k-2016-185379	2	chr3H	508009906	HORVU3Hr1G066880	A	G	MODIFIER	3_prime_UTR_variant	1
chr3H_508009974	1	chr3H	508009974	HORVU3Hr1G066880	C/C	G/G	MODIFIER	3_prime_UTR_variant	1
chr3H_508010188	1	chr3H	508010188	HORVU3Hr1G066880	C/C	T/T	MODERATE	missense_variant	1
chr3H_508011497	1	chr3H	508011497	HORVU3Hr1G066880	G/G	A/A	LOW	synonymous_variant	1
chr3H_508011761	1	chr3H	508011761	HORVU3Hr1G066880	T/T	C/C	LOW	synonymous_variant	1
chr3H_508016241	1	chr3H	508016241	HORVU3Hr1G066880	A/A	G/G	LOW	synonymous_variant	1
chr3H_508017892	1	chr3H	508017892	HORVU3Hr1G066880	A/A	G/G	MODIFIER	5_prime_UTR_variant	1
chr3H_508033429	1	chr3H	508033429	HORVU3Hr1G066890	G/G	C/C	MODIFIER	3_prime_UTR_variant	1
chr3H_508033593	1	chr3H	508033593	HORVU3Hr1G066890	C/C	T/T	LOW	synonymous_variant	1
chr3H_508034543	1	chr3H	508034543	HORVU3Hr1G066890	G/G	A/A	LOW	synonymous_variant	1
chr3H_508037079	1	chr3H	508037079	HORVU3Hr1G066890	C/C	A/A	LOW	synonymous_variant	1
chr3H_508334477	1	chr3H	508334477	HORVU3Hr1G066920	C/C	A/A	MODERATE	missense_variant	1
chr3H_508334954	1	chr3H	508334954	HORVU3Hr1G066920	G/G	A/A	MODERATE	missense_variant	1
chr3H_508335255	1	chr3H	508335255	HORVU3Hr1G066920	C/C	T/T	MODERATE	missense_variant	1
chr3H_508405551	1	chr3H	508405551	HORVU3Hr1G066930	C/G	C/C	MODERATE	missense_variant	0
chr3H_508405601	1	chr3H	508405601	HORVU3Hr1G066930	T/T	C/C	LOW	synonymous_variant	1
chr3H_508408496	1	chr3H	508408496	HORVU3Hr1G066930	G/G	C/C	LOW	synonymous_variant	1
chr3H_508409368	1	chr3H	508409368	HORVU3Hr1G066930	T/T	C/C	LOW	synonymous_variant	1
chr3H_508413068	1	chr3H	508413068	HORVU3Hr1G066930	C/C	T/T	LOW	synonymous_variant	1
chr3H_508413096	1	chr3H	508413096	HORVU3Hr1G066930	T/T	T/A	MODIFIER	3_prime_UTR_variant	0
chr3H_508413128	1	chr3H	508413128	HORVU3Hr1G066930	C/C	G/G	MODIFIER	3_prime_UTR_variant	1
chr3H_508445017	1	chr3H	508445017	HORVU3Hr1G066940	G/G	A/A	LOW	synonymous_variant	1
chr3H_508445406	1	chr3H	508445406	HORVU3Hr1G066940	C/C	G/G	MODIFIER	3_prime_UTR_variant	1
JHI-Hv50k-2016-185491	2	chr3H	508457538	HORVU3Hr1G066950	A	G	MODIFIER	downstream_gene_variant	1
chr3H_508773317	1	chr3H	508773317	HORVU3Hr1G066960	A/A	G/G	LOW	synonymous_variant	1
JHI-Hv50k-2016-185504	2	chr3H	508773317	HORVU3Hr1G066960	A	G	LOW	synonymous_variant	1
chr3H_508773524	1	chr3H	508773524	HORVU3Hr1G066960	C/C	G/G	MODERATE	missense_variant	1
chr3H_508774152	1	chr3H	508774152	HORVU3Hr1G066960	C/C	T/T	MODERATE	missense_variant	1
chr3H_508774327	1	chr3H	508774327	HORVU3Hr1G066960	C/C	T/T	MODERATE	missense_variant	1
chr3H_508774529	1	chr3H	508774529	HORVU3Hr1G066960	A/A	G/G	LOW	synonymous_variant	1
chr3H_508774632	1	chr3H	508774632	HORVU3Hr1G066960	G/G	G/A	MODERATE	missense_variant	0
JHI-Hv50k-2016-185535	2	chr3H	508839553		A	G	MODIFIER	intergenic_variant	1
chr3H_509127317	1	chr3H	509127317	HORVU3Hr1G067030	C/C	G/G	MODIFIER	3_prime_UTR_variant	1
chr3H_509128613	1	chr3H	509128613	HORVU3Hr1G067020	G/G	T/T	MODIFIER	intron_variant	1
chr3H_509128844	1	chr3H	509128844	HORVU3Hr1G067020	A/A	A/G	MODIFIER	intron_variant	0
chr3H_509130961	1	chr3H	509130961	HORVU3Hr1G067030	G/G	A/A	LOW	synonymous_variant	1
chr3H_509131125	1	chr3H	509131125	HORVU3Hr1G067030	T/T	C/C	MODERATE	missense_variant	1
chr3H_509826892	1	chr3H	509826892	HORVU3Hr1G067110	G/G	A/A	LOW	synonymous_variant	1
chr3H_509827950	1	chr3H	509827950	HORVU3Hr1G067110	A/A	A/G	LOW	synonymous_variant	0
chr3H_509827959	1	chr3H	509827959	HORVU3Hr1G067110	T/T	C/C	LOW	synonymous_variant	1
chr3H_509828614	1	chr3H	509828614	HORVU3Hr1G067110	G/G	C/C	MODIFIER	5_prime_UTR_variant	1
chr3H_510061329	1	chr3H	510061329	HORVU3Hr1G067130	G/G	A/A	MODIFIER	non_coding_transcript_exon_variant	1
chr3H_510061605	1	chr3H	510061605		A/A	C/C			1
chr3H_510062617	1	chr3H	510062617	HORVU3Hr1G067130	G/G	A/A	MODIFIER	non_coding_transcript_exon_variant	1
JHI-Hv50k-2016-185668	2	chr3H	510062617	HORVU3Hr1G067130	G	A	MODIFIER	non_coding_transcript_exon_variant	1
chr3H_510062717	1	chr3H	510062717	HORVU3Hr1G067130	G/G	A/A	MODIFIER	non_coding_transcript_exon_variant	1
chr3H_510062740	1	chr3H	510062740	HORVU3Hr1G067130	T/T	C/C	MODIFIER	non_coding_transcript_exon_variant	1
chr3H_510063342	1	chr3H	510063342	HORVU3Hr1G067130	C/C	T/T	MODIFIER	non_coding_transcript_exon_variant	1
SCRI_RS_174324	2	chr3H	510063342	HORVU3Hr1G067130	C	T	MODIFIER	non_coding_transcript_exon_variant	1
JHI-Hv50k-2016-185687	2	chr3H	510245472		C	G	MODIFIER	intergenic_variant	1
BOPA1_6364-645	2	chr3H	510245868		G	A	MODIFIER	intergenic_variant	1
JHI-Hv50k-2016-185696	2	chr3H	510246993		G	A	MODIFIER	intergenic_variant	1
chr3H_510356431	1	chr3H	510356431	HORVU3Hr1G067180	C/T	T/T	MODIFIER	3_prime_UTR_variant	0
chr3H_510357021	1	chr3H	510357021	HORVU3Hr1G067180	A/C	C/C	MODIFIER	3_prime_UTR_variant	0
chr3H_510357124	1	chr3H	510357124	HORVU3Hr1G067180	T/A	A/A	MODIFIER	3_prime_UTR_variant	0
chr3H_510357484	1	chr3H	510357484		G/A	A/A			0
chr3H_510357630	1	chr3H	510357630	HORVU3Hr1G067180	T/G	G/G	MODIFIER	3_prime_UTR_variant	0
chr3H_510357825	1	chr3H	510357825	HORVU3Hr1G067180	T/A	A/A	MODIFIER	3_prime_UTR_variant	0
chr3H_510359160	1	chr3H	510359160	HORVU3Hr1G067180	T/C	C/C	MODERATE	missense_variant	0
SCRI_RS_152371	2	chr3H	510843352		A	G	MODIFIER	intergenic_variant	1
JHI-Hv50k-2016-185725	2	chr3H	510843568		T	G	MODIFIER	intergenic_variant	1
JHI-Hv50k-2016-185743	2	chr3H	510849608	HORVU3Hr1G067230	G	C	MODIFIER	downstream_gene_variant	1
chr3H_511050056	1	chr3H	511050056	HORVU3Hr1G067280	G/G	C/C	LOW	synonymous_variant	1
JHI-Hv50k-2016-185812	2	chr3H	511131157		A	G	MODIFIER	intergenic_variant	1
chr3H_511250389	1	chr3H	511250389	HORVU3Hr1G067290	G/G	A/A	MODIFIER	5_prime_UTR_variant	1
SCRI_RS_143331	2	chr3H	511250389	HORVU3Hr1G067290	G	A	MODIFIER	5_prime_UTR_variant	1
chr3H_511250925	1	chr3H	511250925	HORVU3Hr1G067290	C/C	T/T	LOW	synonymous_variant	1
chr3H_511251225	1	chr3H	511251225	HORVU3Hr1G067290	G/G	C/C	LOW	synonymous_variant	1
chr3H_511251374	1	chr3H	511251374	HORVU3Hr1G067290	T/T	C/C	MODERATE	missense_variant	1
SCRI_RS_1799	2	chr3H	511251374	HORVU3Hr1G067290	T	C	MODERATE	missense_variant	1
chr3H_511251429	1	chr3H	511251429	HORVU3Hr1G067290	A/A	G/G	MODIFIER	3_prime_UTR_variant	1
chr3H_511310906	1	chr3H	511310906	HORVU3Hr1G067300	C/C	G/G	MODERATE	missense_variant	1
chr3H_511311018	1	chr3H	511311018	HORVU3Hr1G067300	A/A	G/G	LOW	synonymous_variant	1
JHI-Hv50k-2016-185840	2	chr3H	511311334	HORVU3Hr1G067300	A	G	MODIFIER	intron_variant	1
chr3H_511311821	1	chr3H	511311821	HORVU3Hr1G067300	T/T	G/G	MODIFIER	3_prime_UTR_variant	1
chr3H_511311986	1	chr3H	511311986	HORVU3Hr1G067300	T/T	C/C	MODIFIER	3_prime_UTR_variant	1
JHI-Hv50k-2016-185883	2	chr3H	511548584	HORVU3Hr1G067350	C	T	LOW	synonymous_variant	1
chr3H_511548949	1	chr3H	511548949	HORVU3Hr1G067350	T/T	A/A	MODERATE	missense_variant	1
chr3H_511669777	1	chr3H	511669777	HORVU3Hr1G067370	C/C	A/A	MODIFIER	3_prime_UTR_variant	1
chr3H_511669949	1	chr3H	511669949		G/G	A/A			1
chr3H_511670037	1	chr3H	511670037	HORVU3Hr1G067370	C/C	T/T	MODERATE	missense_variant	1
JHI-Hv50k-2016-185887	2	chr3H	511670037	HORVU3Hr1G067370	C	T	MODERATE	missense_variant	1
chr3H_511670303	1	chr3H	511670303	HORVU3Hr1G067370	A/A	G/G	LOW	synonymous_variant	1
JHI-Hv50k-2016-185889	2	chr3H	511670303	HORVU3Hr1G067370	A	G	LOW	synonymous_variant	1
chr3H_511670504	1	chr3H	511670504	HORVU3Hr1G067370	A/A	T/T	MODERATE	missense_variant	1
chr3H_511671154	1	chr3H	511671154	HORVU3Hr1G067370	C/C	T/T	LOW	synonymous_variant	1
chr3H_511671843	1	chr3H	511671843	HORVU3Hr1G067370	C/C	T/T	MODERATE	missense_variant	1
chr3H_511672145	1	chr3H	511672145	HORVU3Hr1G067370	C/C	T/T	MODIFIER	intron_variant	1
chr3H_512004144	1	chr3H	512004144	HORVU3Hr1G067400	C/C	T/T	MODIFIER	3_prime_UTR_variant	1
chr3H_512004401	1	chr3H	512004401	HORVU3Hr1G067400	G/G	A/A	MODIFIER	3_prime_UTR_variant	1
chr3H_512006215	1	chr3H	512006215	HORVU3Hr1G067400	A/A	G/G	MODERATE	missense_variant	1
chr3H_512007218	1	chr3H	512007218	HORVU3Hr1G067400	C/C	T/T	LOW	synonymous_variant	1
chr3H_512008045	1	chr3H	512008045	HORVU3Hr1G067400	T/T	C/C	LOW	synonymous_variant	1
chr3H_512008829	1	chr3H	512008829	HORVU3Hr1G067400	C/C	T/T	LOW	synonymous_variant	1
chr3H_512008886	1	chr3H	512008886	HORVU3Hr1G067400	C/C	T/T	LOW	synonymous_variant	1
chr3H_512009545	1	chr3H	512009545	HORVU3Hr1G067400	C/C	T/T	MODERATE	missense_variant	1
chr3H_512021050	1	chr3H	512021050	HORVU3Hr1G067400	A/A	G/G	LOW	synonymous_variant	1
chr3H_512021414	1	chr3H	512021414	HORVU3Hr1G067400	C/C	T/T	MODERATE	missense_variant	1
chr3H_512037787	1	chr3H	512037787	HORVU3Hr1G067400	C/C	A/A	LOW	synonymous_variant	1
chr3H_512039396	1	chr3H	512039396	HORVU3Hr1G067400	A/A	T/T	LOW	synonymous_variant	1
chr3H_512039986	1	chr3H	512039986	HORVU3Hr1G067400	C/C	T/T	MODERATE	missense_variant	1
chr3H_512040571	1	chr3H	512040571	HORVU3Hr1G067400	A/A	C/C	LOW	synonymous_variant	1
chr3H_512041776	1	chr3H	512041776	HORVU3Hr1G067400	A/A	C/C	MODIFIER	5_prime_UTR_variant	1
JHI-Hv50k-2016-185964	2	chr3H	512189057	HORVU3Hr1G067440	A	G	MODIFIER	5_prime_UTR_variant	1
JHI-Hv50k-2016-185997	2	chr3H	512669341	HORVU3Hr1G067470	G	A	MODERATE	missense_variant	1
JHI-Hv50k-2016-186003	2	chr3H	512688555		C	G	MODIFIER	intergenic_variant	1
JHI-Hv50k-2016-186010	2	chr3H	512945194	HORVU3Hr1G067510	T	C	LOW	synonymous_variant	1
JHI-Hv50k-2016-186022	2	chr3H	512964278		A	G	MODIFIER	intergenic_variant	1
JHI-Hv50k-2016-186036	2	chr3H	512989304		R	G	MODIFIER	intergenic_variant	0
chr3H_513008790	1	chr3H	513008790	HORVU3Hr1G067530	G/G	A/A	MODERATE	missense_variant	1
SCRI_RS_142939	2	chr3H	513008790	HORVU3Hr1G067530	G	A	MODERATE	missense_variant	1
chr3H_513009649	1	chr3H	513009649	HORVU3Hr1G067530	C/C	T/T	LOW	synonymous_variant	1
JHI-Hv50k-2016-186051	2	chr3H	513009649	HORVU3Hr1G067530	C	T	LOW	synonymous_variant	1
chr3H_513009810	1	chr3H	513009810	HORVU3Hr1G067530	A/A	G/G	MODERATE	missense_variant	1
chr3H_513009986	1	chr3H	513009986	HORVU3Hr1G067530	T/T	C/C	MODERATE	missense_variant	1
chr3H_513010575	1	chr3H	513010575	HORVU3Hr1G067530	C/C	T/T	MODIFIER	5_prime_UTR_variant	1
chr3H_513348140	1	chr3H	513348140	HORVU3Hr1G067580	T/T	C/C	LOW	synonymous_variant	1
chr3H_513348377	1	chr3H	513348377	HORVU3Hr1G067580	C/C	T/T	LOW	synonymous_variant	1
chr3H_513349953	1	chr3H	513349953	HORVU3Hr1G067580	A/A	A/G	MODERATE	missense_variant	0
chr3H_513351001	1	chr3H	513351001	HORVU3Hr1G067580	T/T	C/C	MODIFIER	3_prime_UTR_variant	1
JHI-Hv50k-2016-186122	2	chr3H	513352452	HORVU3Hr1G067590	A	C	MODERATE	missense_variant	1
chr3H_513352800	1	chr3H	513352800	HORVU3Hr1G067590	T/T	C/C	LOW	synonymous_variant	1
chr3H_513353636	1	chr3H	513353636	HORVU3Hr1G067590	C/C	T/T	MODERATE	missense_variant	1
chr3H_513353710	1	chr3H	513353710	HORVU3Hr1G067590	G/G	A/A	MODERATE	missense_variant	1
chr3H_513353866	1	chr3H	513353866	HORVU3Hr1G067590	G/G	A/A	MODIFIER	5_prime_UTR_variant	1
chr3H_513353958	1	chr3H	513353958	HORVU3Hr1G067590	G/G	C/C	MODIFIER	5_prime_UTR_variant	1
chr3H_513354335	1	chr3H	513354335	HORVU3Hr1G067590	G/G	T/T	MODIFIER	5_prime_UTR_variant	1
chr3H_513354390	1	chr3H	513354390	HORVU3Hr1G067590	C/C	A/A	MODIFIER	5_prime_UTR_variant	1
chr3H_513354542	1	chr3H	513354542	HORVU3Hr1G067590	G/G	C/C	MODIFIER	5_prime_UTR_variant	1
JHI-Hv50k-2016-186136	2	chr3H	513362509		C	T	MODIFIER	intergenic_variant	1
chr3H_513725762	1	chr3H	513725762	HORVU3Hr1G067640	C/C	T/T	MODERATE	missense_variant	1
chr3H_513728683	1	chr3H	513728683	HORVU3Hr1G067650	A/A	A/G	LOW	synonymous_variant	0
chr3H_513729223	1	chr3H	513729223	HORVU3Hr1G067650	C/C	G/G	MODERATE	missense_variant	1
JHI-Hv50k-2016-186186	2	chr3H	513729223	HORVU3Hr1G067650	C	G	MODERATE	missense_variant	1
chr3H_513729315	1	chr3H	513729315	HORVU3Hr1G067650	A/A	C/C	MODERATE	missense_variant	1
JHI-Hv50k-2016-186187	2	chr3H	513729315	HORVU3Hr1G067650	A	C	MODERATE	missense_variant	1
chr3H_513730151	1	chr3H	513730151	HORVU3Hr1G067650	A/A	G/G	MODERATE	missense_variant	1
chr3H_514094080	1	chr3H	514094080	HORVU3Hr1G067720	T/T	C/C	MODERATE	missense_variant	1
chr3H_514094251	1	chr3H	514094251	HORVU3Hr1G067720	T/T	G/G	MODERATE	missense_variant	1
chr3H_514094382	1	chr3H	514094382	HORVU3Hr1G067720	C/C	T/T	LOW	synonymous_variant	1
chr3H_514094772	1	chr3H	514094772	HORVU3Hr1G067720	A/A	T/T	LOW	synonymous_variant	1
JHI-Hv50k-2016-186225	2	chr3H	514095135	HORVU3Hr1G067720	C	T	LOW	synonymous_variant	1
chr3H_514095276	1	chr3H	514095276	HORVU3Hr1G067720	A/A	G/G	LOW	synonymous_variant	1
chr3H_514095441	1	chr3H	514095441	HORVU3Hr1G067720	T/T	C/C	LOW	synonymous_variant	1
chr3H_514095507	1	chr3H	514095507	HORVU3Hr1G067720	C/C	T/T	LOW	synonymous_variant	1
chr3H_514095763	1	chr3H	514095763	HORVU3Hr1G067720	A/A	G/G	MODERATE	missense_variant	1
chr3H_514122803	1	chr3H	514122803	HORVU3Hr1G067740	C/C	T/T	LOW	synonymous_variant	1
chr3H_514122953	1	chr3H	514122953	HORVU3Hr1G067740	T/T	C/C	MODIFIER	intron_variant	1
chr3H_514123115	1	chr3H	514123115	HORVU3Hr1G067740	C/C	A/A	MODIFIER	intron_variant	1
chr3H_514123655	1	chr3H	514123655		A/T	A/A			0
chr3H_514211363	1	chr3H	514211363	HORVU3Hr1G067750	C/C	T/T	MODIFIER	3_prime_UTR_variant	1
chr3H_514211508	1	chr3H	514211508	HORVU3Hr1G067750	T/T	G/G	MODIFIER	3_prime_UTR_variant	1
chr3H_514211818	1	chr3H	514211818	HORVU3Hr1G067750	T/T	G/G	MODIFIER	3_prime_UTR_variant	1
chr3H_514211949	1	chr3H	514211949	HORVU3Hr1G067750	T/T	C/C	MODIFIER	3_prime_UTR_variant	1
chr3H_514213011	1	chr3H	514213011	HORVU3Hr1G067750	A/A	G/G	LOW	synonymous_variant	1
chr3H_514213058	1	chr3H	514213058		A/A	G/G			1
chr3H_514215526	1	chr3H	514215526	HORVU3Hr1G067750	C/C	G/G	MODERATE	missense_variant	1
chr3H_514229250	1	chr3H	514229250	HORVU3Hr1G067750	G/G	T/T	MODIFIER	5_prime_UTR_variant	1
chr3H_514503476	1	chr3H	514503476	HORVU3Hr1G067760	C/C	T/T	LOW	synonymous_variant	1
chr3H_514503656	1	chr3H	514503656	HORVU3Hr1G067760	A/A	G/G	LOW	synonymous_variant	1
chr3H_514503714	1	chr3H	514503714	HORVU3Hr1G067760	T/T	C/C	MODERATE	missense_variant	1
chr3H_514504016	1	chr3H	514504016	HORVU3Hr1G067760	G/G	A/A	LOW	synonymous_variant	1
chr3H_514504346	1	chr3H	514504346	HORVU3Hr1G067760	C/C	T/T	MODIFIER	5_prime_UTR_variant	1
chr3H_514506303	1	chr3H	514506303	HORVU3Hr1G067770	T/T	G/G	MODIFIER	3_prime_UTR_variant	1
chr3H_514506716	1	chr3H	514506716	HORVU3Hr1G067770	T/T	C/C	MODIFIER	3_prime_UTR_variant	1
chr3H_514507934	1	chr3H	514507934	HORVU3Hr1G067770	C/C	T/T	LOW	synonymous_variant	1
JHI-Hv50k-2016-186315	2	chr3H	514512054	HORVU3Hr1G067770	A	G	MODIFIER	upstream_gene_variant	1
chr3H_514755234	1	chr3H	514755234	HORVU3Hr1G067840	T/T	G/G	MODIFIER	3_prime_UTR_variant	1
chr3H_514755302	1	chr3H	514755302	HORVU3Hr1G067840	C/C	T/T	MODERATE	missense_variant	1
chr3H_514758383	1	chr3H	514758383	HORVU3Hr1G067840	C/C	T/T	LOW	synonymous_variant	1
SCRI_RS_157479	2	chr3H	514758383	HORVU3Hr1G067840	G	A	LOW	synonymous_variant	1
chr3H_514760842	1	chr3H	514760842	HORVU3Hr1G067840	C/C	G/G	LOW	synonymous_variant	1
chr3H_514833128	1	chr3H	514833128	HORVU3Hr1G067860	A/A	G/G	LOW	synonymous_variant	1
chr3H_514833966	1	chr3H	514833966	HORVU3Hr1G067860	T/T	C/C	MODIFIER	3_prime_UTR_variant	1
chr3H_515465686	1	chr3H	515465686	HORVU3Hr1G067910	G/G	T/T	MODIFIER	3_prime_UTR_variant	1
chr3H_515466947	1	chr3H	515466947	HORVU3Hr1G067910	C/C	G/G	LOW	synonymous_variant	1
chr3H_515467025	1	chr3H	515467025	HORVU3Hr1G067910	T/T	C/C	LOW	synonymous_variant	1
JHI-Hv50k-2016-186373	2	chr3H	515474884	HORVU3Hr1G067910	A	C	MODIFIER	intron_variant	1
chr3H_515477589	1	chr3H	515477589	HORVU3Hr1G067910	C/C	A/A	MODERATE	missense_variant	1
chr3H_515477714	1	chr3H	515477714	HORVU3Hr1G067910	T/T	G/G	MODERATE	missense_variant	1
chr3H_515651258	1	chr3H	515651258	HORVU3Hr1G067990	C/C	G/G	MODIFIER	3_prime_UTR_variant	1
JHI-Hv50k-2016-186389	2	chr3H	516631826	HORVU3Hr1G068070	G	C	LOW	synonymous_variant	1
JHI-Hv50k-2016-186417	2	chr3H	517014259		G	T	MODIFIER	intergenic_variant	1
JHI-Hv50k-2016-186419	2	chr3H	517015674		A	G	MODIFIER	intergenic_variant	1
chr3H_517132484	1	chr3H	517132484	HORVU3Hr1G068120	A/A	G/G	MODIFIER	3_prime_UTR_variant	1
chr3H_517132718	1	chr3H	517132718		C/C	C/A			0
chr3H_517132998	1	chr3H	517132998	HORVU3Hr1G068120	T/T	C/C	MODERATE	missense_variant	1
chr3H_517133207	1	chr3H	517133207	HORVU3Hr1G068120	T/T	C/C	LOW	synonymous_variant	1
JHI-Hv50k-2016-186434	2	chr3H	517133207	HORVU3Hr1G068120	T	C	LOW	synonymous_variant	1
chr3H_517133715	1	chr3H	517133715	HORVU3Hr1G068120	T/T	A/A	MODIFIER	5_prime_UTR_variant	1
chr3H_517133929	1	chr3H	517133929	HORVU3Hr1G068120	G/G	T/T	MODIFIER	5_prime_UTR_variant	1
JHI-Hv50k-2016-186446	2	chr3H	517334591	HORVU3Hr1G068140	T	G	MODIFIER	intron_variant	1
chr3H_517541225	1	chr3H	517541225	HORVU3Hr1G068170	A/A	C/C	LOW	synonymous_variant	1
chr3H_517542276	1	chr3H	517542276	HORVU3Hr1G068170	G/G	A/A	MODERATE	missense_variant	1
chr3H_517542333	1	chr3H	517542333	HORVU3Hr1G068170	C/C	T/T	MODERATE	missense_variant	1
JHI-Hv50k-2016-186458	2	chr3H	517543822	HORVU3Hr1G068170	T	C	MODIFIER	intron_variant	1
chr3H_517545512	1	chr3H	517545512	HORVU3Hr1G068170	C/C	T/T	MODIFIER	3_prime_UTR_variant	1
chr3H_517642650	1	chr3H	517642650	HORVU3Hr1G068200	T/T	C/C	MODIFIER	3_prime_UTR_variant	1
chr3H_517643327	1	chr3H	517643327	HORVU3Hr1G068200	G/G	A/A	LOW	synonymous_variant	1
chr3H_517643420	1	chr3H	517643420	HORVU3Hr1G068200	C/C	C/G	MODIFIER	3_prime_UTR_variant	0
chr3H_517643488	1	chr3H	517643488	HORVU3Hr1G068200	G/G	G/A	MODIFIER	3_prime_UTR_variant	0
JHI-Hv50k-2016-186498	2	chr3H	517945742	HORVU3Hr1G068260	A	G	MODIFIER	upstream_gene_variant	1
chr3H_517966123	1	chr3H	517966123	HORVU3Hr1G068300	T/T	C/C	MODIFIER	3_prime_UTR_variant	1
chr3H_517968310	1	chr3H	517968310	HORVU3Hr1G068300	T/T	G/G	LOW	synonymous_variant	1
SCRI_RS_137934	2	chr3H	517968310	HORVU3Hr1G068300	A	C	LOW	synonymous_variant	1
chr3H_517968797	1	chr3H	517968797	HORVU3Hr1G068300	A/A	G/G	LOW	synonymous_variant	1
chr3H_517968919	1	chr3H	517968919	HORVU3Hr1G068300	C/C	T/T	MODIFIER	5_prime_UTR_variant	1
chr3H_517969794	1	chr3H	517969794	HORVU3Hr1G068300	G/G	A/A	LOW	synonymous_variant	1
chr3H_517969908	1	chr3H	517969908	HORVU3Hr1G068300	T/T	C/C	LOW	synonymous_variant	1
JHI-Hv50k-2016-186535	2	chr3H	518261663		C	T	MODIFIER	intergenic_variant	1
chr3H_518352071	1	chr3H	518352071	HORVU3Hr1G068350	C/C	G/G	MODERATE	missense_variant	1
chr3H_518352783	1	chr3H	518352783	HORVU3Hr1G068360	T/T	C/C	MODIFIER	3_prime_UTR_variant	1
chr3H_518353096	1	chr3H	518353096		T/T	G/G			1
chr3H_518354947	1	chr3H	518354947	HORVU3Hr1G068360	A/A	A/C	MODERATE	missense_variant	0
chr3H_518355021	1	chr3H	518355021	HORVU3Hr1G068360	T/T	G/G	MODERATE	missense_variant	1
chr3H_518357705	1	chr3H	518357705	HORVU3Hr1G068380	A/A	G/G	MODIFIER	3_prime_UTR_variant	1
JHI-Hv50k-2016-186539	2	chr3H	518357705	HORVU3Hr1G068380	A	G	MODIFIER	3_prime_UTR_variant	1
chr3H_518358078	1	chr3H	518358078	HORVU3Hr1G068380	C/C	G/G	MODERATE	missense_variant	1
chr3H_518358301	1	chr3H	518358301	HORVU3Hr1G068380	G/G	T/T	MODERATE	missense_variant	1
chr3H_518529201	1	chr3H	518529201	HORVU3Hr1G068360	A/A	C/C	MODERATE	missense_variant	1
chr3H_518532698	1	chr3H	518532698	HORVU3Hr1G068400	C/C	G/G	MODIFIER	3_prime_UTR_variant	1
chr3H_518535591	1	chr3H	518535591	HORVU3Hr1G068360	T/T	G/G	LOW	synonymous_variant	1
chr3H_518537958	1	chr3H	518537958	HORVU3Hr1G068360	C/C	G/G	LOW	synonymous_variant	1
chr3H_518661002	1	chr3H	518661002	HORVU3Hr1G068430	A/A	C/C	MODERATE	missense_variant	1
SCRI_RS_130616	2	chr3H	518661002	HORVU3Hr1G068430	A	C	MODERATE	missense_variant	1
chr3H_518661156	1	chr3H	518661156	HORVU3Hr1G068430	T/T	C/C	MODIFIER	3_prime_UTR_variant	1
JHI-Hv50k-2016-186562	2	chr3H	518662277	HORVU3Hr1G068430	T	C	MODERATE	missense_variant	1
chr3H_519008153	1	chr3H	519008153	HORVU3Hr1G068500	T/T	G/G	MODIFIER	intron_variant	1
chr3H_519008378	1	chr3H	519008378	HORVU3Hr1G068500	T/T	C/C	LOW	synonymous_variant	1
chr3H_519008760	1	chr3H	519008760	HORVU3Hr1G068500	A/A	G/G	MODERATE	missense_variant	1
SCRI_RS_107261	2	chr3H	519008788	HORVU3Hr1G068500	A	G	LOW	synonymous_variant	1
chr3H_519008826	1	chr3H	519008826	HORVU3Hr1G068500	G/G	A/A	MODERATE	missense_variant	1
chr3H_519010490	1	chr3H	519010490	HORVU3Hr1G068500	C/C	T/T	LOW	synonymous_variant	1
chr3H_519010526	1	chr3H	519010526	HORVU3Hr1G068500	G/G	A/A	LOW	synonymous_variant	1
chr3H_519010867	1	chr3H	519010867	HORVU3Hr1G068500	C/C	G/G	MODIFIER	3_prime_UTR_variant	1
JHI-Hv50k-2016-186582	2	chr3H	519010867	HORVU3Hr1G068500	C	G	MODIFIER	3_prime_UTR_variant	1
chr3H_519011080	1	chr3H	519011080	HORVU3Hr1G068500	T/T	G/G	MODIFIER	3_prime_UTR_variant	1
chr3H_519355707	1	chr3H	519355707	HORVU3Hr1G068520	C/C	G/G	MODERATE	missense_variant	1
chr3H_519355916	1	chr3H	519355916	HORVU3Hr1G068520	G/G	A/A	MODERATE	missense_variant	1
chr3H_519356625	1	chr3H	519356625	HORVU3Hr1G068520	A/A	G/G	MODERATE	missense_variant	1
JHI-Hv50k-2016-186603	2	chr3H	519357270	HORVU3Hr1G068520	A	G	MODIFIER	intron_variant	1
chr3H_519358897	1	chr3H	519358897	HORVU3Hr1G068520	T/T	C/C	MODIFIER	5_prime_UTR_variant	1
chr3H_519359209	1	chr3H	519359209	HORVU3Hr1G068520	T/T	C/C	MODIFIER	5_prime_UTR_variant	1
chr3H_519359907	1	chr3H	519359907	HORVU3Hr1G068520	G/G	A/A	MODERATE	missense_variant	1
chr3H_519359950	1	chr3H	519359950	HORVU3Hr1G068520	T/T	C/C	MODERATE	missense_variant	1
chr3H_519360191	1	chr3H	519360191	HORVU3Hr1G068520	G/G	C/C	MODIFIER	5_prime_UTR_variant	1
chr3H_519852504	1	chr3H	519852504	HORVU3Hr1G068580	C/C	G/G	MODIFIER	3_prime_UTR_variant	1
chr3H_519853319	1	chr3H	519853319	HORVU3Hr1G068580	A/A	G/G	LOW	synonymous_variant	1
chr3H_519937832	1	chr3H	519937832	HORVU3Hr1G068600	C/C	T/T	LOW	synonymous_variant	1
JHI-Hv50k-2016-186657	2	chr3H	519964210	HORVU3Hr1G068610	C	A	MODIFIER	3_prime_UTR_variant	1
chr3H_519964375	1	chr3H	519964375	HORVU3Hr1G068610	T/T	C/C	MODIFIER	3_prime_UTR_variant	1
chr3H_519964498	1	chr3H	519964498	HORVU3Hr1G068620	C/C	A/A	MODERATE	missense_variant	1
JHI-Hv50k-2016-186660	2	chr3H	519964671		A	C			1
chr3H_519964732	1	chr3H	519964732	HORVU3Hr1G068620	T/T	G/G	LOW	synonymous_variant	1
chr3H_519964917	1	chr3H	519964917	HORVU3Hr1G068620	T/T	C/C	LOW	synonymous_variant	1
chr3H_519965155	1	chr3H	519965155	HORVU3Hr1G068620	G/G	A/A	LOW	synonymous_variant	1
chr3H_519965721	1	chr3H	519965721	HORVU3Hr1G068620	A/A	G/G	LOW	synonymous_variant	1
chr3H_519967232	1	chr3H	519967232	HORVU3Hr1G068620	T/T	C/C	LOW	synonymous_variant	1
chr3H_519967948	1	chr3H	519967948	HORVU3Hr1G068620	G/G	A/A	MODERATE	missense_variant	1
chr3H_519968877	1	chr3H	519968877	HORVU3Hr1G068620	A/A	G/G	LOW	synonymous_variant	1
chr3H_519968934	1	chr3H	519968934	HORVU3Hr1G068620	A/A	G/G	LOW	synonymous_variant	1
chr3H_520178951	1	chr3H	520178951	HORVU3Hr1G068640	C/C	T/T	LOW	synonymous_variant	1
chr3H_520179446	1	chr3H	520179446	HORVU3Hr1G068640	T/T	C/C	MODERATE	missense_variant	1
chr3H_520179675	1	chr3H	520179675	HORVU3Hr1G068640	T/T	G/G	MODERATE	missense_variant	1
SCRI_RS_182209	2	chr3H	520179689	HORVU3Hr1G068640	T	G	MODERATE	missense_variant	1
chr3H_520180098	1	chr3H	520180098	HORVU3Hr1G068640	G/G	A/A	LOW	synonymous_variant	1
JHI-Hv50k-2016-186689	2	chr3H	520180098	HORVU3Hr1G068640	G	A	LOW	synonymous_variant	1
chr3H_520180497	1	chr3H	520180497	HORVU3Hr1G068640	C/C	C/T	LOW	synonymous_variant	0
JHI-Hv50k-2016-186692	2	chr3H	520180540	HORVU3Hr1G068640	A	G	MODERATE	missense_variant	1
chr3H_520181013	1	chr3H	520181013	HORVU3Hr1G068650	T/T	C/C	LOW	synonymous_variant	1
chr3H_520181223	1	chr3H	520181223	HORVU3Hr1G068650	A/A	G/G	LOW	synonymous_variant	1
BOPA1_ABC19175-1-2-375	2	chr3H	520181223	HORVU3Hr1G068650	A	G	LOW	synonymous_variant	1
JHI-Hv50k-2016-186695	2	chr3H	520181285	HORVU3Hr1G068640	T	C	MODIFIER	3_prime_UTR_variant	1
chr3H_520182440	1	chr3H	520182440	HORVU3Hr1G068650	A/A	G/G	LOW	synonymous_variant	1
SCRI_RS_238981	2	chr3H	520182440	HORVU3Hr1G068650	T	C	LOW	synonymous_variant	1
chr3H_520183949	1	chr3H	520183949	HORVU3Hr1G068650	A/A	C/C	LOW	synonymous_variant	1
JHI-Hv50k-2016-186697	2	chr3H	520183949	HORVU3Hr1G068650	A	C	LOW	synonymous_variant	1
chr3H_520186529	1	chr3H	520186529	HORVU3Hr1G068650	T/T	C/C	LOW	synonymous_variant	1
chr3H_520187243	1	chr3H	520187243	HORVU3Hr1G068650	C/C	A/A	LOW	synonymous_variant	1
JHI-Hv50k-2016-186719	2	chr3H	520265980		T	C			1
chr3H_520266501	1	chr3H	520266501	HORVU3Hr1G068660	G/G	A/A	MODIFIER	intron_variant	1
JHI-Hv50k-2016-186721	2	chr3H	520266840	HORVU3Hr1G068660	T	C	MODIFIER	intron_variant	1
chr3H_520311558	1	chr3H	520311558	HORVU3Hr1G068700	A/A	C/C	MODIFIER	3_prime_UTR_variant	1
JHI-Hv50k-2016-186729	2	chr3H	520312788	HORVU3Hr1G068700	C	T	HIGH	stop_lost	1
chr3H_521096266	1	chr3H	521096266	HORVU3Hr1G068750	C/C	T/T	LOW	synonymous_variant	1
chr3H_521096464	1	chr3H	521096464	HORVU3Hr1G068750	C/C	A/A	LOW	synonymous_variant	1
chr3H_521097260	1	chr3H	521097260		T/T	G/G			1
chr3H_521100506	1	chr3H	521100506	HORVU3Hr1G068750	C/C	A/A	LOW	synonymous_variant	1
chr3H_521101989	1	chr3H	521101989	HORVU3Hr1G068750	T/T	C/C	LOW	synonymous_variant	1
chr3H_521102097	1	chr3H	521102097	HORVU3Hr1G068750	C/C	T/T	LOW	synonymous_variant	1
chr3H_521105769	1	chr3H	521105769	HORVU3Hr1G068760	C/C	T/T	MODIFIER	5_prime_UTR_variant	1
chr3H_521106392	1	chr3H	521106392	HORVU3Hr1G068760	T/T	C/C	LOW	synonymous_variant	1
chr3H_521212396	1	chr3H	521212396	HORVU3Hr1G068780	A/A	A/C	MODERATE	missense_variant	0
chr3H_521215574	1	chr3H	521215574	HORVU3Hr1G068780	G/G	G/A	MODERATE	missense_variant	0
chr3H_521216355	1	chr3H	521216355	HORVU3Hr1G068780	T/T	A/A	LOW	synonymous_variant	1
chr3H_521216619	1	chr3H	521216619	HORVU3Hr1G068780	C/C	G/G	MODERATE	missense_variant	1
chr3H_521216678	1	chr3H	521216678	HORVU3Hr1G068780	C/C	G/G	MODERATE	missense_variant	1
chr3H_521216947	1	chr3H	521216947	HORVU3Hr1G068780	A/A	A/G	MODIFIER	5_prime_UTR_variant	0
chr3H_521217547	1	chr3H	521217547	HORVU3Hr1G068780	C/C	A/A	MODIFIER	5_prime_UTR_variant	1
chr3H_521217691	1	chr3H	521217691	HORVU3Hr1G068780	C/C	A/A	MODERATE	missense_variant	1
chr3H_521218119	1	chr3H	521218119	HORVU3Hr1G068780	A/A	G/G	MODERATE	missense_variant	1
chr3H_521218313	1	chr3H	521218313	HORVU3Hr1G068780	A/A	G/G	LOW	synonymous_variant	1
JHI-Hv50k-2016-186794	2	chr3H	521218313	HORVU3Hr1G068780	A	G	LOW	synonymous_variant	1
JHI-Hv50k-2016-186800	2	chr3H	521546927	HORVU3Hr1G068830	G	T	MODIFIER	3_prime_UTR_variant	1
chr3H_521561360	1	chr3H	521561360	HORVU3Hr1G068840	C/C	T/T	MODIFIER	3_prime_UTR_variant	1
BOPA1_5385-722	2	chr3H	521561360	HORVU3Hr1G068840	G	A	MODIFIER	3_prime_UTR_variant	1
chr3H_521563965	1	chr3H	521563965	HORVU3Hr1G068840	G/G	C/C	MODERATE	missense_variant	1
chr3H_521563974	1	chr3H	521563974	HORVU3Hr1G068840	G/G	A/A	LOW	synonymous_variant	1
chr3H_521564710	1	chr3H	521564710	HORVU3Hr1G068840	T/T	C/C	MODIFIER	5_prime_UTR_variant	1
chr3H_521564782	1	chr3H	521564782	HORVU3Hr1G068840	G/G	G/A	MODIFIER	5_prime_UTR_variant	0
chr3H_521913263	1	chr3H	521913263	HORVU3Hr1G068890	T/T	C/C	MODIFIER	5_prime_UTR_variant	1
chr3H_521913445	1	chr3H	521913445	HORVU3Hr1G068890	A/A	G/G	LOW	synonymous_variant	1
chr3H_521914024	1	chr3H	521914024	HORVU3Hr1G068890	T/T	G/G	MODIFIER	3_prime_UTR_variant	1
JHI-Hv50k-2016-186836	2	chr3H	521914024	HORVU3Hr1G068890	T	G	MODIFIER	3_prime_UTR_variant	1
chr3H_522145205	1	chr3H	522145205	HORVU3Hr1G068900	A/A	G/G	MODERATE	missense_variant	1
JHI-Hv50k-2016-186841	2	chr3H	522146453	HORVU3Hr1G068900	T	C	MODIFIER	intron_variant	1
chr3H_522968466	1	chr3H	522968466	HORVU3Hr1G068970	C/C	T/T	LOW	synonymous_variant	1
chr3H_522971587	1	chr3H	522971587	HORVU3Hr1G068970	G/G	C/C	LOW	synonymous_variant	1
chr3H_522972146	1	chr3H	522972146	HORVU3Hr1G068970	A/A	G/G	LOW	synonymous_variant	1
chr3H_522972293	1	chr3H	522972293	HORVU3Hr1G068970	G/G	T/T	MODERATE	missense_variant	1
JHI-Hv50k-2016-186879	2	chr3H	522973131	HORVU3Hr1G068970	A	T	MODIFIER	3_prime_UTR_variant	1
chr3H_523302020	1	chr3H	523302020	HORVU3Hr1G069000	G/G	A/A	MODIFIER	intron_variant	1
chr3H_523303048	1	chr3H	523303048	HORVU3Hr1G069000	A/A	G/G	MODERATE	missense_variant	1
JHI-Hv50k-2016-186912	2	chr3H	523304236	HORVU3Hr1G069000	T	C	MODIFIER	intron_variant	1
chr3H_523304336	1	chr3H	523304336	HORVU3Hr1G069000	C/C	T/T	LOW	synonymous_variant	1
chr3H_523304512	1	chr3H	523304512	HORVU3Hr1G069000	A/A	G/G	MODIFIER	3_prime_UTR_variant	1
chr3H_523304693	1	chr3H	523304693	HORVU3Hr1G069000	A/A	T/T	MODIFIER	3_prime_UTR_variant	1
chr3H_523305502	1	chr3H	523305502	HORVU3Hr1G069010	A/A	G/G	LOW	synonymous_variant	1
JHI-Hv50k-2016-186936	2	chr3H	523493229	HORVU3Hr1G069030	G	A	MODIFIER	3_prime_UTR_variant	1
chr3H_523494726	1	chr3H	523494726	HORVU3Hr1G069030	G/G	T/T	LOW	synonymous_variant	1
chr3H_523494971	1	chr3H	523494971	HORVU3Hr1G069030	G/G	A/A	LOW	synonymous_variant	1
chr3H_523495298	1	chr3H	523495298	HORVU3Hr1G069030	G/G	A/A	MODERATE	missense_variant	1
chr3H_523495658	1	chr3H	523495658	HORVU3Hr1G069030	T/T	C/C	MODERATE	missense_variant	1
chr3H_523498961	1	chr3H	523498961	HORVU3Hr1G069030	C/C	T/T	MODERATE	missense_variant	1
JHI-Hv50k-2016-186961	2	chr3H	524011291	HORVU3Hr1G069080	C	G	MODIFIER	upstream_gene_variant	1
JHI-Hv50k-2016-186962	2	chr3H	524012098	HORVU3Hr1G069070	C	G	MODIFIER	intron_variant	1
chr3H_524012520	1	chr3H	524012520	HORVU3Hr1G069080	T/T	G/G	MODERATE	missense_variant	1
chr3H_524013705	1	chr3H	524013705	HORVU3Hr1G069070	G/G	T/T	LOW	synonymous_variant	1
chr3H_524013855	1	chr3H	524013855	HORVU3Hr1G069070	G/G	T/T	LOW	synonymous_variant	1
chr3H_524014685	1	chr3H	524014685	HORVU3Hr1G069070	G/G	A/A	MODIFIER	5_prime_UTR_variant	1
JHI-Hv50k-2016-186966	2	chr3H	524014685	HORVU3Hr1G069070	G	A	MODIFIER	5_prime_UTR_variant	1
chr3H_524014957	1	chr3H	524014957	HORVU3Hr1G069070	C/C	A/A	MODIFIER	5_prime_UTR_variant	1
chr3H_524015095	1	chr3H	524015095	HORVU3Hr1G069070	C/C	A/A	MODIFIER	5_prime_UTR_variant	1
chr3H_524015385	1	chr3H	524015385	HORVU3Hr1G069070	C/C	G/G	MODERATE	missense_variant	1
chr3H_524015516	1	chr3H	524015516	HORVU3Hr1G069070	A/A	G/G	MODIFIER	5_prime_UTR_variant	1
JHI-Hv50k-2016-186977	2	chr3H	524261835		T	C	MODIFIER	intergenic_variant	1
JHI-Hv50k-2016-186980	2	chr3H	524267294		G	A	MODIFIER	intergenic_variant	1
JHI-Hv50k-2016-186992	2	chr3H	524282626	HORVU3Hr1G069140	A	G	MODIFIER	upstream_gene_variant	1
chr3H_524361963	1	chr3H	524361963	HORVU3Hr1G069160	G/G	C/C	MODERATE	missense_variant	1
chr3H_524362148	1	chr3H	524362148	HORVU3Hr1G069160	A/A	C/C	MODERATE	missense_variant	1
chr3H_524362440	1	chr3H	524362440	HORVU3Hr1G069160	C/C	T/T	LOW	synonymous_variant	1
chr3H_524362560	1	chr3H	524362560	HORVU3Hr1G069160	T/T	C/C	LOW	synonymous_variant	1
chr3H_524362965	1	chr3H	524362965	HORVU3Hr1G069160	A/A	G/G	LOW	synonymous_variant	1
chr3H_524796243	1	chr3H	524796243	HORVU3Hr1G069190	C/C	T/T	LOW	synonymous_variant	1
chr3H_524796465	1	chr3H	524796465	HORVU3Hr1G069190	G/G	A/A	LOW	synonymous_variant	1
chr3H_524798125	1	chr3H	524798125	HORVU3Hr1G069190	T/T	C/C	MODIFIER	3_prime_UTR_variant	1
JHI-Hv50k-2016-187001	2	chr3H	524798125	HORVU3Hr1G069190	T	C	MODIFIER	3_prime_UTR_variant	1
JHI-Hv50k-2016-187013	2	chr3H	524999011		A	G	MODIFIER	intergenic_variant	1
chr3H_525058953	1	chr3H	525058953	HORVU3Hr1G069260	T/T	C/C	MODERATE	missense_variant	1
chr3H_525393203	1	chr3H	525393203	HORVU3Hr1G069280	C/C	T/T	MODIFIER	3_prime_UTR_variant	1
JHI-Hv50k-2016-187042	2	chr3H	525393203	HORVU3Hr1G069280	C	T	MODIFIER	3_prime_UTR_variant	1
chr3H_525395344	1	chr3H	525395344	HORVU3Hr1G069290	G/G	A/A	MODERATE	missense_variant	1
chr3H_525689256	1	chr3H	525689256	HORVU3Hr1G069300	T/T	T/C	MODIFIER	3_prime_UTR_variant	0
chr3H_526004752	1	chr3H	526004752	HORVU3Hr1G069330	C/C	T/T	MODIFIER	non_coding_transcript_exon_variant	1
chr3H_526005110	1	chr3H	526005110		T/T	C/C			1
SCRI_RS_154396	2	chr3H	526005110		T	C			1
chr3H_526009495	1	chr3H	526009495		T/T	C/C			1
chr3H_526010803	1	chr3H	526010803	HORVU3Hr1G069340	A/A	G/G	MODIFIER	non_coding_transcript_exon_variant	1
chr3H_526012390	1	chr3H	526012390	HORVU3Hr1G069340	A/A	G/G	MODIFIER	non_coding_transcript_exon_variant	1
chr3H_526012811	1	chr3H	526012811	HORVU3Hr1G069340	G/G	A/A	MODIFIER	non_coding_transcript_exon_variant	1
chr3H_526012999	1	chr3H	526012999	HORVU3Hr1G069340	G/G	A/A	MODIFIER	non_coding_transcript_exon_variant	1
chr3H_526161680	1	chr3H	526161680	HORVU3Hr1G069400	G/G	C/G	MODIFIER	3_prime_UTR_variant	0
chr3H_526164176	1	chr3H	526164176	HORVU3Hr1G069400	G/G	A/A	LOW	synonymous_variant	1
chr3H_526279450	1	chr3H	526279450	HORVU3Hr1G069410	C/C	T/T	MODERATE	missense_variant	1
chr3H_526280346	1	chr3H	526280346	HORVU3Hr1G069410	A/A	G/G	MODERATE	missense_variant	1
JHI-Hv50k-2016-187129	2	chr3H	526280475	HORVU3Hr1G069410	G	C	LOW	synonymous_variant	1
JHI-Hv50k-2016-187130	2	chr3H	526280572	HORVU3Hr1G069410	G	A	MODIFIER	3_prime_UTR_variant	1
chr3H_526370082	1	chr3H	526370082	HORVU3Hr1G069430	T/T	C/C	MODERATE	missense_variant	1
chr3H_526371177	1	chr3H	526371177	HORVU3Hr1G069430	T/T	C/C	MODERATE	missense_variant	1
JHI-Hv50k-2016-187174	2	chr3H	526468079	HORVU3Hr1G069460	G	T	MODIFIER	upstream_gene_variant	1
chr3H_526483494	1	chr3H	526483494	HORVU3Hr1G069470	C/C	G/G	MODIFIER	3_prime_UTR_variant	1
chr3H_526818614	1	chr3H	526818614	HORVU3Hr1G069520	G/G	A/A	LOW	synonymous_variant	1
chr3H_526818887	1	chr3H	526818887	HORVU3Hr1G069520	T/T	G/G	MODIFIER	5_prime_UTR_variant	1
chr3H_527325186	1	chr3H	527325186	HORVU3Hr1G069580	C/C	A/A	MODIFIER	5_prime_UTR_variant	1
chr3H_527325187	1	chr3H	527325187	HORVU3Hr1G069580	G/G	A/A	MODIFIER	5_prime_UTR_variant	1
chr3H_527562338	1	chr3H	527562338	HORVU3Hr1G069590	A/A	A/T	MODERATE	missense_variant	0
chr3H_527562917	1	chr3H	527562917	HORVU3Hr1G069590	G/G	G/A	LOW	synonymous_variant	0
chr3H_527662821	1	chr3H	527662821	HORVU3Hr1G069620	G/G	A/A	LOW	synonymous_variant	1
chr3H_527663740	1	chr3H	527663740	HORVU3Hr1G069620	C/C	G/G	LOW	synonymous_variant	1
chr3H_527664371	1	chr3H	527664371	HORVU3Hr1G069620	C/C	G/G	LOW	synonymous_variant	1
chr3H_527664572	1	chr3H	527664572	HORVU3Hr1G069620	G/G	A/A	MODIFIER	5_prime_UTR_variant	1
chr3H_527665359	1	chr3H	527665359	HORVU3Hr1G069620	C/C	T/T	LOW	synonymous_variant	1
chr3H_527667025	1	chr3H	527667025	HORVU3Hr1G069620	C/C	T/T	MODIFIER	5_prime_UTR_variant	1
chr3H_527777315	1	chr3H	527777315	HORVU3Hr1G069650	C/C	A/A	MODERATE	missense_variant	1
chr3H_527777695	1	chr3H	527777695		C/C	T/T			1
chr3H_527777966	1	chr3H	527777966	HORVU3Hr1G069650	C/C	G/G	MODERATE	missense_variant	1
chr3H_527778009	1	chr3H	527778009	HORVU3Hr1G069650	T/T	C/C	LOW	synonymous_variant	1
chr3H_527778829	1	chr3H	527778829	HORVU3Hr1G069650	G/G	A/A	MODERATE	missense_variant	1
chr3H_527779270	1	chr3H	527779270	HORVU3Hr1G069650	G/G	C/C	MODIFIER	3_prime_UTR_variant	1
JHI-Hv50k-2016-187232	2	chr3H	527946521	HORVU3Hr1G069660	T	C	MODIFIER	3_prime_UTR_variant	1
chr3H_528305361	1	chr3H	528305361	HORVU3Hr1G069670	A/A	T/T	MODIFIER	3_prime_UTR_variant	1
chr3H_528464419	1	chr3H	528464419	HORVU3Hr1G069680	T/T	C/C	LOW	synonymous_variant	1
chr3H_528527048	1	chr3H	528527048	HORVU3Hr1G069720	T/T	C/C	MODIFIER	non_coding_transcript_exon_variant	1
JHI-Hv50k-2016-187263	2	chr3H	528527048	HORVU3Hr1G069720	T	C	MODIFIER	non_coding_transcript_exon_variant	1
chr3H_528527701	1	chr3H	528527701	HORVU3Hr1G069720	T/T	C/C	MODIFIER	non_coding_transcript_exon_variant	1
chr3H_528527877	1	chr3H	528527877	HORVU3Hr1G069720	T/T	C/C	MODIFIER	non_coding_transcript_exon_variant	1
chr3H_528528026	1	chr3H	528528026	HORVU3Hr1G069720	G/G	T/T	MODIFIER	non_coding_transcript_exon_variant	1
chr3H_528528184	1	chr3H	528528184	HORVU3Hr1G069720	C/C	G/G	MODIFIER	non_coding_transcript_exon_variant	1
chr3H_528528316	1	chr3H	528528316	HORVU3Hr1G069720	T/T	A/A	MODIFIER	non_coding_transcript_exon_variant	1
chr3H_528528415	1	chr3H	528528415		T/T	T/C			0
chr3H_528528513	1	chr3H	528528513	HORVU3Hr1G069720	G/G	T/T	MODIFIER	non_coding_transcript_exon_variant	1
SCRI_RS_145300	2	chr3H	528528513	HORVU3Hr1G069720	C	A	MODIFIER	non_coding_transcript_exon_variant	1
chr3H_528553347	1	chr3H	528553347	HORVU3Hr1G069750	G/G	A/A	MODIFIER	non_coding_transcript_exon_variant	1
chr3H_528553529	1	chr3H	528553529		C/C	T/T			1
chr3H_528553547	1	chr3H	528553547	HORVU3Hr1G069750	G/G	A/A	MODIFIER	non_coding_transcript_exon_variant	1
chr3H_528558513	1	chr3H	528558513	HORVU3Hr1G069750	T/T	A/A	MODIFIER	non_coding_transcript_exon_variant	1
chr3H_528607346	1	chr3H	528607346	HORVU3Hr1G069780	G/G	A/A	LOW	synonymous_variant	1
chr3H_528607583	1	chr3H	528607583	HORVU3Hr1G069780	T/T	A/A	LOW	synonymous_variant	1
chr3H_528607878	1	chr3H	528607878	HORVU3Hr1G069780	A/A	G/G	LOW	synonymous_variant	1
chr3H_528607965	1	chr3H	528607965	HORVU3Hr1G069780	A/A	C/C	MODERATE	missense_variant	1
JHI-Hv50k-2016-187296	2	chr3H	528607965	HORVU3Hr1G069780	A	C	MODERATE	missense_variant	1
chr3H_528612112	1	chr3H	528612112	HORVU3Hr1G069780	T/T	G/G	LOW	synonymous_variant	1
JHI-Hv50k-2016-187302	2	chr3H	528612112	HORVU3Hr1G069780	T	G	LOW	synonymous_variant	1
chr3H_528612352	1	chr3H	528612352	HORVU3Hr1G069780	C/C	T/T	LOW	synonymous_variant	1
chr3H_528613099	1	chr3H	528613099	HORVU3Hr1G069780	C/C	G/G	MODIFIER	5_prime_UTR_variant	1
JHI-Hv50k-2016-187378	2	chr3H	528957672	HORVU3Hr1G069830	T	G	MODIFIER	3_prime_UTR_variant	1
JHI-Hv50k-2016-187443	2	chr3H	529008881	HORVU3Hr1G069860	A	C	MODIFIER	intron_variant	1
chr3H_529107013	1	chr3H	529107013	HORVU3Hr1G069880	T/T	C/C	LOW	synonymous_variant	1
chr3H_529107277	1	chr3H	529107277	HORVU3Hr1G069880	G/G	C/C	LOW	synonymous_variant	1
chr3H_529107586	1	chr3H	529107586	HORVU3Hr1G069880	G/G	T/T	LOW	synonymous_variant	1
chr3H_529107922	1	chr3H	529107922	HORVU3Hr1G069880	A/A	G/G	LOW	synonymous_variant	1
chr3H_529108168	1	chr3H	529108168	HORVU3Hr1G069880	G/G	G/C	LOW	synonymous_variant	0
chr3H_529108177	1	chr3H	529108177	HORVU3Hr1G069880	C/C	T/T	LOW	synonymous_variant	1
chr3H_529126790	1	chr3H	529126790	HORVU3Hr1G069890	C/C	T/T	LOW	synonymous_variant	1
chr3H_529130767	1	chr3H	529130767	HORVU3Hr1G069890	C/C	T/T	LOW	synonymous_variant	1
chr3H_529131108	1	chr3H	529131108	HORVU3Hr1G069890	T/T	C/C	MODERATE	missense_variant	1
chr3H_529131496	1	chr3H	529131496	HORVU3Hr1G069890	G/G	A/A	LOW	synonymous_variant	1
chr3H_529132070	1	chr3H	529132070	HORVU3Hr1G069890	G/G	A/A	MODIFIER	5_prime_UTR_variant	1
JHI-Hv50k-2016-187503	2	chr3H	529679180	HORVU3Hr1G069960	T	G	MODIFIER	3_prime_UTR_variant	1
chr3H_529839219	1	chr3H	529839219	HORVU3Hr1G069970	C/C	T/T	MODIFIER	3_prime_UTR_variant	1
chr3H_529839276	1	chr3H	529839276	HORVU3Hr1G069970	G/G	T/T	MODIFIER	5_prime_UTR_variant	1
chr3H_529839623	1	chr3H	529839623	HORVU3Hr1G069970	G/G	A/A	LOW	synonymous_variant	1
chr3H_529840231	1	chr3H	529840231	HORVU3Hr1G069970	T/T	C/C	MODIFIER	3_prime_UTR_variant	1
chr3H_529840595	1	chr3H	529840595	HORVU3Hr1G069970	C/C	T/T	MODIFIER	3_prime_UTR_variant	1
JHI-Hv50k-2016-187521	2	chr3H	529840595	HORVU3Hr1G069970	C	T	MODIFIER	3_prime_UTR_variant	1
chr3H_529977056	1	chr3H	529977056	HORVU3Hr1G069980	A/A	G/G	MODIFIER	3_prime_UTR_variant	1
chr3H_529980877	1	chr3H	529980877	HORVU3Hr1G069980	G/G	A/A	HIGH	stop_gained	1
chr3H_529981761	1	chr3H	529981761	HORVU3Hr1G069980	G/G	A/A	MODERATE	missense_variant	1
chr3H_529982168	1	chr3H	529982168	HORVU3Hr1G069980	A/A	G/G	LOW	synonymous_variant	1
chr3H_529982684	1	chr3H	529982684	HORVU3Hr1G069980	T/T	C/C	MODERATE	missense_variant	1
chr3H_529982903	1	chr3H	529982903	HORVU3Hr1G069980	T/T	C/C	MODERATE	missense_variant	1
chr3H_529983015	1	chr3H	529983015	HORVU3Hr1G069980	G/G	T/T	MODERATE	missense_variant	1
JHI-Hv50k-2016-187616	2	chr3H	530248024		C	T	MODIFIER	intergenic_variant	1
chr3H_530266803	1	chr3H	530266803	HORVU3Hr1G070020	C/C	G/G	MODERATE	missense_variant	1
chr3H_530321562	1	chr3H	530321562	HORVU3Hr1G070040	T/T	G/G	MODIFIER	3_prime_UTR_variant	1
chr3H_530321595	1	chr3H	530321595	HORVU3Hr1G070040	G/G	A/A	MODIFIER	3_prime_UTR_variant	1
chr3H_530322359	1	chr3H	530322359	HORVU3Hr1G070040	C/C	T/T	MODERATE	missense_variant	1
chr3H_530322909	1	chr3H	530322909	HORVU3Hr1G070040	T/T	C/C	MODERATE	missense_variant	1
chr3H_530323059	1	chr3H	530323059	HORVU3Hr1G070040	T/T	G/G	MODERATE	missense_variant	1
JHI-Hv50k-2016-187632	2	chr3H	530323059	HORVU3Hr1G070040	T	G	MODERATE	missense_variant	1
chr3H_530323424	1	chr3H	530323424	HORVU3Hr1G070040	A/A	G/G	MODERATE	missense_variant	1
chr3H_530323504	1	chr3H	530323504	HORVU3Hr1G070040	C/C	T/T	LOW	synonymous_variant	1
chr3H_530323891	1	chr3H	530323891	HORVU3Hr1G070040	C/C	T/T	LOW	synonymous_variant	1
chr3H_530323966	1	chr3H	530323966	HORVU3Hr1G070040	A/A	G/G	LOW	synonymous_variant	1
chr3H_530324898	1	chr3H	530324898	HORVU3Hr1G070040	C/C	T/T	MODIFIER	5_prime_UTR_variant	1
chr3H_530325222	1	chr3H	530325222	HORVU3Hr1G070050	C/C	G/G	HIGH	start_lost	1
JHI-Hv50k-2016-187649	2	chr3H	530326123	HORVU3Hr1G070050	T	C	MODIFIER	intron_variant	1
chr3H_530326894	1	chr3H	530326894	HORVU3Hr1G070050	T/T	C/C	MODIFIER	5_prime_UTR_variant	1
JHI-Hv50k-2016-187652	2	chr3H	530327509	HORVU3Hr1G070050	C	T	MODIFIER	intron_variant	1
chr3H_530327826	1	chr3H	530327826	HORVU3Hr1G070050	G/G	A/A	MODIFIER	intron_variant	1
chr3H_530330003	1	chr3H	530330003	HORVU3Hr1G070060	C/C	A/A	MODERATE	missense_variant	1
chr3H_530393554	1	chr3H	530393554	HORVU3Hr1G070070	T/T	C/C	LOW	synonymous_variant	1
JHI-Hv50k-2016-187671	2	chr3H	530407939	HORVU3Hr1G070080	T	C	LOW	synonymous_variant	1
chr3H_530413987	1	chr3H	530413987	HORVU3Hr1G070080	A/A	C/C	MODERATE	missense_variant	1
chr3H_530414001	1	chr3H	530414001	HORVU3Hr1G070080	C/C	G/G	MODERATE	missense_variant	1
chr3H_530418357	1	chr3H	530418357	HORVU3Hr1G070080	T/T	A/A	MODERATE	missense_variant	1
chr3H_530418489	1	chr3H	530418489	HORVU3Hr1G070080	G/G	C/C	MODERATE	missense_variant	1
chr3H_530420176	1	chr3H	530420176	HORVU3Hr1G070090	G/G	C/C	MODIFIER	3_prime_UTR_variant	1
SCRI_RS_161744	2	chr3H	530420176	HORVU3Hr1G070090	C	G	MODIFIER	3_prime_UTR_variant	1
chr3H_530427939	1	chr3H	530427939	HORVU3Hr1G070090	A/A	G/G	LOW	synonymous_variant	1
chr3H_531314415	1	chr3H	531314415	HORVU3Hr1G070200	C/C	G/G	MODIFIER	5_prime_UTR_variant	1
chr3H_531315704	1	chr3H	531315704	HORVU3Hr1G070200	C/C	T/T	MODERATE	missense_variant	1
JHI-Hv50k-2016-187787	2	chr3H	531316714	HORVU3Hr1G070200	C	T	MODIFIER	intron_variant	1
JHI-Hv50k-2016-187824	2	chr3H	531626983	HORVU3Hr1G070240	C	G	MODERATE	missense_variant	1
SCRI_RS_168538	2	chr3H	531627065	HORVU3Hr1G070240	G	A	LOW	synonymous_variant	1
JHI-Hv50k-2016-187836	2	chr3H	531628440	HORVU3Hr1G070240	T	C	MODERATE	missense_variant	1
SCRI_RS_204130	2	chr3H	531630498	HORVU3Hr1G070240	A	G	MODIFIER	upstream_gene_variant	1
JHI-Hv50k-2016-187853	2	chr3H	531632497	HORVU3Hr1G070240	G	A	MODIFIER	upstream_gene_variant	1
chr3H_531826019	1	chr3H	531826019	HORVU3Hr1G070300	T/T	C/C	LOW	synonymous_variant	1
chr3H_531826201	1	chr3H	531826201	HORVU3Hr1G070300	A/A	T/T	MODERATE	missense_variant	1
chr3H_531826347	1	chr3H	531826347	HORVU3Hr1G070300	T/T	G/G	MODERATE	missense_variant	1
chr3H_531827013	1	chr3H	531827013	HORVU3Hr1G070300	G/G	A/A	LOW	synonymous_variant	1
chr3H_531827100	1	chr3H	531827100	HORVU3Hr1G070300	G/G	A/A	MODERATE	missense_variant	1
chr3H_531827481	1	chr3H	531827481	HORVU3Hr1G070300	A/A	G/G	MODERATE	missense_variant	1
chr3H_531827499	1	chr3H	531827499	HORVU3Hr1G070300	C/C	T/T	MODERATE	missense_variant	1
chr3H_531827753	1	chr3H	531827753	HORVU3Hr1G070300	G/G	A/A	LOW	synonymous_variant	1
JHI-Hv50k-2016-187890	2	chr3H	531828148	HORVU3Hr1G070300	C	T	MODIFIER	intron_variant	1
chr3H_531828362	1	chr3H	531828362	HORVU3Hr1G070300	A/A	G/G	LOW	synonymous_variant	1
chr3H_531829318	1	chr3H	531829318	HORVU3Hr1G070300	T/T	A/A	MODERATE	missense_variant	1
chr3H_531829360	1	chr3H	531829360	HORVU3Hr1G070300	A/A	T/T	LOW	synonymous_variant	1
chr3H_531830226	1	chr3H	531830226	HORVU3Hr1G070300	T/T	A/A	MODIFIER	3_prime_UTR_variant	1
chr3H_531831077	1	chr3H	531831077	HORVU3Hr1G070300	C/C	G/G	MODERATE	missense_variant	1
chr3H_531831284	1	chr3H	531831284	HORVU3Hr1G070300	G/G	T/T	MODERATE	missense_variant	1
chr3H_532170679	1	chr3H	532170679	HORVU3Hr1G070340	A/A	C/C	LOW	synonymous_variant	1
JHI-Hv50k-2016-187930	2	chr3H	532170679	HORVU3Hr1G070340	A	C	LOW	synonymous_variant	1
chr3H_532170952	1	chr3H	532170952	HORVU3Hr1G070340	A/A	C/C	MODIFIER	5_prime_UTR_variant	1
JHI-Hv50k-2016-187931	2	chr3H	532170952	HORVU3Hr1G070340	A	C	MODIFIER	5_prime_UTR_variant	1
chr3H_532171319	1	chr3H	532171319	HORVU3Hr1G070340	C/C	A/A	MODIFIER	5_prime_UTR_variant	1
chr3H_532171513	1	chr3H	532171513	HORVU3Hr1G070340	G/G	A/A	MODIFIER	5_prime_UTR_variant	1
chr3H_532172490	1	chr3H	532172490	HORVU3Hr1G070340	C/C	T/T	MODIFIER	5_prime_UTR_variant	1
chr3H_532173887	1	chr3H	532173887	HORVU3Hr1G070340	A/A	G/G	MODERATE	missense_variant	1
chr3H_532173962	1	chr3H	532173962	HORVU3Hr1G070340	G/G	G/A	MODERATE	missense_variant	0
chr3H_532381473	1	chr3H	532381473	HORVU3Hr1G070370	A/A	C/C	MODIFIER	3_prime_UTR_variant	1
chr3H_532381612	1	chr3H	532381612	HORVU3Hr1G070370	A/A	G/G	MODIFIER	3_prime_UTR_variant	1
chr3H_532381856	1	chr3H	532381856	HORVU3Hr1G070370	T/T	C/C	MODIFIER	intron_variant	1
chr3H_532381995	1	chr3H	532381995	HORVU3Hr1G070370	T/T	C/C	MODIFIER	intron_variant	1
chr3H_532384974	1	chr3H	532384974	HORVU3Hr1G070370	C/C	T/T	MODIFIER	3_prime_UTR_variant	1
chr3H_532385138	1	chr3H	532385138	HORVU3Hr1G070370	A/A	C/C	MODIFIER	3_prime_UTR_variant	1
chr3H_532385291	1	chr3H	532385291	HORVU3Hr1G070370	G/G	G/T	MODIFIER	3_prime_UTR_variant	0
chr3H_532385345	1	chr3H	532385345	HORVU3Hr1G070370	A/A	G/G	MODIFIER	3_prime_UTR_variant	1
chr3H_532385499	1	chr3H	532385499	HORVU3Hr1G070370	T/C	C/C	MODIFIER	3_prime_UTR_variant	0
chr3H_532386076	1	chr3H	532386076	HORVU3Hr1G070370	A/A	G/G	MODIFIER	3_prime_UTR_variant	1
chr3H_532386171	1	chr3H	532386171	HORVU3Hr1G070370	T/T	C/C	MODIFIER	3_prime_UTR_variant	1
JHI-Hv50k-2016-187958	2	chr3H	532386171	HORVU3Hr1G070370	T	C	MODIFIER	3_prime_UTR_variant	1
chr3H_532386240	1	chr3H	532386240	HORVU3Hr1G070370	G/G	G/C	MODIFIER	3_prime_UTR_variant	0
chr3H_532386292	1	chr3H	532386292	HORVU3Hr1G070370	A/A	A/G	LOW	synonymous_variant	0
BOPA1_10317-448	2	chr3H	532386292	HORVU3Hr1G070370	A	G	LOW	synonymous_variant	1
chr3H_532386394	1	chr3H	532386394	HORVU3Hr1G070370	T/T	C/C	LOW	synonymous_variant	1
JHI-Hv50k-2016-187966	2	chr3H	532387279		A	C			1
chr3H_532387314	1	chr3H	532387314	HORVU3Hr1G070370	T/T	G/G	MODERATE	missense_variant	1
chr3H_532391661	1	chr3H	532391661	HORVU3Hr1G070370	G/G	T/T	MODERATE	missense_variant	1
JHI-Hv50k-2016-187972	2	chr3H	532391661	HORVU3Hr1G070370	G	T	MODERATE	missense_variant	1
JHI-Hv50k-2016-187982	2	chr3H	532393087	HORVU3Hr1G070370	A	T	MODIFIER	intron_variant	1
chr3H_532393236	1	chr3H	532393236	HORVU3Hr1G070370	C/C	T/T	MODERATE	missense_variant	1
SCRI_RS_158555	2	chr3H	532393236	HORVU3Hr1G070370	G	A	MODERATE	missense_variant	1
chr3H_532393669	1	chr3H	532393669	HORVU3Hr1G070370	A/A	G/G	LOW	synonymous_variant	1
chr3H_532393761	1	chr3H	532393761	HORVU3Hr1G070370	T/T	C/C	MODERATE	missense_variant	1
chr3H_532582196	1	chr3H	532582196		A/G	A/A			0
chr3H_532582506	1	chr3H	532582506	HORVU3Hr1G070400	G/G	A/A	LOW	synonymous_variant	1
chr3H_532634662	1	chr3H	532634662	HORVU3Hr1G070440	C/C	T/T	MODIFIER	3_prime_UTR_variant	1
chr3H_532635251	1	chr3H	532635251	HORVU3Hr1G070440	A/A	G/G	MODIFIER	3_prime_UTR_variant	1
chr3H_532636923	1	chr3H	532636923	HORVU3Hr1G070440	G/G	A/A	MODIFIER	intron_variant	1
chr3H_532637005	1	chr3H	532637005	HORVU3Hr1G070440	G/G	A/A	MODIFIER	intron_variant	1
chr3H_532637249	1	chr3H	532637249	HORVU3Hr1G070440	C/C	A/A	MODIFIER	intron_variant	1
chr3H_532637302	1	chr3H	532637302	HORVU3Hr1G070440	G/G	C/C	MODIFIER	intron_variant	1
chr3H_532637811	1	chr3H	532637811	HORVU3Hr1G070440	A/A	C/C	MODIFIER	intron_variant	1
chr3H_532638206	1	chr3H	532638206	HORVU3Hr1G070440	A/A	G/G	MODIFIER	intron_variant	1
chr3H_532638399	1	chr3H	532638399	HORVU3Hr1G070440	A/A	G/G	MODIFIER	intron_variant	1
chr3H_532639267	1	chr3H	532639267	HORVU3Hr1G070440	G/G	A/A	LOW	synonymous_variant	1
JHI-Hv50k-2016-188022	2	chr3H	533212148		C	T	MODIFIER	intergenic_variant	1
chr3H_533239391	1	chr3H	533239391	HORVU3Hr1G070540	T/T	G/G	HIGH	stop_lost	1
JHI-Hv50k-2016-188054	2	chr3H	533239690	HORVU3Hr1G070540	G	A	MODIFIER	3_prime_UTR_variant	1
chr3H_533239969	1	chr3H	533239969	HORVU3Hr1G070540	T/T	C/C	MODERATE	missense_variant	1
chr3H_533239986	1	chr3H	533239986	HORVU3Hr1G070540	T/T	C/C	LOW	synonymous_variant	1
SCRI_RS_133415	2	chr3H	533239997	HORVU3Hr1G070540	A	G	LOW	synonymous_variant	1
JHI-Hv50k-2016-188059	2	chr3H	533240663		C	A			1
JHI-Hv50k-2016-188072	2	chr3H	533298933	HORVU3Hr1G070550	A	G	MODIFIER	5_prime_UTR_variant	1
chr3H_533300650	1	chr3H	533300650	HORVU3Hr1G070550	A/A	G/G	MODIFIER	3_prime_UTR_variant	1
JHI-Hv50k-2016-188082	2	chr3H	533300650	HORVU3Hr1G070550	A	G	MODIFIER	3_prime_UTR_variant	1
[truncated: 1,132 more rows]
