# Supplementary material for: Disorders in brassinosteroids signal transduction triggers the profound molecular alterations in the crown tissue of barley under drought
Source: PLoS One. 2025 Feb 3;20(2):e0318281. doi: 10.1371/journal.pone.0318281 (PMC11790124; doi:10.1371/journal.pone.0318281)
Supplement: S4 Table — (XLSX) [file pone.0318281.s004.xlsx]

## Sheet: Sheet1
Supplementary Table S4. GO term overrepresentation for sets of DEGs in treatment and genotype comparisons
GO category	GO term ID	GO term name	Overrepresentation score (-log10[q-value]) for overrepresentation in set of DEGs								Number of DEGs corresponding to GO term
			Drought vs. Control				BW885 vs. Bowman				Drought vs. Control				BW885 vs. Bowman
			Bowman		BW885		3D		10D		Bowman		BW885		3D		10D
			3D	10D	3D	10D	C	D	C	D	3D	10D	3D	10D	C	D	C	D
biological_process	GO:0000027	ribosomal large subunit assembly		3								9
biological_process	GO:0001101	response to acid chemical					3	2.69897							25	9
biological_process	GO:0005975	carbohydrate metabolic process		3								98
biological_process	GO:0005976	polysaccharide metabolic process		3								34
biological_process	GO:0006022	aminoglycan metabolic process				3								6
biological_process	GO:0006026	aminoglycan catabolic process				3								6
biological_process	GO:0006030	chitin metabolic process				3								6
biological_process	GO:0006032	chitin catabolic process				3								6
biological_process	GO:0006040	amino sugar metabolic process				2.69897								6
biological_process	GO:0006323	DNA packaging					3								18
biological_process	GO:0006325	chromatin organization					3								18
biological_process	GO:0006333	chromatin assembly or disassembly					3								18
biological_process	GO:0006334	nucleosome assembly					3								18
biological_process	GO:0006869	lipid transport				2.69897								12
biological_process	GO:0006950	response to stress		3		2.69897						100		49
biological_process	GO:0006952	defense response		2.22185		3				3		34		32				20
biological_process	GO:0006979	response to oxidative stress		3							11	45
biological_process	GO:0009056	catabolic process		2.69897							19	80
biological_process	GO:0009405	pathogenesis				2.69897				3				7				6
biological_process	GO:0009414	response to water deprivation					3								15
biological_process	GO:0009415	response to water			2.30103		3	3				18	7	11	24	8
biological_process	GO:0009628	response to abiotic stimulus					3								27
biological_process	GO:0009636	response to toxic substance		3							11	48
biological_process	GO:0009698	phenylpropanoid metabolic process	3	3	3						9	13	6
biological_process	GO:0009808	lignin metabolic process	3	3	3						8	13	6
biological_process	GO:0009834	plant-type secondary cell wall biogenesis		2.22185								6
biological_process	GO:0010035	response to inorganic substance					3	2.22185							24	8
biological_process	GO:0010383	cell wall polysaccharide metabolic process		2.69897								15
biological_process	GO:0010410	hemicellulose metabolic process		3								15
biological_process	GO:0010466	negative regulation of peptidase activity				3						14		15
biological_process	GO:0010876	lipid localization				2.69897								12
biological_process	GO:0010951	negative regulation of endopeptidase activity				3						14		15
biological_process	GO:0016998	cell wall macromolecule catabolic process				3								6
biological_process	GO:0016999	antibiotic metabolic process		3							9	40
biological_process	GO:0017001	antibiotic catabolic process	2	3							9	38
biological_process	GO:0017144	drug metabolic process		2.39794								65
biological_process	GO:0019439	aromatic compound catabolic process	2.04576								9
biological_process	GO:0019748	secondary metabolic process	3		2.52288						10	13	6
biological_process	GO:0022607	cellular component assembly					3								20
biological_process	GO:0030162	regulation of proteolysis				3								15
biological_process	GO:0031324	negative regulation of cellular metabolic process				2.04576								17
biological_process	GO:0031497	chromatin assembly					3								18
biological_process	GO:0032268	regulation of cellular protein metabolic process				2.69897								18
biological_process	GO:0032269	negative regulation of cellular protein metabolic process				3								17
biological_process	GO:0034622	cellular protein-containing complex assembly					3								19
biological_process	GO:0034728	nucleosome organization					3								18
biological_process	GO:0042221	response to chemical		3			2.52288					96			28
biological_process	GO:0042255	ribosome assembly		3								9
biological_process	GO:0042273	ribosomal large subunit biogenesis		2.69897								9
biological_process	GO:0042546	cell wall biogenesis		3								21
biological_process	GO:0042737	drug catabolic process		3		1.95861					10	47		18
biological_process	GO:0042743	hydrogen peroxide metabolic process	2	3							9	38
biological_process	GO:0042744	hydrogen peroxide catabolic process	2.04576	3							9	38
biological_process	GO:0043086	negative regulation of catalytic activity				3								16
biological_process	GO:0043933	protein-containing complex subunit organization					3								22
biological_process	GO:0044036	cell wall macromolecule metabolic process		3		2.69897						19		11
biological_process	GO:0044085	cellular component biogenesis					2.22185								21
biological_process	GO:0044092	negative regulation of molecular function				3								16
biological_process	GO:0044248	cellular catabolic process	2.52288	2.52288							19	72
biological_process	GO:0044419	interspecies interaction between organisms				2.69897								8				6
biological_process	GO:0045229	external encapsulating structure organization							2.1549								8
biological_process	GO:0045861	negative regulation of proteolysis				3						14		15
biological_process	GO:0046271	phenylpropanoid catabolic process	3	3	3						8	12	6
biological_process	GO:0046274	lignin catabolic process	3	3	3						8	12	6
biological_process	GO:0046348	amino sugar catabolic process				3								6
biological_process	GO:0051172	negative regulation of nitrogen compound metabolic process				2.69897								17
biological_process	GO:0051187	cofactor catabolic process	2	3							9	38
biological_process	GO:0051246	regulation of protein metabolic process				2.69897								18
biological_process	GO:0051248	negative regulation of protein metabolic process				3								17
biological_process	GO:0051276	chromosome organization					3								18
biological_process	GO:0051336	regulation of hydrolase activity				3								15
biological_process	GO:0051346	negative regulation of hydrolase activity				3								15
biological_process	GO:0052547	regulation of peptidase activity				3						14		15
biological_process	GO:0052548	regulation of endopeptidase activity				3						14		15
biological_process	GO:0055114	oxidation-reduction process	2.52288	3						2.52288	37	196						64
biological_process	GO:0065003	protein-containing complex assembly					3								19
biological_process	GO:0065004	protein-DNA complex assembly					3								18
biological_process	GO:0070887	cellular response to chemical stimulus		3								59
biological_process	GO:0071103	DNA conformation change					3								18
biological_process	GO:0071554	cell wall organization or biogenesis		3								40					8
biological_process	GO:0071555	cell wall organization							2.52288								8
biological_process	GO:0071824	protein-DNA complex subunit organization					3								18
biological_process	GO:0072593	reactive oxygen species metabolic process		3							9	40
biological_process	GO:0097237	cellular response to toxic substance	2.04576	3							11	48
biological_process	GO:0098754	detoxification	2	3							11	48
biological_process	GO:0098869	cellular oxidant detoxification	2.04576	3							11	48
biological_process	GO:1901071	glucosamine-containing compound metabolic process				2.69897								6
biological_process	GO:1901072	glucosamine-containing compound catabolic process				3								6
biological_process	GO:1901136	carbohydrate derivative catabolic process				2.69897								7
biological_process	GO:1901361	organic cyclic compound catabolic process	2								9
biological_process	GO:1901700	response to oxygen-containing compound					3								25	9
biological_process	GO:1990748	cellular detoxification	2.04576	3							11	48
cellular_component	GO:0000785	chromatin					3								34
cellular_component	GO:0000786	nucleosome					3								34
cellular_component	GO:0005576	extracellular region	3	3	3	3			2.39794	3	34	121	31	50			10	34
cellular_component	GO:0005634	nucleus					3								56
cellular_component	GO:0005694	chromosome					3								34
cellular_component	GO:0005730	nucleolus					3								13
cellular_component	GO:0005773	vacuole					3								12
cellular_component	GO:0005774	vacuolar membrane					3								12
cellular_component	GO:0005911	cell-cell junction					3								14
cellular_component	GO:0009506	plasmodesma					3								14
cellular_component	GO:0030054	cell junction					3								14
cellular_component	GO:0031974	membrane-enclosed lumen					2.39794								15
cellular_component	GO:0031981	nuclear lumen					2.69897								14
cellular_component	GO:0032993	protein-DNA complex					3								34
cellular_component	GO:0043228	non-membrane-bounded organelle					3								40
cellular_component	GO:0043232	intracellular non-membrane-bounded organelle					3								40
cellular_component	GO:0043233	organelle lumen					2.39794								15
cellular_component	GO:0044427	chromosomal part					3								34
cellular_component	GO:0044437	vacuolar part					3								12
cellular_component	GO:0044815	DNA packaging complex					3								34
cellular_component	GO:0048046	apoplast	3	3	3	3			2	3	11	36	10	14			5	13
cellular_component	GO:0055044	symplast					3								14
cellular_component	GO:0070013	intracellular organelle lumen					2.39794								15
cellular_component	GO:0071944	cell periphery					2.30103								20
cellular_component	GO:0098805	whole membrane					2.30103								12
molecular_function	GO:0003676	nucleic acid binding					2.04576								61
molecular_function	GO:0003677	DNA binding					3								54
molecular_function	GO:0003824	catalytic activity	3	3					3	3	102	615					59	178
molecular_function	GO:0004497	monooxygenase activity		3								49		20
molecular_function	GO:0004553	hydrolase activity, hydrolyzing O-glycosyl compounds		3		3						64		30				18
molecular_function	GO:0004568	chitinase activity				3								6
molecular_function	GO:0004601	peroxidase activity	3	3							11	46	8
molecular_function	GO:0004857	enzyme inhibitor activity				3								16
molecular_function	GO:0004866	endopeptidase inhibitor activity		2.22185		3						14		15
molecular_function	GO:0004867	serine-type endopeptidase inhibitor activity				3						11		12
molecular_function	GO:0005506	iron ion binding		3								53		23
molecular_function	GO:0005507	copper ion binding	3	3	3						10	23	9
molecular_function	GO:0008061	chitin binding				3								6
molecular_function	GO:0008171	O-methyltransferase activity		2.69897								13
molecular_function	GO:0008234	cysteine-type peptidase activity			2.22185								7
molecular_function	GO:0008289	lipid binding				3								14
molecular_function	GO:0010333	terpene synthase activity								2								5
molecular_function	GO:0016209	antioxidant activity	3	3							11	47
molecular_function	GO:0016491	oxidoreductase activity	3	3		3				3	37	191	28	75				63
molecular_function	GO:0016679	oxidoreductase activity, acting on diphenols and related substances as donors	3	3	3						8	14	6
molecular_function	GO:0016682	oxidoreductase activity, acting on diphenols and related substances as donors, oxygen as acceptor	3	3	3						8	14	6	6
molecular_function	GO:0016684	oxidoreductase activity, acting on peroxide as acceptor	3	3							11	46	8
molecular_function	GO:0016705	oxidoreductase activity, acting on paired donors, with incorporation or reduction of molecular oxygen		3								52		22
molecular_function	GO:0016798	hydrolase activity, acting on glycosyl bonds	2.22185	3		3					13	69		32				19
molecular_function	GO:0019139	cytokinin dehydrogenase activity						2								3
molecular_function	GO:0020037	heme binding	3	3		2.1549				2.09691	19	91		31				24
molecular_function	GO:0030145	manganese ion binding			3						5		6
molecular_function	GO:0030234	enzyme regulator activity				2.22185								16
molecular_function	GO:0030414	peptidase inhibitor activity		2.22185		3						14		15
molecular_function	GO:0043169	cation binding	2.22185	3							39	215	35
molecular_function	GO:0045735	nutrient reservoir activity	2.69897		3						6		8
molecular_function	GO:0046527	glucosyltransferase activity		3								23
molecular_function	GO:0046872	metal ion binding	2.39794	3	2.09691						39	215	35
molecular_function	GO:0046906	tetrapyrrole binding	3	3							19	91		31				24
molecular_function	GO:0046914	transition metal ion binding	3								25	101	20
molecular_function	GO:0046982	protein heterodimerization activity					3								34
molecular_function	GO:0046983	protein dimerization activity					3								39
molecular_function	GO:0048037	cofactor binding		3						3		130						45
molecular_function	GO:0052716	hydroquinone:oxygen oxidoreductase activity	3	3	3						8	12	6
molecular_function	GO:0061134	peptidase regulator activity		2.1549		3						14		15
molecular_function	GO:0061135	endopeptidase regulator activity		2.22185		3						14		15
molecular_function	GO:0098772	molecular function regulator				3								18
