# Supplementary material for: Disorders in brassinosteroids signal transduction triggers the profound molecular alterations in the crown tissue of barley under drought
Source: PLoS One. 2025 Feb 3;20(2):e0318281. doi: 10.1371/journal.pone.0318281 (PMC11790124; doi:10.1371/journal.pone.0318281)
Supplement: S5 Table — (XLSX) [file pone.0318281.s005.xlsx]

## Sheet: Arkusz1
Supplementary Table S5. GO terms used to select genes related to gibberellin, brassinosteroid, strigolactone, drought and oxidative stress
Type	TermID	TermName
Gibberellin	GO:0010476	gibberellin mediated signaling pathway
	GO:0103010	gibberellin A53,2-oxoglutarate:oxygen oxidoreductase activity (GA97-forming)
	GO:0010331	gibberellin binding
	GO:0010341	gibberellin carboxyl-O-methyltransferase activity
	GO:0010373	negative regulation of gibberellin biosynthetic process
	GO:0010372	positive regulation of gibberellin biosynthetic process
	GO:0010371	regulation of gibberellin biosynthetic process
	GO:1905201	gibberellin transmembrane transporter activity
	GO:0051779	gibberellin 12-aldehyde oxidase activity
	GO:0071370	cellular response to gibberellin stimulus
	GO:0045544	gibberellin 20-oxidase activity
	GO:0045543	gibberellin 2-beta-dioxygenase activity
	GO:0045487	gibberellin catabolic process
	GO:0016707	gibberellin 3-beta-dioxygenase activity
	GO:0009739	response to gibberellin
	GO:0009686	gibberellin biosynthetic process
	GO:0009685	gibberellin metabolic process
	GO:0047928	gibberellin beta-D-glucosyltransferase activity
	GO:0047927	gibberellin-44 dioxygenase activity
	GO:0033470	gibberellin 12 biosynthetic process
	GO:0033469	gibberellin 12 metabolic process
	GO:0102972	gibberellin A12,2-oxoglutarate:oxygen oxidoreductase activity (gibberellin A110-forming)
	GO:0102924	gibberellin A44,2-oxoglutarate:oxygen oxidoreductase activity
	GO:0102111	gibberellin A20,2-oxoglutarate:oxygen oxidoreductase activity
	GO:0102118	gibberellin A4 carboxyl methyltransferase activity
	GO:0102117	gibberellin A9 carboxyl methyltransferase activity
	GO:0102119	gibberellin A20 carboxyl methyltransferase activity
	GO:0102125	gibberellin A9 16alpha,17 epoxidase activity
	GO:0102124	gibberellin A12 16alpha,17 epoxidase activity
	GO:0102123	gibberellin A4 16alpha,17 epoxidase activity
	GO:0102122	gibberellin A34 carboxyl methyltransferase activity
	GO:0103056	gibberellin A53, 2-oxoglutarate:oxygen oxidoreductase activity
	GO:0103057	gibberellin A19, 2-oxoglutarate:oxygen oxidoreductase activity
	GO:0103054	gibberellin A12, 2-oxoglutarate:oxygen oxidoreductase activity (gibberellin A15-forming)
	GO:0102755	gibberellin-15(closed lactone form),2-oxoglutarate:oxygen oxidoreductase (3beta-hydroxylating) activity
	GO:0102716	gibberellin A28,oxoglutarate:oxygen oxidoreductase activity
	GO:0102715	gibberellin A17,oxoglutarate:oxygen oxidoreductase activity
	GO:0102712	gibberellin A13,oxoglutarate:oxygen oxidoreductase activity
	GO:0102711	gibberellin A25,oxoglutarate:oxygen oxidoreductase activity
	GO:0102714	gibberellin A12,oxoglutarate:oxygen oxidoreductase activity
	GO:0102713	gibberellin A25 hydroxylase activity
	GO:0102738	(gibberellin-14), 2-oxoglutarate:oxygen oxidoreductase activity
	GO:0102739	(gibberellin-36), 2-oxoglutarate:oxygen oxidoreductase activity
	GO:0102663	gibberellin A34,2-oxoglutarate:oxygen oxidoreductase activity
	GO:0102653	gibberellin A51,2-oxoglutarate:oxygen oxidoreductase activity
	GO:0102652	gibberellin A9,2-oxoglutarate:oxygen oxidoreductase activity
	GO:0052634	C-19 gibberellin 2-beta-dioxygenase activity
	GO:0052635	C-20 gibberellin 2-beta-dioxygenase activity
	GO:0010336	gibberellic acid homeostasis
	GO:0051777	ent-kaurenoate oxidase activity
	GO:0051778	ent-7-alpha-hydroxykaurenoate oxidase activity
	GO:0033332	ent-kaurene biosynthetic process
	GO:0033331	ent-kaurene metabolic process
	GO:0033385	geranylgeranyl diphosphate metabolic process
	GO:0102495	GA5 3beta-hydroxylase activity
	GO:0102494	GA20 2,3-desaturase activity
	GO:0102496	GA5 2,3 epoxidase activity
	GO:0103055	gibberellin A15, 2-oxoglutarate:oxygen oxidoreductase activity
Brassinosteroid	GO:2000488	positive regulation of brassinosteroid biosynthetic process
	GO:0010422	regulation of brassinosteroid biosynthetic process
	GO:0010423	negative regulation of brassinosteroid biosynthetic process
	GO:0010268	brassinosteroid homeostasis
	GO:0090411	brassinosteroid binding
	GO:0071367	cellular response to brassinosteroid stimulus
	GO:1900458	negative regulation of brassinosteroid mediated signaling pathway
	GO:1900457	regulation of brassinosteroid mediated signaling pathway
	GO:1900459	positive regulation of brassinosteroid mediated signaling pathway
	GO:0009741	response to brassinosteroid
	GO:0009742	brassinosteroid mediated signaling pathway
	GO:0009729	detection of brassinosteroid stimulus
	GO:0080118	brassinosteroid sulfotransferase activity
	GO:0016133	brassinosteroid catabolic process
	GO:0016131	brassinosteroid metabolic process
	GO:0016132	brassinosteroid biosynthetic process
Strigolactone	GO:1901600	strigolactone metabolic process
	GO:1901601	strigolactone biosynthetic process
	GO:1902347	response to strigolactone
	GO:1902348	cellular response to strigolactone
Drought/water derivation	GO:1902584	positive regulation of response to water deprivation
	GO:0042631	cellular response to water deprivation
	GO:0009414	response to water deprivation
	GO:0009819	drought recovery
	GO:0042630	behavioral response to water deprivation
	GO:0080148	negative regulation of response to water deprivation
	GO:0070416	trehalose metabolism in response to water deprivation
	GO:0072514	trehalose transport in response to water deprivation
	GO:0071465	cellular response to desiccation
	GO:0009269	response to desiccation
	GO:0072515	trehalose transport in response to desiccation
	GO:2000070	regulation of response to water deprivation
Oxidative stress	GO:0070994	detection of oxidative stress
	GO:0006979	response to oxidative stress
	GO:0090403	oxidative stress-induced premature senescence
	GO:0034599	cellular response to oxidative stress
	GO:1903203	regulation of oxidative stress-induced neuron death
	GO:1903201	regulation of oxidative stress-induced cell death
	GO:1900407	regulation of cellular response to oxidative stress
	GO:0036473	cell death in response to oxidative stress
	GO:0036475	neuron death in response to oxidative stress
	GO:1902884	positive regulation of response to oxidative stress
	GO:1902882	regulation of response to oxidative stress
	GO:1902883	negative regulation of response to oxidative stress
	GO:0001306	age-dependent response to oxidative stress
	GO:2000815	regulation of mRNA stability involved in response to oxidative stress
	GO:1903204	negative regulation of oxidative stress-induced neuron death
	GO:1903202	negative regulation of oxidative stress-induced cell death
	GO:1903209	positive regulation of oxidative stress-induced cell death
	GO:1903223	positive regulation of oxidative stress-induced neuron death
	GO:1903376	regulation of oxidative stress-induced neuron intrinsic apoptotic signaling pathway
	GO:1902176	negative regulation of oxidative stress-induced intrinsic apoptotic signaling pathway
	GO:1902177	positive regulation of oxidative stress-induced intrinsic apoptotic signaling pathway
	GO:1902175	regulation of oxidative stress-induced intrinsic apoptotic signaling pathway
	GO:1900409	positive regulation of cellular response to oxidative stress
	GO:1900408	negative regulation of cellular response to oxidative stress
	GO:0043556	regulation of translation in response to oxidative stress
	GO:0008631	intrinsic apoptotic signaling pathway in response to oxidative stress
	GO:0036480	neuron intrinsic apoptotic signaling pathway in response to oxidative stress
	GO:0032938	negative regulation of translation in response to oxidative stress
	GO:0032939	positive regulation of translation in response to oxidative stress
	GO:1903377	negative regulation of oxidative stress-induced neuron intrinsic apoptotic signaling pathway
	GO:1903378	positive regulation of oxidative stress-induced neuron intrinsic apoptotic signaling pathway
	GO:0043619	regulation of transcription from RNA polymerase II promoter in response to oxidative stress
	GO:0036091	positive regulation of transcription from RNA polymerase II promoter in response to oxidative stress
	GO:0061417	negative regulation of transcription from RNA polymerase II promoter in response to oxidative stress
	GO:0042262	DNA protection
	GO:0097468	programmed cell death in response to reactive oxygen species
	GO:1990315	Mcs4 RR-MAPKKK complex
	GO:0072671	mitochondria-associated ubiquitin-dependent protein catabolic process
	GO:0046206	trypanothione metabolic process
	GO:0046207	trypanothione catabolic process
	GO:1990084	DnaA-Dps complex
	GO:0019342	trypanothione biosynthetic process
	GO:0097193	intrinsic apoptotic signaling pathway
	GO:0036266	Cdc48p-Npl4p-Vms1p AAA ATPase complex
	GO:0140547	acquisition of seed longevity
	GO:0140468	HRI-mediated signaling
