# Supplementary material for: Disorders in brassinosteroids signal transduction triggers the profound molecular alterations in the crown tissue of barley under drought
Source: PLoS One. 2025 Feb 3;20(2):e0318281. doi: 10.1371/journal.pone.0318281 (PMC11790124; doi:10.1371/journal.pone.0318281)
Supplement: S6 Table — (XLSX) [file pone.0318281.s006.xlsx]

## Sheet: Sheet1
Supplementary Table S6. Differentially expressed genes related to brassinosteroid, gibberellin, strigolactone, drought and oxidative stress identified using GO annotation (1) or KEGG and Gramene databases (2)
Group of genes	Identification method	Gene ID	Chromosome	Interpro description	GO annotation	Arabidopsis ortholog	Drought vs. Control				BW885 vs. Bowman
							Bowman		BW885		3D		10D
							3D	10D	3D	10D	C	D	C	D
Brassinosteroid	1	HORVU2Hr1G002250	chr2H	IPR001128|Cytochrome P450;IPR002401|Cytochrome P450, E-class, group I;IPR017972|Cytochrome P450, conserved site;IPR036396|Cytochrome P450 superfamily	brassinosteroid biosynthetic process;brassinosteroid homeostasis;heme binding;iron ion binding;metal ion binding;monooxygenase activity;multicellular organism development;oxidation-reduction process;oxidoreductase activity;oxidoreductase activity, acting on paired donors, with incorporation or reduction of molecular oxygen;sterol metabolic process	AT3G30180_CYP85A2;AT5G38970_CYP85A1	0	0	0	0	0	1	0	1
	1	HORVU2Hr1G095030	chr2H	IPR001128|Cytochrome P450;IPR002401|Cytochrome P450, E-class, group I;IPR002403|Cytochrome P450, E-class, group IV;IPR017972|Cytochrome P450, conserved site;IPR036396|Cytochrome P450 superfamily	brassinosteroid biosynthetic process;brassinosteroid homeostasis;heme binding;iron ion binding;metal ion binding;monooxygenase activity;multicellular organism development;oxidation-reduction process;oxidoreductase activity;oxidoreductase activity, acting on paired donors, with incorporation or reduction of molecular oxygen;sterol metabolic process		0	-1	0	0	0	0	0	0
	1	HORVU2Hr1G115240	chr2H	IPR011598|Myc-type, basic helix-loop-helix (bHLH) domain;IPR036638|Helix-loop-helix DNA-binding domain superfamily;|	protein dimerization activity;response to brassinosteroid;unidimensional cell growth		0	-1	0	0	0	0	0	0
	1	HORVU3Hr1G023910	chr3H	IPR001128|Cytochrome P450;IPR002401|Cytochrome P450, E-class, group I;IPR002402|Cytochrome P450, E-class, group II;IPR017972|Cytochrome P450, conserved site;IPR036396|Cytochrome P450 superfamily;|	brassinosteroid homeostasis;brassinosteroid metabolic process;heme binding;integral component of membrane;iron ion binding;membrane;metal ion binding;monooxygenase activity;oxidation-reduction process;oxidoreductase activity;oxidoreductase activity, acting on paired donors, with incorporation or reduction of molecular oxygen	AT2G26710_CYP734A1	0	-1	0	0	0	0	0	0
	1	HORVU4Hr1G032830	chr4H	IPR001128|Cytochrome P450;IPR002401|Cytochrome P450, E-class, group I;IPR017972|Cytochrome P450, conserved site;IPR036396|Cytochrome P450 superfamily	brassinosteroid biosynthetic process;brassinosteroid homeostasis;heme binding;integral component of membrane;iron ion binding;membrane;metal ion binding;monooxygenase activity;multicellular organism development;oxidation-reduction process;oxidoreductase activity;oxidoreductase activity, acting on paired donors, with incorporation or reduction of molecular oxygen;sterol metabolic process	AT3G30180_CYP85A2;AT5G38970_CYP85A1	0	0	0	0	0	1	0	1
	1	HORVU6Hr1G037140	chr6H	IPR001128|Cytochrome P450;IPR002401|Cytochrome P450, E-class, group I;IPR017972|Cytochrome P450, conserved site;IPR036396|Cytochrome P450 superfamily	brassinosteroid homeostasis;brassinosteroid metabolic process;heme binding;iron ion binding;metal ion binding;monooxygenase activity;oxidation-reduction process;oxidoreductase activity;oxidoreductase activity, acting on paired donors, with incorporation or reduction of molecular oxygen	AT2G26710_CYP734A1	0	-1	0	0	0	0	0	0
	1	HORVU6Hr1G065340	chr6H	IPR001128|Cytochrome P450;IPR002401|Cytochrome P450, E-class, group I;IPR002403|Cytochrome P450, E-class, group IV;IPR017972|Cytochrome P450, conserved site;IPR036396|Cytochrome P450 superfamily	brassinosteroid biosynthetic process;brassinosteroid homeostasis;heme binding;integral component of membrane;iron ion binding;membrane;metal ion binding;monooxygenase activity;multicellular organism development;oxidation-reduction process;oxidoreductase activity;oxidoreductase activity, acting on paired donors, with incorporation or reduction of molecular oxygen;sterol metabolic process		-1	0	0	0	-1	0	0	0
	2	HORVU2Hr1G104040	chr2H	IPR011598|Myc-type, basic helix-loop-helix (bHLH) domain;IPR036638|Helix-loop-helix DNA-binding domain superfamily	nucleus;protein dimerization activity	AT2G20180_PIF1;AT4G28790_BHLH23;AT4G28800_;AT4G28811_BHLH119;AT4G28815_BHLH127	0	1	0	0	0	0	0	0
	2	HORVU5Hr1G046390	chr5H	IPR003657|WRKY domain;IPR036576|WRKY domain superfamily	DNA binding;DNA-binding transcription factor activity;nucleus;regulation of transcription, DNA-templated;sequence-specific DNA binding		0	0	-1	0	0	0	0	0
	2	HORVU5Hr1G059160	chr5H	IPR011598|Myc-type, basic helix-loop-helix (bHLH) domain;IPR036638|Helix-loop-helix DNA-binding domain superfamily	protein dimerization activity		0	-1	0	-1	0	0	0	0
	2	HORVU6Hr1G063800	chr6H	IPR000008|C2 domain;IPR013583|Phosphoribosyltransferase C-terminal;IPR035892|C2 domain superfamily		AT3G61300_;AT4G00700_;AT4G11610_	0	-1	0	0	0	0	0	0
	2	HORVU6Hr1G068980	chr6H	IPR011598|Myc-type, basic helix-loop-helix (bHLH) domain;IPR024097|Basic helix-loop-helix leucine zipper transcription factor;IPR036638|Helix-loop-helix DNA-binding domain superfamily;|	DNA-binding transcription factor activity;nucleus;protein dimerization activity;regulation of transcription, DNA-templated	AT2G18300_;AT4G34530_BHLH63;AT4G36540_BEE2	0	-1	0	0	0	0	0	0
	2	HORVU7Hr1G052870	chr7H	IPR011598|Myc-type, basic helix-loop-helix (bHLH) domain;IPR024097|Basic helix-loop-helix leucine zipper transcription factor;IPR036638|Helix-loop-helix DNA-binding domain superfamily	DNA-binding transcription factor activity;nucleus;protein dimerization activity;regulation of transcription, DNA-templated		0	-1	0	0	0	0	0	0
Gibberellin	1	HORVU1Hr1G069310	chr1H	IPR001128|Cytochrome P450;IPR002401|Cytochrome P450, E-class, group I;IPR017972|Cytochrome P450, conserved site;IPR036396|Cytochrome P450 superfamily;|	gibberellin catabolic process;heme binding;integral component of membrane;iron ion binding;membrane;metal ion binding;monooxygenase activity;oxidation-reduction process;oxidoreductase activity;oxidoreductase activity, acting on paired donors, with incorporation or reduction of molecular oxygen		0	-1	0	0	0	0	0	0
	1	HORVU1Hr1G086810	chr1H	IPR005123|Oxoglutarate/iron-dependent dioxygenase;IPR026992|Non-haem dioxygenase N-terminal domain;IPR027443|Isopenicillin N synthase-like	C-19 gibberellin 2-beta-dioxygenase activity;dioxygenase activity;gibberellin catabolic process;metal ion binding;oxidation-reduction process;oxidoreductase activity;response to light stimulus		0	0	0	1	-1	0	0	0
	1	HORVU2Hr1G004620	chr2H	IPR001906|Terpene synthase, N-terminal domain;IPR005630|Terpene synthase, metal-binding domain;IPR008930|Terpenoid cyclases/protein prenyltransferase alpha-alpha toroid;IPR008949|Isoprenoid synthase domain superfamily;IPR036965|Terpene synthase, N-terminal domain superfamily	chloroplast;diterpenoid biosynthetic process;gibberellin biosynthetic process;lyase activity;magnesium ion binding;metal ion binding;terpene synthase activity		0	-1	0	0	0	0	0	1
	1	HORVU3Hr1G019840	chr3H	IPR001005|SANT/Myb domain;IPR001878|Zinc finger, CCHC-type;IPR006447|Myb domain, plants;IPR009057|Homeobox-like domain superfamily;IPR017930|Myb domain;IPR036875|Zinc finger, CCHC-type superfamily;|	DNA binding;nucleic acid binding;nucleus;response to auxin;response to cadmium ion;response to ethylene;response to gibberellin;response to jasmonic acid;response to salt stress;transcription regulatory region DNA binding;zinc ion binding	AT3G16350_	0	1	0	0	0	0	0	0
	1	HORVU3Hr1G022840	chr3H	IPR005123|Oxoglutarate/iron-dependent dioxygenase;IPR026992|Non-haem dioxygenase N-terminal domain;IPR027443|Isopenicillin N synthase-like	dioxygenase activity;gibberellin 3-beta-dioxygenase activity;gibberellin biosynthetic process;metal ion binding;oxidation-reduction process;oxidoreductase activity;response to light stimulus		0	-1	0	-1	0	0	0	0
	1	HORVU4Hr1G058070	chr4H	IPR003439|ABC transporter-like;IPR003593|AAA+ ATPase domain;IPR013525|ABC-2 type transporter;IPR017871|ABC transporter, conserved site;IPR027417|P-loop containing nucleoside triphosphate hydrolase	ATP binding;ATPase activity;ATPase-coupled transmembrane transporter activity;Casparian strip;cellular response to hypoxia;cellular response to salt stress;integral component of membrane;membrane;nucleotide binding;plasma membrane;positive regulation of response to salt stress;potassium ion homeostasis;regulation of secondary shoot formation;response to abscisic acid;response to auxin;response to…	AT2G37360_ABCG2;AT2G39350_ABCG1;AT3G53510_ABCG20;AT3G55090_ABCG16;AT3G55100_ABCG17;AT3G55110_ABCG18;AT3G55130_ABCG19;AT5G13580_ABCG6	-1	0	0	0	0	0	0	0
	1	HORVU5Hr1G124120	chr5H	IPR005123|Oxoglutarate/iron-dependent dioxygenase;IPR026992|Non-haem dioxygenase N-terminal domain;IPR027443|Isopenicillin N synthase-like	dioxygenase activity;flower development;gibberellin 20-oxidase activity;gibberellin biosynthetic process;metal ion binding;oxidation-reduction process;oxidoreductase activity;response to light stimulus;unidimensional cell growth	AT1G60980_GA20OX4;AT4G25420_GA20OX1;AT5G07200_GA20OX3;AT5G51810_GA20OX2	0	1	0	1	0	0	0	0
	1	HORVU6Hr1G028790	chr6H	IPR003657|WRKY domain;IPR036576|WRKY domain superfamily	DNA binding;DNA-binding transcription factor activity;negative regulation of gibberellic acid mediated signaling pathway;negative regulation of transcription, DNA-templated;nucleus;promoter-specific chromatin binding;regulation of defense response;regulation of transcription, DNA-templated;response to abscisic acid;response to chitin;response to cold;response to ethylene;response to gibberellin;r…	AT1G80840_WRKY40;AT2G25000_WRKY60;AT3G32090_;AT4G31800_WRKY18	0	0	0	0	0	0	0	1
	2	HORVU1Hr1G037610	chr1H	IPR013094|Alpha/beta hydrolase fold-3;IPR029058|Alpha/Beta hydrolase fold	catabolic process;hydrolase activity	AT5G23530_CXE18	0	-1	0	0	0	0	0	0
	2	HORVU2Hr1G003300	chr2H	IPR013094|Alpha/beta hydrolase fold-3;IPR029058|Alpha/Beta hydrolase fold	catabolic process;hydrolase activity		0	-1	0	0	0	0	-1	0
	2	HORVU2Hr1G079270	chr2H	IPR013094|Alpha/beta hydrolase fold-3;IPR029058|Alpha/Beta hydrolase fold;IPR033140|Lipase, GDXG, putative serine active site	catabolic process;hydrolase activity	AT5G06570_	0	1	0	0	0	0	0	0
	2	HORVU2Hr1G104040	chr2H	IPR011598|Myc-type, basic helix-loop-helix (bHLH) domain;IPR036638|Helix-loop-helix DNA-binding domain superfamily	nucleus;protein dimerization activity	AT2G20180_PIF1;AT4G28790_BHLH23;AT4G28800_;AT4G28811_BHLH119;AT4G28815_BHLH127	0	1	0	0	0	0	0	0
	2	HORVU2Hr1G104160	chr2H	IPR005202|Transcription factor GRAS	DNA-binding transcription factor activity;nucleus;regulation of transcription, DNA-templated;sequence-specific DNA binding	AT3G13840_SCL29	0	0	0	0	0	0	0	-1
	2	HORVU3Hr1G024660	chr3H	IPR013094|Alpha/beta hydrolase fold-3;IPR029058|Alpha/Beta hydrolase fold	catabolic process;hydrolase activity	AT5G06570_	0	1	0	1	0	0	0	0
	2	HORVU3Hr1G050650	chr3H	IPR006912|Harbinger transposase-derived protein;|	hydrolase activity, acting on ester bonds		0	-1	0	0	0	0	0	0
	2	HORVU5Hr1G098770	chr5H	IPR013094|Alpha/beta hydrolase fold-3;IPR029058|Alpha/Beta hydrolase fold	catabolic process;hydrolase activity	AT1G19190_CXE1;AT1G47480_CXE2;AT1G49640_CXE3;AT1G49650_CXE4;AT1G49660_CXE5;AT2G03550_CXE7;AT3G48690_CXE12;AT3G48700_CXE13	0	1	0	0	0	0	0	0
	2	HORVU5Hr1G103770	chr5H	IPR002018|Carboxylesterase, type B;IPR013094|Alpha/beta hydrolase fold-3;IPR029058|Alpha/Beta hydrolase fold	catabolic process;hydrolase activity	AT5G06570_	0	0	0	1	0	0	0	1
	2	HORVU6Hr1G005900	chr6H	IPR013094|Alpha/beta hydrolase fold-3;IPR029058|Alpha/Beta hydrolase fold;IPR033140|Lipase, GDXG, putative serine active site	catabolic process;hydrolase activity	AT1G19190_CXE1;AT1G47480_CXE2;AT1G49640_CXE3;AT1G49650_CXE4;AT1G49660_CXE5;AT2G03550_CXE7;AT3G48690_CXE12;AT3G48700_CXE13	0	0	0	0	-1	0	0	0
	2	HORVU6Hr1G068980	chr6H	IPR011598|Myc-type, basic helix-loop-helix (bHLH) domain;IPR024097|Basic helix-loop-helix leucine zipper transcription factor;IPR036638|Helix-loop-helix DNA-binding domain superfamily;|	DNA-binding transcription factor activity;nucleus;protein dimerization activity;regulation of transcription, DNA-templated	AT2G18300_;AT4G34530_BHLH63;AT4G36540_BEE2	0	-1	0	0	0	0	0	0
	2	HORVU6Hr1G077260	chr6H	IPR013094|Alpha/beta hydrolase fold-3;IPR029058|Alpha/Beta hydrolase fold	catabolic process;hydrolase activity	AT5G06570_	0	-1	0	0	0	0	0	0
	2	HORVU6Hr1G083720	chr6H	IPR013057|Amino acid transporter, transmembrane domain;|	amino acid transmembrane transport;amino acid transmembrane transporter activity;integral component of membrane;membrane;plasma membrane;vacuolar membrane		0	1	0	0	0	0	0	0
	2	HORVU0Hr1G004410	chrUn	IPR013094|Alpha/beta hydrolase fold-3;IPR029058|Alpha/Beta hydrolase fold;IPR033140|Lipase, GDXG, putative serine active site	catabolic process;hydrolase activity		0	-1	-1	0	0	0	0	0
	2	HORVU0Hr1G005140	chrUn	IPR013094|Alpha/beta hydrolase fold-3;IPR029058|Alpha/Beta hydrolase fold	catabolic process;hydrolase activity	AT1G19190_CXE1;AT1G47480_CXE2;AT1G49640_CXE3;AT1G49650_CXE4;AT1G49660_CXE5;AT2G03550_CXE7;AT3G48690_CXE12;AT3G48700_CXE13	0	1	0	0	0	0	0	0
	2	HORVU0Hr1G019680	chrUn	IPR013094|Alpha/beta hydrolase fold-3;IPR029058|Alpha/Beta hydrolase fold	catabolic process;hydrolase activity	AT1G19190_CXE1;AT1G47480_CXE2;AT1G49640_CXE3;AT1G49650_CXE4;AT1G49660_CXE5;AT2G03550_CXE7;AT3G48690_CXE12;AT3G48700_CXE13	0	1	0	0	-1	-1	0	0
Strigolactone	1	HORVU3Hr1G071170	chr3H	IPR004294|Carotenoid oxygenase;|	carotene catabolic process;carotenoid dioxygenase activity;chloroplast;metal ion binding;oxidation-reduction process;oxidoreductase activity, acting on single donors with incorporation of molecular oxygen, incorporation of two atoms of oxygen;secondary shoot formation;strigolactone biosynthetic process	AT4G32810_CCD8	0	-1	0	-1	0	0	0	0
	2	HORVU4Hr1G007040	chr4H	IPR005333|Transcription factor, TCP;IPR017887|Transcription factor TCP subgroup;IPR017888|CYC/TB1, R domain	DNA binding;DNA-binding transcription factor activity;nucleus;regulation of secondary shoot formation;regulation of shoot system development;regulation of transcription, DNA-templated;sequence-specific DNA binding;transcription, DNA-templated	AT1G67260_TCP1;AT1G68800_BRC2;AT3G18550_BRC1	0	-1	0	0	0	0	0	0
	2	HORVU4Hr1G079620	chr4H	IPR001128|Cytochrome P450;IPR002401|Cytochrome P450, E-class, group I;IPR002403|Cytochrome P450, E-class, group IV;IPR017972|Cytochrome P450, conserved site;IPR036396|Cytochrome P450 superfamily	heme binding;integral component of membrane;iron ion binding;membrane;metal ion binding;monooxygenase activity;oxidation-reduction process;oxidoreductase activity;oxidoreductase activity, acting on paired donors, with incorporation or reduction of molecular oxygen	AT2G26170_CYP711A1	0	0	0	1	0	0	0	1
	2	HORVU5Hr1G000490	chr5H	IPR005333|Transcription factor, TCP;IPR017887|Transcription factor TCP subgroup;IPR017888|CYC/TB1, R domain	DNA binding;DNA-binding transcription factor activity;nucleus;regulation of secondary shoot formation;regulation of shoot system development;regulation of transcription, DNA-templated;sequence-specific DNA binding;transcription, DNA-templated	AT1G67260_TCP1;AT1G68800_BRC2;AT3G18550_BRC1	0	-1	0	0	0	0	0	0
	2	HORVU6Hr1G040170	chr6H	IPR001128|Cytochrome P450;IPR002401|Cytochrome P450, E-class, group I;IPR002403|Cytochrome P450, E-class, group IV;IPR017972|Cytochrome P450, conserved site;IPR036396|Cytochrome P450 superfamily	heme binding;iron ion binding;metal ion binding;monooxygenase activity;oxidation-reduction process;oxidoreductase activity;oxidoreductase activity, acting on paired donors, with incorporation or reduction of molecular oxygen	AT2G26170_CYP711A1	0	-1	0	-1	0	0	0	0
Drought/water deprivation	1	HORVU1Hr1G016080	chr1H	IPR001464|Annexin;IPR018252|Annexin repeat, conserved site;IPR018502|Annexin repeat;IPR037104|Annexin superfamily	calcium ion binding;calcium-dependent phospholipid binding;integral component of membrane;membrane;pollen development;pollen germination;pollen tube growth;response to cold;response to heat;response to salt stress;response to water deprivation	AT1G68090_ANN5	0	-1	0	0	0	0	0	0
	1	HORVU1Hr1G020040	chr1H	IPR001951|Histone H4;IPR009072|Histone-fold;IPR019809|Histone H4, conserved site;IPR035425|CENP-T/Histone H4, histone fold	chloroplast;chromosome;cytosol;DNA binding;nucleolus;nucleosome;nucleosome assembly;nucleus;plasma membrane;plasmodesma;protein heterodimerization activity;response to water deprivation;thylakoid;vacuolar membrane		0	0	0	0	1	0	0	0
	1	HORVU1Hr1G020060	chr1H	IPR001951|Histone H4;IPR009072|Histone-fold;IPR019809|Histone H4, conserved site;IPR035425|CENP-T/Histone H4, histone fold	chloroplast;chromosome;cytosol;DNA binding;nucleolus;nucleosome;nucleosome assembly;nucleus;plasma membrane;plasmodesma;protein heterodimerization activity;response to water deprivation;thylakoid;vacuolar membrane	AT3G53730_	0	0	0	0	1	0	0	0
	1	HORVU1Hr1G066960	chr1H	IPR001951|Histone H4;IPR009072|Histone-fold;IPR019809|Histone H4, conserved site;IPR035425|CENP-T/Histone H4, histone fold	chloroplast;chromosome;cytosol;DNA binding;nucleolus;nucleosome;nucleosome assembly;nucleus;plasma membrane;plasmodesma;protein heterodimerization activity;response to water deprivation;thylakoid;vacuolar membrane		0	0	0	0	1	0	0	0
	1	HORVU1Hr1G071190	chr1H	IPR001951|Histone H4;IPR009072|Histone-fold;IPR019809|Histone H4, conserved site;IPR035425|CENP-T/Histone H4, histone fold	chloroplast;chromosome;cytosol;DNA binding;nucleolus;nucleosome;nucleosome assembly;nucleus;plasma membrane;plasmodesma;protein heterodimerization activity;response to water deprivation;thylakoid;vacuolar membrane		0	0	0	0	1	0	0	0
	1	HORVU1Hr1G071210	chr1H	IPR001951|Histone H4;IPR009072|Histone-fold;IPR019809|Histone H4, conserved site;IPR035425|CENP-T/Histone H4, histone fold	chloroplast;chromosome;cytosol;DNA binding;nucleolus;nucleosome;nucleosome assembly;nucleus;plasma membrane;plasmodesma;protein heterodimerization activity;response to water deprivation;thylakoid;vacuolar membrane		0	0	0	0	1	0	0	0
	1	HORVU1Hr1G079440	chr1H	IPR001951|Histone H4;IPR009072|Histone-fold;IPR019809|Histone H4, conserved site;IPR035425|CENP-T/Histone H4, histone fold	chloroplast;chromosome;cytosol;DNA binding;nucleolus;nucleosome;nucleosome assembly;nucleus;plasma membrane;plasmodesma;protein heterodimerization activity;response to water deprivation;thylakoid;vacuolar membrane		0	0	0	0	1	0	0	0
	1	HORVU2Hr1G027430	chr2H	IPR000612|Proteolipid membrane potential modulator	integral component of membrane;membrane;response to abscisic acid;response to cold;response to salt stress;response to water deprivation	AT3G05880_RCI2A;AT3G05890_RCI2B	0	-1	0	0	0	0	0	0
	1	HORVU2Hr1G097990	chr2H	IPR001951|Histone H4;IPR009072|Histone-fold;IPR019809|Histone H4, conserved site;IPR035425|CENP-T/Histone H4, histone fold	chloroplast;chromosome;cytosol;DNA binding;nucleolus;nucleosome;nucleosome assembly;nucleus;plasma membrane;plasmodesma;protein heterodimerization activity;response to water deprivation;thylakoid;vacuolar membrane		0	0	0	0	1	0	0	0
	1	HORVU3Hr1G030650	chr3H	IPR004864|Late embryogenesis abundant protein, LEA_2 subgroup;IPR013990|Water stress and hypersensitive response domain	cytosol;response to desiccation	AT1G01470_LEA14;AT2G46140_	0	1	0	1	-1	-1	0	0
	1	HORVU3Hr1G071770	chr3H	IPR005150|Cellulose synthase;IPR029044|Nucleotide-diphospho-sugar transferases	cell wall;cell wall organization;cellulose biosynthetic process;cellulose synthase (UDP-forming) activity;cellulose synthase activity;defense response to bacterium;defense response to fungus;Golgi apparatus;integral component of membrane;membrane;plant-type primary cell wall biogenesis;plant-type secondary cell wall biogenesis;plasma membrane;response to osmotic stress;response to water deprivati…	AT4G18780_CESA8	0	-1	0	0	0	0	0	0
	1	HORVU3Hr1G084360	chr3H	IPR004827|Basic-leucine zipper domain	abscisic acid-activated signaling pathway;DNA-binding transcription factor activity;nucleus;pollen maturation;protein homodimerization activity;regulation of transcription, DNA-templated;response to abscisic acid;response to cold;response to salt stress;response to water deprivation;seed germination;seedling development;sequence-specific DNA binding	AT2G36270_ABI5	0	1	0	0	-1	0	0	0
	1	HORVU3Hr1G089300	chr3H	IPR000167|Dehydrin;IPR030513|Dehydrin, conserved site	cold acclimation;cytosol;response to abscisic acid;response to water;response to water deprivation		0	1	1	1	-1	0	0	0
	1	HORVU4Hr1G052490	chr4H	IPR001005|SANT/Myb domain;IPR009057|Homeobox-like domain superfamily;IPR017877|Myb-like domain;IPR017930|Myb domain;|	DNA binding;nucleus;positive regulation of response to salt stress;positive regulation of response to water deprivation;positive regulation of transcription, DNA-templated;regulation of transcription, DNA-templated;response to cold;sequence-specific DNA binding	AT1G48000_MYB112	0	-1	0	0	0	0	0	0
	1	HORVU4Hr1G059930	chr4H	IPR001117|Multicopper oxidase, type 1;IPR002355|Multicopper oxidase, copper-binding site;IPR008972|Cupredoxin;IPR011706|Multicopper oxidase, type 2;IPR011707|Multicopper oxidase, type 3;IPR017761|Laccase;IPR033138|Multicopper oxidases, conserved site;IPR034285|Laccase, second cupredoxin domain;IPR034288|Laccase, first cupredoxin domain;IPR034289|Laccase, third cupredoxin domain	apoplast;copper ion binding;extracellular region;ferroxidase activity;hydroquinone:oxygen oxidoreductase activity;integral component of membrane;iron ion homeostasis;iron ion transport;lignin catabolic process;membrane;metal ion binding;oxidation-reduction process;oxidoreductase activity;plasma membrane;response to water deprivation	AT2G29130_LAC2;AT5G60020_LAC17	-1	-1	0	0	0	0	-1	0
	1	HORVU4Hr1G074130	chr4H	IPR018502|Annexin repeat;IPR037104|Annexin superfamily;|	calcium ion binding;calcium-dependent phospholipid binding;response to cold;response to heat;response to salt stress;response to water deprivation		0	0	0	1	0	0	0	0
	1	HORVU5Hr1G055200	chr5H	IPR000425|Major intrinsic protein;IPR022357|Major intrinsic protein, conserved site;IPR023271|Aquaporin-like;IPR034294|Aquaporin transporter	channel activity;integral component of membrane;membrane;plasma membrane;plasmodesma;response to water deprivation;transmembrane transport;vacuole;water channel activity;water transport	AT1G01620_PIP1-3;AT2G45960_PIP1B;AT3G61430_PIP1-1;AT4G00430_PIP1.4;AT4G23400_PIP1-5	0	-1	0	0	0	0	0	0
	1	HORVU5Hr1G063820	chr5H	IPR006694|Fatty acid hydroxylase;IPR021940|Uncharacterised domain Wax2, C-terminal;IPR036291|NAD(P)-binding domain superfamily;|	integral component of membrane;iron ion binding;lipid biosynthetic process;membrane;oxidation-reduction process;oxidoreductase activity;response to cold;response to salt stress;response to water deprivation	AT5G57800_CER3	-1	0	0	0	0	0	0	0
	1	HORVU5Hr1G079130	chr5H	IPR001951|Histone H4;IPR009072|Histone-fold;IPR019809|Histone H4, conserved site;IPR035425|CENP-T/Histone H4, histone fold	chloroplast;chromosome;cytosol;DNA binding;nucleolus;nucleosome;nucleosome assembly;nucleus;plasma membrane;plasmodesma;protein heterodimerization activity;response to water deprivation;thylakoid;vacuolar membrane		0	0	0	0	1	0	0	0
	1	HORVU5Hr1G092100	chr5H	IPR000167|Dehydrin;IPR030513|Dehydrin, conserved site	cold acclimation;cytosol;response to abscisic acid;response to water;response to water deprivation		0	1	1	1	-1	-1	0	-1
	1	HORVU5Hr1G092120	chr5H	IPR000167|Dehydrin;IPR030513|Dehydrin, conserved site	cold acclimation;cytosol;response to abscisic acid;response to water;response to water deprivation		0	1	1	1	-1	-1	0	-1
	1	HORVU5Hr1G092150	chr5H	IPR000167|Dehydrin;IPR030513|Dehydrin, conserved site	cold acclimation;cytosol;response to abscisic acid;response to water;response to water deprivation		0	1	1	1	-1	-1	0	-1
	1	HORVU5Hr1G092160	chr5H	IPR000167|Dehydrin;IPR030513|Dehydrin, conserved site	cold acclimation;cytosol;response to abscisic acid;response to water;response to water deprivation		0	1	1	1	-1	-1	0	-1
	1	HORVU5Hr1G103460	chr5H	IPR000167|Dehydrin;IPR030513|Dehydrin, conserved site	cold acclimation;cytosol;response to abscisic acid;response to water;response to water deprivation		0	1	0	1	-1	-1	0	0
	1	HORVU6Hr1G011510	chr6H	IPR001951|Histone H4;IPR009072|Histone-fold;IPR019809|Histone H4, conserved site;IPR035425|CENP-T/Histone H4, histone fold	chloroplast;chromosome;cytosol;DNA binding;nucleolus;nucleosome;nucleosome assembly;nucleus;plasma membrane;plasmodesma;protein heterodimerization activity;response to water deprivation;thylakoid;vacuolar membrane	AT1G07820_	0	0	0	0	1	0	0	0
	1	HORVU6Hr1G011540	chr6H	IPR001951|Histone H4;IPR009072|Histone-fold;IPR019809|Histone H4, conserved site;IPR035425|CENP-T/Histone H4, histone fold	chloroplast;chromosome;cytosol;DNA binding;nucleolus;nucleosome;nucleosome assembly;nucleus;plasma membrane;plasmodesma;protein heterodimerization activity;response to water deprivation;thylakoid;vacuolar membrane		0	0	0	0	1	0	0	0
	1	HORVU6Hr1G011710	chr6H	IPR001951|Histone H4;IPR009072|Histone-fold;IPR019809|Histone H4, conserved site;IPR035425|CENP-T/Histone H4, histone fold	chloroplast;chromosome;cytosol;DNA binding;nucleolus;nucleosome;nucleosome assembly;nucleus;plasma membrane;plasmodesma;protein heterodimerization activity;response to water deprivation;thylakoid;vacuolar membrane		0	0	0	0	1	0	0	0
	1	HORVU6Hr1G011780	chr6H	IPR001951|Histone H4;IPR009072|Histone-fold;IPR019809|Histone H4, conserved site;IPR035425|CENP-T/Histone H4, histone fold	chloroplast;chromosome;cytosol;DNA binding;nucleolus;nucleosome;nucleosome assembly;nucleus;plasma membrane;plasmodesma;protein heterodimerization activity;response to water deprivation;thylakoid;vacuolar membrane		0	0	0	0	1	0	0	0
	1	HORVU6Hr1G028790	chr6H	IPR003657|WRKY domain;IPR036576|WRKY domain superfamily	DNA binding;DNA-binding transcription factor activity;negative regulation of gibberellic acid mediated signaling pathway;negative regulation of transcription, DNA-templated;nucleus;promoter-specific chromatin binding;regulation of defense response;regulation of transcription, DNA-templated;response to abscisic acid;response to chitin;response to cold;response to ethylene;response to gibberellin;r…	AT1G80840_WRKY40;AT2G25000_WRKY60;AT3G32090_;AT4G31800_WRKY18	0	0	0	0	0	0	0	1
	1	HORVU6Hr1G083960	chr6H	IPR000167|Dehydrin;IPR030513|Dehydrin, conserved site	cold acclimation;cytosol;response to abscisic acid;response to water;response to water deprivation		0	1	0	1	-1	0	0	0
	1	HORVU6Hr1G084010	chr6H	IPR000167|Dehydrin;IPR030513|Dehydrin, conserved site	cold acclimation;cytosol;response to abscisic acid;response to water;response to water deprivation		0	1	0	1	-1	-1	0	-1
	1	HORVU6Hr1G084070	chr6H	IPR000167|Dehydrin;IPR030513|Dehydrin, conserved site	cold acclimation;cytosol;response to abscisic acid;response to water;response to water deprivation		0	1	1	1	-1	-1	0	-1
	1	HORVU7Hr1G085130	chr7H	IPR001387|Cro/C1-type helix-turn-helix domain;IPR010982|Lambda repressor-like, DNA-binding domain superfamily;IPR013729|Multiprotein bridging factor 1, N-terminal;|	DNA binding;nucleolus;nucleus;positive regulation of nucleic acid-templated transcription;response to abscisic acid;response to heat;response to water deprivation;sequence-specific DNA binding;transcription coactivator activity	AT3G24500_MBF1C	0	1	1	1	-1	0	0	0
	1	HORVU0Hr1G000340	chrUn	IPR000277|Cys/Met metabolism, pyridoxal phosphate-dependent enzyme;IPR015421|Pyridoxal phosphate-dependent transferase, major domain;IPR015424|Pyridoxal phosphate-dependent transferase	carbon-sulfur lyase activity;catalytic activity;cellular response to sulfate starvation;cellular response to water deprivation;cytoplasm;cytosol;methionine gamma-lyase activity;protein homotetramerization;pyridoxal phosphate binding;transsulfuration	AT1G64660_MGL	0	1	0	0	0	0	0	0
Oxidative stress	1	HORVU0Hr1G006290	chrUn	IPR000823|Plant peroxidase;IPR002016|Haem peroxidase;IPR010255|Haem peroxidase superfamily;IPR019793|Peroxidases heam-ligand binding site;IPR019794|Peroxidase, active site;IPR033905|Secretory peroxidase	cellular oxidant detoxification;extracellular region;heme binding;hydrogen peroxide catabolic process;metal ion binding;oxidation-reduction process;oxidoreductase activity;peroxidase activity;plant-type cell wall;plasmodesma;response to oxidative stress	AT2G41480_PER25	0	-1	-1	0	0	0	0	0
	1	HORVU0Hr1G020420	chrUn	IPR002068|Alpha crystallin/Hsp20 domain;IPR008978|HSP20-like chaperone;IPR031107|Small heat shock protein HSP20	peroxisomal matrix;protein complex oligomerization;protein folding;protein self-association;response to heat;response to reactive oxygen species;response to salt stress;unfolded protein binding	AT5G37670_HSP15.7	0	1	0	0	0	0	0	0
	1	HORVU1Hr1G016720	chr1H	IPR000823|Plant peroxidase;IPR002016|Haem peroxidase;IPR010255|Haem peroxidase superfamily;IPR019793|Peroxidases heam-ligand binding site;IPR019794|Peroxidase, active site	cellular oxidant detoxification;extracellular region;heme binding;hydrogen peroxide catabolic process;metal ion binding;oxidation-reduction process;oxidoreductase activity;peroxidase activity;plant-type cell wall;plasmodesma;response to oxidative stress		0	-1	0	-1	0	0	0	0
	1	HORVU1Hr1G016770	chr1H	IPR000823|Plant peroxidase;IPR002016|Haem peroxidase;IPR010255|Haem peroxidase superfamily;IPR019793|Peroxidases heam-ligand binding site;IPR019794|Peroxidase, active site;IPR033905|Secretory peroxidase	cellular oxidant detoxification;extracellular region;heme binding;hydrogen peroxide catabolic process;metal ion binding;oxidation-reduction process;oxidoreductase activity;peroxidase activity;plant-type cell wall;plasmodesma;response to oxidative stress		0	-1	0	0	0	0	0	0
	1	HORVU1Hr1G020690	chr1H	IPR000823|Plant peroxidase;IPR002016|Haem peroxidase;IPR010255|Haem peroxidase superfamily;IPR019793|Peroxidases heam-ligand binding site;IPR033905|Secretory peroxidase	cellular oxidant detoxification;extracellular region;heme binding;hydrogen peroxide catabolic process;metal ion binding;oxidation-reduction process;oxidoreductase activity;peroxidase activity;response to oxidative stress	AT5G06720_PER53;AT5G06730_PER54	-1	0	0	0	0	0	0	0
	1	HORVU1Hr1G023750	chr1H	IPR000823|Plant peroxidase;IPR002016|Haem peroxidase;IPR010255|Haem peroxidase superfamily;IPR019793|Peroxidases heam-ligand binding site;IPR019794|Peroxidase, active site;IPR033905|Secretory peroxidase	cellular oxidant detoxification;extracellular region;heme binding;hydrogen peroxide catabolic process;metal ion binding;oxidation-reduction process;oxidoreductase activity;peroxidase activity;plant-type cell wall;plasmodesma;response to oxidative stress		0	-1	0	0	0	0	0	0
	1	HORVU1Hr1G066610	chr1H	IPR000823|Plant peroxidase;IPR002016|Haem peroxidase;IPR010255|Haem peroxidase superfamily;IPR019793|Peroxidases heam-ligand binding site;IPR019794|Peroxidase, active site;IPR033905|Secretory peroxidase	cellular oxidant detoxification;extracellular region;heme binding;hydrogen peroxide catabolic process;metal ion binding;oxidation-reduction process;oxidoreductase activity;peroxidase activity;plant-type cell wall;plasmodesma;response to oxidative stress		-1	-1	-1	0	0	0	0	0
	1	HORVU1Hr1G075760	chr1H	IPR000823|Plant peroxidase;IPR002016|Haem peroxidase;IPR010255|Haem peroxidase superfamily;IPR019793|Peroxidases heam-ligand binding site;IPR019794|Peroxidase, active site;IPR033905|Secretory peroxidase	cellular oxidant detoxification;extracellular region;heme binding;hydrogen peroxide catabolic process;metal ion binding;oxidation-reduction process;oxidoreductase activity;peroxidase activity;plant-type cell wall;plasmodesma;response to oxidative stress		0	-1	0	0	0	0	0	0
	1	HORVU1Hr1G075780	chr1H	IPR000823|Plant peroxidase;IPR002016|Haem peroxidase;IPR010255|Haem peroxidase superfamily;IPR019793|Peroxidases heam-ligand binding site;IPR019794|Peroxidase, active site;IPR033905|Secretory peroxidase	cellular oxidant detoxification;extracellular region;heme binding;hydrogen peroxide catabolic process;metal ion binding;oxidation-reduction process;oxidoreductase activity;peroxidase activity;plant-type cell wall;plasmodesma;response to oxidative stress		-1	-1	-1	0	0	0	0	0
	1	HORVU2Hr1G013740	chr2H	IPR000823|Plant peroxidase;IPR002016|Haem peroxidase;IPR010255|Haem peroxidase superfamily;IPR019794|Peroxidase, active site	cellular oxidant detoxification;heme binding;metal ion binding;oxidation-reduction process;peroxidase activity;response to oxidative stress	AT2G37130_PER21	-1	-1	-1	0	0	0	0	0
	1	HORVU2Hr1G018440	chr2H	IPR000823|Plant peroxidase;IPR002016|Haem peroxidase;IPR010255|Haem peroxidase superfamily;IPR019793|Peroxidases heam-ligand binding site;IPR019794|Peroxidase, active site;IPR033905|Secretory peroxidase	cellular oxidant detoxification;extracellular region;heme binding;hydrogen peroxide catabolic process;metal ion binding;oxidation-reduction process;oxidoreductase activity;peroxidase activity;response to oxidative stress	AT1G14540_PER4;AT1G14550_PER5	0	-1	-1	0	0	0	0	1
	1	HORVU2Hr1G018470	chr2H	IPR000823|Plant peroxidase;IPR002016|Haem peroxidase;IPR010255|Haem peroxidase superfamily;IPR019793|Peroxidases heam-ligand binding site;IPR019794|Peroxidase, active site;IPR033905|Secretory peroxidase	cellular oxidant detoxification;extracellular region;heme binding;hydrogen peroxide catabolic process;integral component of membrane;membrane;metal ion binding;oxidation-reduction process;oxidoreductase activity;peroxidase activity;response to oxidative stress	AT1G14540_PER4;AT1G14550_PER5	0	-1	0	0	0	0	0	1
	1	HORVU2Hr1G018480	chr2H	IPR000823|Plant peroxidase;IPR002016|Haem peroxidase;IPR010255|Haem peroxidase superfamily;IPR019793|Peroxidases heam-ligand binding site;IPR019794|Peroxidase, active site;IPR033905|Secretory peroxidase	cellular oxidant detoxification;extracellular region;heme binding;hydrogen peroxide catabolic process;integral component of membrane;membrane;metal ion binding;oxidation-reduction process;oxidoreductase activity;peroxidase activity;response to oxidative stress	AT1G14540_PER4;AT1G14550_PER5	0	-1	0	0	0	0	0	1
	1	HORVU2Hr1G018520	chr2H	IPR000823|Plant peroxidase;IPR002016|Haem peroxidase;IPR010255|Haem peroxidase superfamily;IPR019793|Peroxidases heam-ligand binding site;IPR019794|Peroxidase, active site;IPR033905|Secretory peroxidase	cellular oxidant detoxification;extracellular region;heme binding;hydrogen peroxide catabolic process;metal ion binding;oxidation-reduction process;oxidoreductase activity;peroxidase activity;response to oxidative stress	AT1G14540_PER4;AT1G14550_PER5	0	-1	0	0	0	0	0	0
	1	HORVU2Hr1G024280	chr2H	IPR000823|Plant peroxidase;IPR002016|Haem peroxidase;IPR010255|Haem peroxidase superfamily;IPR019793|Peroxidases heam-ligand binding site;IPR019794|Peroxidase, active site;IPR033905|Secretory peroxidase	cellular oxidant detoxification;extracellular region;heme binding;hydrogen peroxide catabolic process;metal ion binding;oxidation-reduction process;oxidoreductase activity;peroxidase activity;response to oxidative stress	AT1G14540_PER4;AT1G14550_PER5	-1	-1	-1	-1	0	0	0	0
	1	HORVU2Hr1G024300	chr2H	IPR000823|Plant peroxidase;IPR002016|Haem peroxidase;IPR010255|Haem peroxidase superfamily;IPR019793|Peroxidases heam-ligand binding site	cellular oxidant detoxification;heme binding;metal ion binding;oxidation-reduction process;peroxidase activity;response to oxidative stress	AT1G14540_PER4;AT1G14550_PER5	0	-1	0	0	0	0	0	1
	1	HORVU2Hr1G044340	chr2H	IPR000823|Plant peroxidase;IPR002016|Haem peroxidase;IPR010255|Haem peroxidase superfamily;IPR019793|Peroxidases heam-ligand binding site;IPR019794|Peroxidase, active site;IPR033905|Secretory peroxidase	cellular oxidant detoxification;extracellular region;heme binding;hydrogen peroxide catabolic process;integral component of membrane;membrane;metal ion binding;oxidation-reduction process;oxidoreductase activity;peroxidase activity;response to oxidative stress	AT1G14540_PER4;AT1G14550_PER5	0	-1	0	0	0	0	0	1
	1	HORVU2Hr1G044360	chr2H	IPR000823|Plant peroxidase;IPR002016|Haem peroxidase;IPR010255|Haem peroxidase superfamily;IPR019793|Peroxidases heam-ligand binding site;IPR019794|Peroxidase, active site;IPR033905|Secretory peroxidase	cellular oxidant detoxification;extracellular region;heme binding;hydrogen peroxide catabolic process;metal ion binding;oxidation-reduction process;oxidoreductase activity;peroxidase activity;response to oxidative stress	AT1G14540_PER4;AT1G14550_PER5	0	-1	-1	0	0	0	0	1
	1	HORVU2Hr1G064420	chr2H	IPR000823|Plant peroxidase;IPR002016|Haem peroxidase;IPR010255|Haem peroxidase superfamily;IPR019793|Peroxidases heam-ligand binding site	cellular oxidant detoxification;heme binding;metal ion binding;oxidation-reduction process;peroxidase activity;response to oxidative stress		-1	-1	-1	-1	0	0	0	0
	1	HORVU2Hr1G085990	chr2H	IPR010255|Haem peroxidase superfamily	cellular oxidant detoxification;heme binding;oxidation-reduction process;peroxidase activity;response to oxidative stress		0	-1	0	0	0	0	0	1
	1	HORVU3Hr1G020780	chr3H	IPR008811|Glycosyl hydrolases 36;IPR017853|Glycoside hydrolase superfamily	raffinose alpha-galactosidase activity	AT3G57520_RFS2	0	1	0	1	-1	0	0	-1
	1	HORVU3Hr1G024510	chr3H	IPR000823|Plant peroxidase;IPR002016|Haem peroxidase;IPR010255|Haem peroxidase superfamily;IPR019793|Peroxidases heam-ligand binding site;IPR019794|Peroxidase, active site;IPR033905|Secretory peroxidase	cellular oxidant detoxification;extracellular region;heme binding;hydrogen peroxide catabolic process;metal ion binding;oxidation-reduction process;oxidoreductase activity;peroxidase activity;plant-type cell wall;plasmodesma;response to oxidative stress	AT2G41480_PER25	0	-1	0	0	0	0	0	0
	1	HORVU3Hr1G026010	chr3H	IPR000823|Plant peroxidase;IPR002016|Haem peroxidase;IPR010255|Haem peroxidase superfamily;IPR019793|Peroxidases heam-ligand binding site;IPR019794|Peroxidase, active site;IPR033905|Secretory peroxidase	cellular oxidant detoxification;extracellular region;heme binding;hydrogen peroxide catabolic process;integral component of membrane;membrane;metal ion binding;oxidation-reduction process;oxidoreductase activity;peroxidase activity;response to oxidative stress		0	-1	0	0	0	0	0	0
	1	HORVU3Hr1G036790	chr3H	IPR000823|Plant peroxidase;IPR002016|Haem peroxidase;IPR010255|Haem peroxidase superfamily;IPR019793|Peroxidases heam-ligand binding site;IPR019794|Peroxidase, active site;IPR033905|Secretory peroxidase	cellular oxidant detoxification;extracellular region;heme binding;hydrogen peroxide catabolic process;metal ion binding;oxidation-reduction process;oxidoreductase activity;peroxidase activity;response to oxidative stress		0	-1	0	0	0	0	0	1
	1	HORVU3Hr1G036860	chr3H	IPR000823|Plant peroxidase;IPR002016|Haem peroxidase;IPR010255|Haem peroxidase superfamily;IPR019793|Peroxidases heam-ligand binding site;IPR019794|Peroxidase, active site;IPR033905|Secretory peroxidase	cellular oxidant detoxification;extracellular region;heme binding;hydrogen peroxide catabolic process;metal ion binding;oxidation-reduction process;oxidoreductase activity;peroxidase activity;response to oxidative stress		0	-1	0	0	0	0	0	0
	1	HORVU3Hr1G036880	chr3H	IPR000823|Plant peroxidase;IPR002016|Haem peroxidase;IPR010255|Haem peroxidase superfamily;IPR019793|Peroxidases heam-ligand binding site;IPR019794|Peroxidase, active site;IPR033905|Secretory peroxidase;|	cellular oxidant detoxification;extracellular region;heme binding;hydrogen peroxide catabolic process;metal ion binding;oxidation-reduction process;oxidoreductase activity;peroxidase activity;response to oxidative stress		-1	-1	0	-1	0	0	0	0
	1	HORVU3Hr1G074950	chr3H	IPR000823|Plant peroxidase;IPR002016|Haem peroxidase;IPR010255|Haem peroxidase superfamily;IPR019793|Peroxidases heam-ligand binding site;IPR019794|Peroxidase, active site;IPR033905|Secretory peroxidase	cellular oxidant detoxification;extracellular region;heme binding;hydrogen peroxide catabolic process;metal ion binding;oxidation-reduction process;oxidoreductase activity;peroxidase activity;plant-type cell wall;plasmodesma;response to oxidative stress		0	-1	0	1	0	0	-1	1
	1	HORVU3Hr1G083190	chr3H	IPR000823|Plant peroxidase;IPR002016|Haem peroxidase;IPR010255|Haem peroxidase superfamily;IPR019793|Peroxidases heam-ligand binding site;IPR019794|Peroxidase, active site;IPR033905|Secretory peroxidase	cellular oxidant detoxification;extracellular region;heme binding;hydrogen peroxide catabolic process;metal ion binding;oxidation-reduction process;oxidoreductase activity;peroxidase activity;plant-type cell wall;plasmodesma;response to oxidative stress		-1	-1	0	0	0	0	0	0
	1	HORVU3Hr1G085660	chr3H	IPR006015|Universal stress protein A family;IPR006016|UspA;IPR014729|Rossmann-like alpha/beta/alpha sandwich fold;|		AT3G53990_	0	1	0	0	0	0	0	0
	1	HORVU3Hr1G112040	chr3H	IPR000823|Plant peroxidase;IPR002016|Haem peroxidase;IPR010255|Haem peroxidase superfamily;IPR019793|Peroxidases heam-ligand binding site;IPR019794|Peroxidase, active site;IPR033905|Secretory peroxidase	cellular oxidant detoxification;extracellular region;heme binding;hydrogen peroxide catabolic process;metal ion binding;oxidation-reduction process;oxidoreductase activity;peroxidase activity;plant-type cell wall;plasmodesma;response to oxidative stress	AT1G71695_PER12	0	-1	0	0	0	0	0	0
	1	HORVU4Hr1G016940	chr4H	IPR000823|Plant peroxidase;IPR002016|Haem peroxidase;IPR010255|Haem peroxidase superfamily;IPR019793|Peroxidases heam-ligand binding site;IPR033905|Secretory peroxidase	cellular oxidant detoxification;extracellular region;heme binding;hydrogen peroxide catabolic process;integral component of membrane;membrane;metal ion binding;oxidation-reduction process;oxidoreductase activity;peroxidase activity;plant-type cell wall;plasmodesma;response to oxidative stress	AT1G77100_PER13	0	-1	0	0	0	0	0	0
	1	HORVU4Hr1G064950	chr4H	IPR000823|Plant peroxidase;IPR002016|Haem peroxidase;IPR010255|Haem peroxidase superfamily;IPR019793|Peroxidases heam-ligand binding site;IPR033905|Secretory peroxidase;|	cellular oxidant detoxification;extracellular region;heme binding;hydrogen peroxide catabolic process;integral component of membrane;membrane;metal ion binding;oxidation-reduction process;oxidoreductase activity;peroxidase activity;response to oxidative stress	AT5G06720_PER53;AT5G06730_PER54	0	-1	0	0	0	0	0	0
	1	HORVU5Hr1G046900	chr5H	IPR000823|Plant peroxidase;IPR002016|Haem peroxidase;IPR010255|Haem peroxidase superfamily;IPR019793|Peroxidases heam-ligand binding site;IPR019794|Peroxidase, active site;IPR033905|Secretory peroxidase;|	cellular oxidant detoxification;extracellular region;heme binding;hydrogen peroxide catabolic process;metal ion binding;oxidation-reduction process;oxidoreductase activity;peroxidase activity;response to oxidative stress		0	-1	0	0	0	0	0	0
	1	HORVU5Hr1G097270	chr5H	IPR000823|Plant peroxidase;IPR002016|Haem peroxidase;IPR010255|Haem peroxidase superfamily;IPR019793|Peroxidases heam-ligand binding site;IPR033905|Secretory peroxidase	cellular oxidant detoxification;extracellular region;heme binding;hydrogen peroxide catabolic process;metal ion binding;oxidation-reduction process;oxidoreductase activity;peroxidase activity;response to oxidative stress		0	-1	0	0	0	0	0	0
	1	HORVU6Hr1G021510	chr6H	IPR000823|Plant peroxidase;IPR002016|Haem peroxidase;IPR010255|Haem peroxidase superfamily;IPR019794|Peroxidase, active site;|	cellular oxidant detoxification;heme binding;metal ion binding;oxidation-reduction process;peroxidase activity;response to oxidative stress		0	-1	0	0	0	0	0	0
	1	HORVU6Hr1G026230	chr6H	IPR000823|Plant peroxidase;IPR002016|Haem peroxidase;IPR010255|Haem peroxidase superfamily;IPR019793|Peroxidases heam-ligand binding site;IPR033905|Secretory peroxidase;|	cellular oxidant detoxification;extracellular region;heme binding;hydrogen peroxide catabolic process;metal ion binding;oxidation-reduction process;oxidoreductase activity;peroxidase activity;plant-type cell wall;plasmodesma;response to oxidative stress	AT1G05260_PER3;AT3G21770_PER30;AT4G11290_PER39	0	-1	0	0	0	0	0	1
	1	HORVU6Hr1G026600	chr6H	IPR000823|Plant peroxidase;IPR002016|Haem peroxidase;IPR010255|Haem peroxidase superfamily;IPR019793|Peroxidases heam-ligand binding site;IPR019794|Peroxidase, active site;IPR033905|Secretory peroxidase	cellular oxidant detoxification;extracellular region;heme binding;hydrogen peroxide catabolic process;metal ion binding;oxidation-reduction process;oxidoreductase activity;peroxidase activity;response to oxidative stress		0	-1	0	0	0	0	0	0
	1	HORVU7Hr1G020960	chr7H	IPR000823|Plant peroxidase;IPR002016|Haem peroxidase;IPR010255|Haem peroxidase superfamily;IPR019793|Peroxidases heam-ligand binding site;IPR019794|Peroxidase, active site;IPR033905|Secretory peroxidase	cellular oxidant detoxification;extracellular region;heme binding;hydrogen peroxide catabolic process;metal ion binding;oxidation-reduction process;oxidoreductase activity;peroxidase activity;plant-type cell wall;plasmodesma;response to oxidative stress		-1	0	0	0	0	0	0	0
	1	HORVU7Hr1G039550	chr7H	IPR000823|Plant peroxidase;IPR002016|Haem peroxidase;IPR010255|Haem peroxidase superfamily;IPR019793|Peroxidases heam-ligand binding site;IPR019794|Peroxidase, active site;IPR033905|Secretory peroxidase	cellular oxidant detoxification;extracellular region;heme binding;hydrogen peroxide catabolic process;metal ion binding;oxidation-reduction process;oxidoreductase activity;peroxidase activity;plant-type cell wall;plasmodesma;response to oxidative stress		0	-1	0	0	0	0	-1	0
	1	HORVU7Hr1G039570	chr7H	IPR000823|Plant peroxidase;IPR002016|Haem peroxidase;IPR010255|Haem peroxidase superfamily;IPR019793|Peroxidases heam-ligand binding site;IPR019794|Peroxidase, active site;IPR033905|Secretory peroxidase	cellular oxidant detoxification;extracellular region;heme binding;hydrogen peroxide catabolic process;metal ion binding;oxidation-reduction process;oxidoreductase activity;peroxidase activity;plant-type cell wall;plasmodesma;response to oxidative stress		0	-1	0	0	0	0	0	0
	1	HORVU7Hr1G039580	chr7H	IPR000823|Plant peroxidase;IPR002016|Haem peroxidase;IPR010255|Haem peroxidase superfamily;IPR019793|Peroxidases heam-ligand binding site;IPR019794|Peroxidase, active site;IPR033905|Secretory peroxidase	cellular oxidant detoxification;extracellular region;heme binding;hydrogen peroxide catabolic process;metal ion binding;oxidation-reduction process;oxidoreductase activity;peroxidase activity;plant-type cell wall;plasmodesma;response to oxidative stress		0	-1	0	0	0	0	0	0
	1	HORVU7Hr1G083550	chr7H	IPR000823|Plant peroxidase;IPR002016|Haem peroxidase;IPR010255|Haem peroxidase superfamily;IPR019793|Peroxidases heam-ligand binding site;IPR019794|Peroxidase, active site;IPR033905|Secretory peroxidase;|	cellular oxidant detoxification;extracellular region;heme binding;hydrogen peroxide catabolic process;metal ion binding;oxidation-reduction process;oxidoreductase activity;peroxidase activity;plant-type cell wall;plasmodesma;response to oxidative stress		0	1	0	1	0	0	0	0
	1	HORVU7Hr1G089300	chr7H	IPR000823|Plant peroxidase;IPR002016|Haem peroxidase;IPR010255|Haem peroxidase superfamily;IPR019793|Peroxidases heam-ligand binding site;IPR019794|Peroxidase, active site;IPR033905|Secretory peroxidase	cellular oxidant detoxification;extracellular region;heme binding;hydrogen peroxide catabolic process;metal ion binding;oxidation-reduction process;oxidoreductase activity;peroxidase activity;response to oxidative stress		-1	0	0	0	0	0	0	0
	1	HORVU7Hr1G098110	chr7H	IPR000823|Plant peroxidase;IPR002016|Haem peroxidase;IPR010255|Haem peroxidase superfamily;IPR019793|Peroxidases heam-ligand binding site;IPR033905|Secretory peroxidase	cellular oxidant detoxification;extracellular region;heme binding;hydrogen peroxide catabolic process;metal ion binding;oxidation-reduction process;oxidoreductase activity;peroxidase activity;response to oxidative stress	AT5G06720_PER53;AT5G06730_PER54	-1	-1	0	0	0	0	0	0
	1	HORVU7Hr1G098560	chr7H	IPR000823|Plant peroxidase;IPR002016|Haem peroxidase;IPR010255|Haem peroxidase superfamily;IPR019793|Peroxidases heam-ligand binding site;IPR019794|Peroxidase, active site;IPR033905|Secretory peroxidase	cellular oxidant detoxification;extracellular region;heme binding;hydrogen peroxide catabolic process;metal ion binding;oxidation-reduction process;oxidoreductase activity;peroxidase activity;response to oxidative stress		0	-1	0	-1	1	0	0	1
	1	HORVU7Hr1G102480	chr7H	IPR000823|Plant peroxidase;IPR002016|Haem peroxidase;IPR010255|Haem peroxidase superfamily;IPR019793|Peroxidases heam-ligand binding site;IPR033905|Secretory peroxidase	cellular oxidant detoxification;extracellular region;heme binding;hydrogen peroxide catabolic process;metal ion binding;oxidation-reduction process;oxidoreductase activity;peroxidase activity;plant-type cell wall;plasmodesma;response to oxidative stress	AT1G05260_PER3;AT3G21770_PER30;AT4G11290_PER39	0	-1	0	0	0	0	0	0
	1	HORVU7Hr1G108210	chr7H	IPR000823|Plant peroxidase;IPR002016|Haem peroxidase;IPR010255|Haem peroxidase superfamily;IPR019793|Peroxidases heam-ligand binding site;IPR019794|Peroxidase, active site;IPR033905|Secretory peroxidase;|	cellular oxidant detoxification;extracellular region;heme binding;hydrogen peroxide catabolic process;integral component of membrane;membrane;metal ion binding;oxidation-reduction process;oxidoreductase activity;peroxidase activity;plant-type cell wall;plasmodesma;response to oxidative stress		0	-1	0	0	0	0	0	0
	1	HORVU7Hr1G116550	chr7H	IPR000823|Plant peroxidase;IPR002016|Haem peroxidase;IPR010255|Haem peroxidase superfamily;IPR019793|Peroxidases heam-ligand binding site;IPR019794|Peroxidase, active site;IPR033905|Secretory peroxidase	cellular oxidant detoxification;extracellular region;heme binding;hydrogen peroxide catabolic process;metal ion binding;oxidation-reduction process;oxidoreductase activity;peroxidase activity;response to oxidative stress		0	-1	0	-1	0	0	0	0
-1 -- downregulation of a gene
1 -- upregulation of a gene
0 -- no change of regulation status
