# Supplementary material for: Disorders in brassinosteroids signal transduction triggers the profound molecular alterations in the crown tissue of barley under drought
Source: PLoS One. 2025 Feb 3;20(2):e0318281. doi: 10.1371/journal.pone.0318281 (PMC11790124; doi:10.1371/journal.pone.0318281)
Supplement: S7 Table — (XLSX) [file pone.0318281.s007.xlsx]

## Sheet: Sheet1
Supplementary Table S7. Differentially abundant proteins in D vs. C comparison for Bowman, BW885 at 3D and 10D, along with regulation status of assigned DEGs
													Drought vs. Control											Drought vs. Control
													Bowman		BW885									Bowman		BW885																		Pathways
Accession	Description	Biological_Process	Cellular_Component	Molecular_Function	log2FC[1]	log2FC[2]	log2FC[3]	log2FC[4]	Abundance_Ratio_Adj_P_Value__Bow	Abundance_Ratio_Adj_P_Value__Bo1	Abundance_Ratio_Adj_P_Value__885	Abundance_Ratio_Adj_P_Value__881	3D	10D	3D	10D	DEP Yes (1) No (0)	Assigned DEGs	Chromosome	Start	End	UniProt	Interpro	3D	10D	3D	10D	Gibberellin	Brassinosteroid	Strigolactone	GO annotation	Arabidopsis ortholog	Reactome, KEGG pathways	Pathways_IDs	Uniprot_Proteins	Enzymes_Codes	Gene	SNP Yes (1)	Effect HIGH	Effect LOW	Effect MODERATE	Effect MODIFIER	SNP homozygous Yes (1)	Gibbereline	Brassinosteroids	Strigolaktones	H. vulgare
Q6BCT3	Methionine synthase OS=Hordeum vulgare OX=4513 GN=HvMS PE=2 SV=1	metabolic process		catalytic activity;metal ion binding	-0.650635	0.410341	-0.140826	0.151859	1	1	1	1	0	0	0	0	0	HORVU4Hr1G002270	chr4H	4190962	4197198	A0A287MX93;A0A287MX95;A0A287MX97;A0A287MX98;A0A287MXA1;A0A287MXA7;M0WNE6;Q4LB12;Q4LB13;Q6BCT3	IPR002629|Cobalamin-independent methionine synthase MetE, C-terminal/archaeal;IPR006276|Cobalamin-independent methionine synthase;IPR013215|Cobalamin-independent methionine synthase MetE, N-terminal;IPR038071|UROD/MetE-like superfamily	0	-1	0	0				5-methyltetrahydropteroyltriglutamate-homocysteine S-methyltransferase activity;cellular amino acid biosynthetic process;methionine biosynthetic process;methylation;methyltransferase activity;transferase activity;zinc ion binding	AT3G03780_MS2;AT5G17920_MS1;AT5G20980_MS3	Selenocompound metabolism;Cysteine and methionine metabolism;Methionine biosynthesis II;S-adenosyl-L-methionine cycle	ko00450;ko00270;R-OGL-1119400;R-OGL-1119501	ORGLA12G0166100	ec:2.1.1.14	HORVU4Hr1G002270							0	0	0	0
F2CWD2	Lipoxygenase OS=Hordeum vulgare subsp. vulgare OX=112509 PE=2 SV=1	metabolic process		catalytic activity;metal ion binding;protein binding	0.129613	1.22527	-0.152003	0.590722	1	0.376163	1	1	0	0	0	0	0	HORVU5Hr1G093700	chr5H	592503920	592513931	A0A287SAG9;A0A287SAH4;A0A287SAI2;A0A287SAI3;A0A287SAI5;A0A287SAI7;A0A287SAI8;A0A287SAJ0;A0A287SAJ3;A0A287SAJ7;A0A287SAJ8;A0A287SAK2;A0A287SAM1;A0A287SAM5;A0A287SAN7;A0A287SAN8;A0A287SAP3;F2CWD2;M0VUI3	IPR000907|Lipoxygenase;IPR001024|PLAT/LH2 domain;IPR001246|Lipoxygenase, plant;IPR013819|Lipoxygenase, C-terminal;IPR020833|Lipoxygenase, iron binding site;IPR020834|Lipoxygenase, conserved site;IPR027433|Lipoxygenase, domain 3;IPR036226|Lipoxigenase, C-terminal domain superfamily;IPR036392|PLAT/LH2 domain superfamily;IPR042057|Plant lipoxygenase, PLAT/LH2 domain;|	0	0	0	0				dioxygenase activity;fatty acid biosynthetic process;metal ion binding;oxidation-reduction process;oxidoreductase activity;oxidoreductase activity, acting on single donors with incorporation of molecular oxygen, incorporation of two atoms of oxygen;oxylipin biosynthetic process;protein binding	AT3G22400_LOX5	Linoleic acid metabolism;13-LOX and 13-HPL pathway;Jasmonic acid biosynthesis	ko00591;R-EGR-1119618;R-EGR-1119332	Eucgr.L01433.1		HORVU5Hr1G093700							0	0	0	0
M0WNE6	Uncharacterized protein OS=Hordeum vulgare subsp. vulgare OX=112509 PE=3 SV=1	metabolic process		catalytic activity;metal ion binding	-1.05289	-0.579922	-0.599462	0.994218	1	1	1	1	0	0	0	0	0	HORVU4Hr1G002270	chr4H	4190962	4197198	A0A287MX93;A0A287MX95;A0A287MX97;A0A287MX98;A0A287MXA1;A0A287MXA7;M0WNE6;Q4LB12;Q4LB13;Q6BCT3	IPR002629|Cobalamin-independent methionine synthase MetE, C-terminal/archaeal;IPR006276|Cobalamin-independent methionine synthase;IPR013215|Cobalamin-independent methionine synthase MetE, N-terminal;IPR038071|UROD/MetE-like superfamily	0	-1	0	0				5-methyltetrahydropteroyltriglutamate-homocysteine S-methyltransferase activity;cellular amino acid biosynthetic process;methionine biosynthetic process;methylation;methyltransferase activity;transferase activity;zinc ion binding	AT3G03780_MS2;AT5G17920_MS1;AT5G20980_MS3	Selenocompound metabolism;Cysteine and methionine metabolism;Methionine biosynthesis II;S-adenosyl-L-methionine cycle	ko00450;ko00270;R-OGL-1119400;R-OGL-1119501	ORGLA12G0166100	ec:2.1.1.14	HORVU4Hr1G002270							0	0	0	0
F2CZ56	Predicted protein OS=Hordeum vulgare subsp. vulgare OX=112509 PE=2 SV=1	metabolic process		catalytic activity;metal ion binding	-1.12973	-0.664288	-0.181149	0.624803	1	1	1	1	0	0	0	0	0
A0A287SV62	Tr-type G domain-containing protein OS=Hordeum vulgare subsp. vulgare OX=112509 PE=4 SV=1				-0.086201	0.766383	-0.446148	0.0881416	1	0.333499	1	1	0	0	0	0	0	HORVU5Hr1G116580	chr5H	648410372	648558488	A0A287SV02;A0A287SV07;A0A287SV25;A0A287SV31;A0A287SV36;A0A287SV37;A0A287SV42;A0A287SV53;A0A287SV54;A0A287SV58;A0A287SV59;A0A287SV62	IPR000640|Elongation factor EFG, domain V-like;IPR000795|Transcription factor, GTP-binding domain;IPR004161|Translation elongation factor EFTu-like, domain 2;IPR005225|Small GTP-binding protein domain;IPR005517|Translation elongation factor EFG/EF2, domain IV;IPR009000|Translation protein, beta-barrel domain superfamily;IPR014721|Ribosomal protein S5 domain 2-type fold, subgroup;IPR020568|Ribosom…	0	0	0	0				cytosol;GTP binding;GTPase activity;ribonucleoprotein complex;ribosome binding;translation elongation factor activity;translational elongation	AT1G56070_LOS1;AT3G12915_	AMPK signaling pathway;Purine metabolism;Thiamine metabolism;Translation elongation	ko04152;ko00230;ko00730;R-OSA-1112987		ec:3.6.1.15	HORVU5Hr1G116580							0	0	0	0
Q42847	Lipoxygenase OS=Hordeum vulgare subsp. vulgare OX=112509 GN=LoxC PE=2 SV=2	metabolic process		catalytic activity;metal ion binding;protein binding				-6.64386					0	0	0	0	0
F2DQ23	Phenylalanine ammonia-lyase OS=Hordeum vulgare subsp. vulgare OX=112509 PE=2 SV=1	metabolic process	cytoplasm	catalytic activity	-1.20423	-1.37707	0.407081	0.449957	1	1	1	1	0	0	0	0	0	HORVU6Hr1G058820	chr6H	385750044	385753866	A0A287UAZ3;A0A287UAZ8;A0A287UB34;A0A287UB38;A0A287UB62;A0A287UB67;A0A287UB73;A0A287UBI8;A0A287UBJ2;F2DQ23;O04869	IPR001106|Aromatic amino acid lyase;IPR005922|Phenylalanine ammonia-lyase;IPR008948|L-Aspartase-like;IPR022313|Phenylalanine/histidine ammonia-lyases, active site;IPR023144|Phenylalanine ammonia-lyase, shielding domain superfamily;IPR024083|Fumarase/histidase, N-terminal	0	0	0	0				ammonia-lyase activity;catalytic activity;cinnamic acid biosynthetic process;cytoplasm;L-phenylalanine catabolic process;lyase activity;phenylalanine ammonia-lyase activity;phenylpropanoid metabolic process	AT2G37040_PAL1;AT3G10340_PAL4;AT3G53260_PAL2;AT5G04230_PAL3	Phenylalanine metabolism;Phenylpropanoid biosynthesis;Salicylate biosynthesis;Phenylpropanoid biosynthesis, initial reactions;Suberin biosynthesis	ko00360;ko00940;R-ATA-1119261;R-ATA-1119582;R-ATA-1119418	AET6Gv20605200	ec:4.3.1.24;ec:4.3.1.25	HORVU6Hr1G058820							0	0	0	0
Q7XJ80	Cytosolic heat shock protein 90 OS=Hordeum vulgare OX=4513 GN=HSP90 PE=1 SV=1	metabolic process;response to stimulus		nucleotide binding;protein binding	-0.168123	0.443607	-0.483985	0.015783	1	1	1	1	0	0	0	0	0	HORVU5Hr1G072420	chr5H	535441665	535446369	A0A287RR43;A0A287RR48;A0A287RR54;A0A287RRB7;A0A287RRC0;A0A287RRE9;A0A287RRF3;A0A287RRF4;A0A287RRF8;A0A287RRI5;A0A287RRJ0;Q7XJ80	IPR001404|Heat shock protein Hsp90 family;IPR003594|Histidine kinase/HSP90-like ATPase;IPR019805|Heat shock protein Hsp90, conserved site;IPR020568|Ribosomal protein S5 domain 2-type fold;IPR020575|Heat shock protein Hsp90, N-terminal;IPR036890|Histidine kinase/HSP90-like ATPase superfamily;IPR037196|HSP90, C-terminal domain	0	0	0	0				ATP binding;cell surface;cellular response to heat;cytoplasm;cytosol;endoplasmic reticulum;endoplasmic reticulum lumen;nucleotide binding;perinuclear region of cytoplasm;plasma membrane;protein binding;protein folding;protein stabilization;protein-containing complex;unfolded protein binding	AT5G56000_HSP90-4;AT5G56010_HSP90-3;AT5G56030_HSP81-2	Necroptosis;PI3K-Akt signaling pathway;Protein processing in endoplasmic reticulum	ko04217;ko04151;ko04141			HORVU5Hr1G072420	2	0	0	1	1	0	0	0	0	0
F2DXJ9	Sucrose synthase OS=Hordeum vulgare subsp. vulgare OX=112509 PE=2 SV=1	metabolic process		catalytic activity	0.257011	1.08202	0.446786	0.261832	1	0.112723	1	1	0	0	0	0	0
P31922	Sucrose synthase 1 OS=Hordeum vulgare OX=4513 GN=SS1 PE=1 SV=1	metabolic process		catalytic activity	-0.913216	1.7583	-0.454032	1.3505	1	1	1	1	0	0	0	0	0
F2E6J2	Sucrose synthase OS=Hordeum vulgare subsp. vulgare OX=112509 PE=2 SV=1	metabolic process		catalytic activity	-0.571322	0.207893	0.0881416	0.736388	1	1	1	1	0	0	0	0	0	HORVU7Hr1G007220	chr7H	9611885	9618894	A0A287VFP0;A0A287VFP5;A0A287VFQ0;A0A287VFQ4;A0A287VFQ8;A0A287VFR0;A0A287VFR3;A0A287VFR6;A0A287VFR8;A0A287VFS3;A0A287VFT4;A0A287VFT9;A0A287VFU3;A0A287VFU7;A0A287VFV0;A0A287VFV3;A0A287VFV4;A0A287VFV9;A0A287VFY1;A0A287VFY6;A0A287VFZ1;A0A287VFZ6;A0A287VG03;F2E6J2;M0WE58;M0WE62	IPR000368|Sucrose synthase;IPR001296|Glycosyl transferase, family 1;IPR012820|Sucrose synthase, plant/cyanobacteria	0	-1	0	0				sucrose metabolic process;sucrose synthase activity;transferase activity;transferase activity, transferring glycosyl groups	AT3G43190_SUS4;AT5G20830_SUS1	Starch and sucrose metabolism;Galactose degradation II;Sucrose biosynthesis	ko00500;R-TTU-1119452;R-TTU-1119465	TRITD4Av1G253530	ec:2.4.1.13	HORVU7Hr1G007220							0	0	0	0
F2D4W3	Predicted protein OS=Hordeum vulgare subsp. vulgare OX=112509 PE=2 SV=1	metabolic process		catalytic activity;metal ion binding	-0.312939	-0.147202	-0.0218044	0.1137	1	1	1	1	0	0	0	0	0
A0A287S930	MBD domain-containing protein OS=Hordeum vulgare subsp. vulgare OX=112509 PE=4 SV=1				0.554834	-0.575615	0.0426443	0.209141	1	1	1	1	0	0	0	0	0
F2CR08	Predicted protein OS=Hordeum vulgare subsp. vulgare OX=112509 PE=2 SV=1	metabolic process		catalytic activity;metal ion binding	-0.139236	0.380729	0.0214797	-0.150401	1	0.404859	1	1	0	0	0	0	0
A0A287JEF8	Adenosylhomocysteinase OS=Hordeum vulgare subsp. vulgare OX=112509 PE=3 SV=1				-0.115597	0.00144197	0.0621217	0.129613	1	1	1	1	0	0	0	0	0	HORVU2Hr1G109370	chr2H	716475997	716479456	A0A287JEC8;A0A287JEF8;Q4LB19	IPR000043|Adenosylhomocysteinase-like;IPR015878|S-adenosyl-L-homocysteine hydrolase, NAD binding domain;IPR020082|S-adenosyl-L-homocysteine hydrolase, conserved site;IPR034373|Adenosylhomocysteinase;IPR036291|NAD(P)-binding domain superfamily	0	0	0	0				adenosylhomocysteinase activity;cytosol;hydrolase activity;NAD binding;one-carbon metabolic process;S-adenosylhomocysteine catabolic process;S-adenosylmethionine cycle	AT3G23810_SAHH2;AT4G13940_SAHH1	Cysteine and methionine metabolism;S-adenosyl-L-methionine cycle	ko00270;R-ATA-1119501	AET2Gv21079400	ec:3.3.1.1	HORVU2Hr1G109370							0	0	0	0
F2D5B2	ATP synthase subunit beta OS=Hordeum vulgare subsp. vulgare OX=112509 PE=2 SV=1	metabolic process;transport		catalytic activity;nucleotide binding;transporter activity	-0.155213	0.269033	-0.0174171	0.668119	1	1	1	1	0	0	0	0	0
F2D884	Predicted protein OS=Hordeum vulgare subsp. vulgare OX=112509 PE=2 SV=1	cell organization and biogenesis		nucleotide binding	-0.0816138	0.637842	-0.380822	0.505891	1	0.968458	1	1	0	0	0	0	0	HORVU5Hr1G021300	chr5H	102721540	102730199	A0A287QL72;A0A287QL74;A0A287QL79;A0A287QLL1;A0A287QLL8;A0A287QLT0;A0A287QLU0;F2D884;M0Z8C6;O48606	IPR013126|Heat shock protein 70 family;IPR018181|Heat shock protein 70, conserved site;IPR029047|Heat shock protein 70kD, peptide-binding domain superfamily;IPR029048|Heat shock protein 70kD, C-terminal domain superfamily;|	0	0	0	0				ATP binding;ATPase activity;ATPase activity, coupled;cellular response to unfolded protein;chaperone cofactor-dependent protein refolding;cytoplasm;heat shock protein binding;misfolded protein binding;nucleotide binding;protein folding chaperone;protein refolding;response to unfolded protein;unfolded protein binding	AT1G56410_HSP70-18;AT3G09440_HSP70-3;AT5G02490_MED37D;AT5G02500_MED37E					HORVU5Hr1G021300							0	0	0	0
A0A287R3U8	Clathrin heavy chain OS=Hordeum vulgare subsp. vulgare OX=112509 PE=3 SV=1				0.140124	0.822118	0.629473	0.533065	1	1	1	1	0	0	0	0	0	HORVU5Hr1G048010	chr5H	372531985	372543336	A0A287R392;A0A287R396;A0A287R3A1;A0A287R3A2;A0A287R3A6;A0A287R3H9;A0A287R3I4;A0A287R3I9;A0A287R3J3;A0A287R3K6;A0A287R3L1;A0A287R3L6;A0A287R3L9;A0A287R3T7;A0A287R3U3;A0A287R3U8	IPR000547|Clathrin, heavy chain/VPS, 7-fold repeat;IPR011990|Tetratricopeptide-like helical domain superfamily;IPR012331|Clathrin, heavy chain, linker;IPR015348|Clathrin, heavy chain, linker, core motif;IPR016024|Armadillo-type fold;IPR016025|Clathrin heavy chain, N-terminal;IPR016341|Clathrin, heavy chain;IPR022365|Clathrin, heavy chain, propeller repeat	0	0	0	0				chloroplast;clathrin coat assembly;clathrin coat of coated pit;clathrin coat of trans-Golgi network vesicle;clathrin complex;clathrin light chain binding;clathrin-coated pit;cytoplasmic vesicle;cytoplasmic vesicle membrane;cytosol;Golgi apparatus;intracellular;intracellular protein transport;membrane;plasma membrane;plasmodesma;protein binding;receptor-mediated endocytosis;structural molecule act…	AT3G08530_CHC2;AT3G11130_CHC1	Lysosome;Endocytosis	ko04142;ko04144			HORVU5Hr1G048010							0	0	0	0
A0A287NKC6	Clathrin heavy chain OS=Hordeum vulgare subsp. vulgare OX=112509 PE=3 SV=1				0.334568	0.611645	0.138814	0.389567	1	1	1	1	0	0	0	0	0	HORVU4Hr1G024710	chr4H	142633943	142655258	A0A287NK99;A0A287NKA4;A0A287NKB0;A0A287NKB2;A0A287NKB6;A0A287NKB7;A0A287NKC6;A0A287NKH6;A0A287NKI1;A0A287NKM8;A0A287NKN4;A0A287NKN9;A0A287NKR2;A0A287NKR6;M0XYY5;M0XYY6	IPR000547|Clathrin, heavy chain/VPS, 7-fold repeat;IPR011990|Tetratricopeptide-like helical domain superfamily;IPR012331|Clathrin, heavy chain, linker;IPR015348|Clathrin, heavy chain, linker, core motif;IPR016024|Armadillo-type fold;IPR016025|Clathrin heavy chain, N-terminal;IPR016341|Clathrin, heavy chain;IPR022365|Clathrin, heavy chain, propeller repeat	0	0	0	0				chloroplast;clathrin coat assembly;clathrin coat of coated pit;clathrin coat of trans-Golgi network vesicle;clathrin complex;clathrin light chain binding;clathrin-coated pit;cytoplasmic vesicle;cytoplasmic vesicle membrane;cytosol;Golgi apparatus;intracellular protein transport;membrane;plasma membrane;plasmodesma;protein binding;receptor-mediated endocytosis;structural molecule activity;vesicle-…	AT3G08530_CHC2;AT3G11130_CHC1	Lysosome;Endocytosis	ko04142;ko04144			HORVU4Hr1G024710							0	0	0	0
M0WQY8	Uncharacterized protein OS=Hordeum vulgare subsp. vulgare OX=112509 PE=3 SV=1	cell organization and biogenesis		nucleotide binding	-0.448115	-0.395929	-0.634867	0.182692	1	1	1	1	0	0	0	0	0	HORVU6Hr1G081460	chr6H	545779433	545783459	A0A287UWY9;A0A287UX24;A0A287UXF2;M0WQY8	IPR013126|Heat shock protein 70 family;IPR018181|Heat shock protein 70, conserved site;IPR029047|Heat shock protein 70kD, peptide-binding domain superfamily;IPR029048|Heat shock protein 70kD, C-terminal domain superfamily	0	0	0	0				ATP binding;ATPase activity;ATPase activity, coupled;cellular response to unfolded protein;chaperone cofactor-dependent protein refolding;cytoplasm;heat shock protein binding;misfolded protein binding;nucleotide binding;protein folding chaperone;protein refolding;response to unfolded protein;unfolded protein binding	AT1G56410_HSP70-18;AT3G09440_HSP70-3;AT5G02490_MED37D;AT5G02500_MED37E	Spliceosome;MAPK signaling pathway;Protein processing in endoplasmic reticulum;Endocytosis;Purine metabolism;Thiamine metabolism;Secologanin and strictosidine biosynthesis	ko03040;ko04010;ko04141;ko04144;ko00230;ko00730;R-FVE-1119438	mrna18240.1-v1.0-hybrid	ec:3.6.1.15	HORVU6Hr1G081460							0	0	0	0
F2CU34	Predicted protein OS=Hordeum vulgare subsp. vulgare OX=112509 PE=2 SV=1	metabolic process;response to stimulus		nucleotide binding;protein binding	0.124328	0.813935	-0.286304	0.230203	1	0.447038	1	1	0	0	0	0	0
F2DJJ2	ATP synthase subunit beta OS=Hordeum vulgare subsp. vulgare OX=112509 PE=2 SV=1	metabolic process;transport		catalytic activity;nucleotide binding;transporter activity	-0.270556	1.32251	0.212881	0.27262	1	0.77446	1	1	0	0	0	0	0	HORVU3Hr1G063590	chr3H	485712463	485716048	A0A287LBQ3;A0A287LBQ7;A0A287LBR0;A0A287LBT9;A0A287LBU4;F2DJJ2	IPR000194|ATPase, F1/V1/A1 complex, alpha/beta subunit, nucleotide-binding domain;IPR003593|AAA+ ATPase domain;IPR004100|ATPase, F1/V1/A1 complex, alpha/beta subunit, N-terminal domain;IPR005722|ATP synthase, F1 complex, beta subunit;IPR020003|ATPase, alpha/beta subunit, nucleotide-binding domain, active site;IPR020971|ATP synthase, F1 beta subunit;IPR024034|ATPase, F1/V1 complex, beta/alpha subu…	0	0	0	0				ATP binding;ATP biosynthetic process;ATP metabolic process;ATP synthesis coupled proton transport;ATPase activity;mitochondrial ATP synthesis coupled proton transport;mitochondrial proton-transporting ATP synthase complex;mitochondrial proton-transporting ATP synthase complex, catalytic core F(1);nucleotide binding;proton transmembrane transport;proton-transporting ATP synthase activity, rotation…	AT5G08670_;AT5G08680_;AT5G08690_	Photosynthesis;Oxidative phosphorylation;Purine metabolism;Thiamine metabolism	ko00195;ko00190;ko00230;ko00730		ec:7.1.2.2;ec:3.6.1.15	HORVU3Hr1G063590							0	0	0	0
Q9SPA7	Dehydrin OS=Hordeum vulgare OX=4513 GN=Dhn5 PE=3 SV=1	response to stimulus			2.92429	3.21925	1.34596	0.481299	0.141013	0.0305702	1	1	0	1	0	0	1	HORVU6Hr1G083960	chr6H	553017072	553138858	A0A287UZ77;A0A287UZ86;A0A287UZ90;A0A287UZ95;A0A287UZA7;A0A287UZB2;A0A287UZP0;Q9SBI7;Q9SPA7	IPR000167|Dehydrin;IPR030513|Dehydrin, conserved site	0	1	0	1				cold acclimation;cytosol;response to abscisic acid;response to water;response to water deprivation						HORVU6Hr1G083960							0	0	0	0
F2DAU4	Predicted protein OS=Hordeum vulgare subsp. vulgare OX=112509 PE=2 SV=1			nucleotide binding	-0.518701	2.83188	-0.249822	0.878921	1	0.728888	1	1	0	0	0	0	0
Q4LB20	Adenosylhomocysteinase OS=Hordeum vulgare OX=4513 GN=ahh1 PE=2 SV=1	metabolic process;transport		catalytic activity;nucleotide binding	-0.161653	-0.260152	0.0271541	0.158337	1	1	1	1	0	0	0	0	0	HORVU2Hr1G110120	chr2H	718960873	718963874	A0A287JER1;A0A287JES9;A0A287JEY7;A0A287JF04;A0A287JF41;Q4LB20	IPR000043|Adenosylhomocysteinase-like;IPR015878|S-adenosyl-L-homocysteine hydrolase, NAD binding domain;IPR020082|S-adenosyl-L-homocysteine hydrolase, conserved site;IPR034373|Adenosylhomocysteinase;IPR036291|NAD(P)-binding domain superfamily	0	0	0	0				adenosylhomocysteinase activity;cytosol;hydrolase activity;NAD binding;one-carbon metabolic process;S-adenosylhomocysteine catabolic process;S-adenosylmethionine cycle	AT3G23810_SAHH2;AT4G13940_SAHH1	Cysteine and methionine metabolism;S-adenosyl-L-methionine cycle;S-adenosyl-L-methionine cycle (R-TTU-1119501)	ko00270;R-HVU-1119501;R-TTU-1119501	TRITD2Bv1G232570	ec:3.3.1.1	HORVU2Hr1G110120							0	0	0	1
A0A287N1P2	Lipoxygenase OS=Hordeum vulgare subsp. vulgare OX=112509 PE=3 SV=1				0.391768	1.44308	0.50284	0.75446	1	0.118138	1	1	0	0	0	0	0	HORVU4Hr1G005920	chr4H	14084104	14106618	A0A287N1J7;A0A287N1L0;A0A287N1L2;A0A287N1L5;A0A287N1L7;A0A287N1M1;A0A287N1M3;A0A287N1M4;A0A287N1M7;A0A287N1M8;A0A287N1N0;A0A287N1N1;A0A287N1N4;A0A287N1N5;A0A287N1N6;A0A287N1N9;A0A287N1P0;A0A287N1P1;A0A287N1P2;A0A287N1P3;A0A287N1P4;A0A287N1P5;A0A287N1P9;A0A287N1Q0;A0A287N1Q2;A0A287N1Q3;A0A287N1Q4;A0A287N1Q5;A0A287N1Q6;A0A287N1Q7;A0A287N1Q9;A0A287N1R0;A0A287N1R1;A0A287N1R2;A0A287N1R4;A0A287N1R5;A0A…	IPR000907|Lipoxygenase;IPR001024|PLAT/LH2 domain;IPR001246|Lipoxygenase, plant;IPR013819|Lipoxygenase, C-terminal;IPR020833|Lipoxygenase, iron binding site;IPR020834|Lipoxygenase, conserved site;IPR027433|Lipoxygenase, domain 3;IPR036226|Lipoxigenase, C-terminal domain superfamily;IPR036392|PLAT/LH2 domain superfamily;IPR042057|Plant lipoxygenase, PLAT/LH2 domain	0	0	0	0				dioxygenase activity;fatty acid biosynthetic process;fatty acid metabolic process;linoleate 13S-lipoxygenase activity;lipid metabolic process;metal ion binding;oxidation-reduction process;oxidoreductase activity;oxidoreductase activity, acting on single donors with incorporation of molecular oxygen, incorporation of two atoms of oxygen;oxylipin biosynthetic process;protein binding	AT3G22400_LOX5	Jasmonic acid biosynthesis;13-LOX and 13-HPL pathway	R-MES-1119332;R-MES-1119618	MANES_11G019100		HORVU4Hr1G005920							0	0	0	0
F2DYT5	Predicted protein OS=Hordeum vulgare subsp. vulgare OX=112509 PE=2 SV=1	cell organization and biogenesis;metabolic process;response to stimulus	cytosol;extracellular;Golgi;membrane;mitochondrion	nucleotide binding;protein binding	0.948601	1.35389	0.335712	0.249749	0.855571	0.228102	1	1	0	0	0	0	0
F2CT05	S-adenosylmethionine synthase OS=Hordeum vulgare subsp. vulgare OX=112509 PE=2 SV=1	metabolic process		catalytic activity;metal ion binding;nucleotide binding	-1	0.0922074	-0.637109	-0.00433459	0.662074	1	1	1	0	0	0	0	0	HORVU6Hr1G063560	chr6H	428606082	428608763	A0A287UEU9;A0A287UEZ3;A0A287UEZ6;A0A287UF07;A0A287UF12;A0A287UFC5;F2CT05	IPR002133|S-adenosylmethionine synthetase;IPR022628|S-adenosylmethionine synthetase, N-terminal;IPR022629|S-adenosylmethionine synthetase, central domain;IPR022630|S-adenosylmethionine synthetase, C-terminal;IPR022631|S-adenosylmethionine synthetase, conserved site;IPR022636|S-adenosylmethionine synthetase superfamily	0	0	0	0				ATP binding;cytoplasm;cytosol;metal ion binding;methionine adenosyltransferase activity;nucleotide binding;one-carbon metabolic process;S-adenosylmethionine biosynthetic process;transferase activity		Biosynthesis of various secondary metabolites - part 3;Biosynthesis of cofactors;Cysteine and methionine metabolism;Mugineic acid biosynthesis;Ethylene biosynthesis from methionine;S-adenosyl-L-methionine cycle;Methionine salvage pathway	ko00997;ko01240;ko00270;R-SBI-9025754;R-SBI-1119334;R-SBI-1119501;R-SBI-1119624	SORBI_3003G151600	ec:2.5.1.6	HORVU6Hr1G063560							0	0	0	0
M0XFC6	Uncharacterized protein OS=Hordeum vulgare subsp. vulgare OX=112509 PE=3 SV=1	metabolic process;transport		catalytic activity;nucleotide binding;transporter activity	0.0271541	0.145351	-0.0664274	0.041243	1	1	1	1	0	0	0	0	0	HORVU7Hr1G109770	chr7H	628801065	628813596	A0A287XS99;A0A287XSA4;A0A287XSI8;A0A287XSJ3;A0A287XST1;M0XFC6;M0XFC8;Q9FS11	IPR000194|ATPase, F1/V1/A1 complex, alpha/beta subunit, nucleotide-binding domain;IPR004100|ATPase, F1/V1/A1 complex, alpha/beta subunit, N-terminal domain;IPR005725|ATPase, V1 complex, subunit A;IPR020003|ATPase, alpha/beta subunit, nucleotide-binding domain, active site;IPR022878|V-type ATP synthase catalytic alpha chain;IPR023366|ATP synthase subunit alpha, N-terminal domain-like superfamily;I…	0	0	0	0				ATP binding;ATP metabolic process;GO_0015991;ion transport;nucleotide binding;plant-type vacuole;plasma membrane;proton transmembrane transport;proton-transporting ATPase activity, rotational mechanism;proton-transporting V-type ATPase, V1 domain;vacuolar membrane	AT1G78900_VHA-A	Photosynthesis;Oxidative phosphorylation;mTOR signaling pathway;Phagosome;Pyridoxal 5'-phosphate biosynthesis;Pyridoxal 5'-phosphate salvage pathway	ko00195;ko00190;ko04150;ko04145;R-CCD-1119594;R-CCD-1119534	Ccrd_024547	ec:7.1.2.2	HORVU7Hr1G109770							0	0	0	0
F2CRH2	Elongation factor 1-alpha OS=Hordeum vulgare subsp. vulgare OX=112509 PE=2 SV=1	metabolic process	cytoplasm	catalytic activity;nucleotide binding;RNA binding	-0.182786	0.340277	0.769772	0.319618	1	1	1	1	0	0	0	0	0	HORVU4Hr1G056740	chr4H	476594125	476596980	A0A287P673;A0A287P674;A0A287P677;A0A287P678;A0A287P7C9;F2CRH2	IPR000795|Transcription factor, GTP-binding domain;IPR004160|Translation elongation factor EFTu/EF1A, C-terminal;IPR004161|Translation elongation factor EFTu-like, domain 2;IPR004539|Translation elongation factor EF1A, eukaryotic/archaeal;IPR009000|Translation protein, beta-barrel domain superfamily;IPR009001|Translation elongation factor EF1A/initiation factor IF2gamma, C-terminal;IPR027417|P-lo…	0	0	0	0				cytoplasm;GTP binding;GTPase activity;nucleotide binding;translation elongation factor activity;translational elongation	AT1G07920_A1;AT1G07930_A1;AT1G07940_A1;AT1G35550_;AT5G60390_A1	Purine metabolism;Thiamine metabolism;Translation elongation	ko00230;ko00730;R-OSA-1112987		ec:3.6.1.15	HORVU4Hr1G056740							0	0	0	0
A0A287FZI3	Tubulin beta chain OS=Hordeum vulgare subsp. vulgare OX=112509 PE=3 SV=1				-0.281036	1.33113	-0.115597	0.620117	1	1	1	1	0	0	0	0	0	HORVU1Hr1G064870	chr1H	463490388	463493377	A0A287FZH3;A0A287FZH4;A0A287FZH6;A0A287FZH9;A0A287FZI0;A0A287FZI3;A0A287FZI6;A0A287FZI8;A5CFY9;Q9ZRR4	IPR000217|Tubulin;IPR002453|Beta tubulin;IPR003008|Tubulin/FtsZ, GTPase domain;IPR008280|Tubulin/FtsZ, C-terminal;IPR013838|Beta tubulin, autoregulation binding site;IPR017975|Tubulin, conserved site;IPR018316|Tubulin/FtsZ, 2-layer sandwich domain;IPR023123|Tubulin, C-terminal;IPR036525|Tubulin/FtsZ, GTPase domain superfamily;IPR037103|Tubulin/FtsZ, C-terminal domain superfamily	0	0	0	0				cytoplasm;cytoskeleton;cytoskeleton organization;GTP binding;GTPase activity;microtubule;microtubule cytoskeleton organization;microtubule-based process;mitotic cell cycle;nucleotide binding;structural constituent of cytoskeleton	AT5G12250_TUBB6	Gap junction;Phagosome;Regulation of seed size	ko04540;ko04145;R-OSA-9035605	Os11g0247300		HORVU1Hr1G064870							0	0	0	0
F2DBE3	Catalase OS=Hordeum vulgare subsp. vulgare OX=112509 PE=2 SV=1	metabolic process;response to stimulus		antioxidant activity;catalytic activity;metal ion binding	-0.117161	0.691534	0.526069	-0.639355	1	1	1	1	0	0	0	0	0
A0A287LTT9	Tubulin beta chain OS=Hordeum vulgare subsp. vulgare OX=112509 PE=3 SV=1				0.192825	1.01863	-0.0694519	0.436162	1	1	1	1	0	0	0	0	0	HORVU3Hr1G078940	chr3H	581094773	581098244	A0A287LTT9;A0A287LTU6;A0A287LTV2;A0A287LTW4;A0A287LTW9;A0A287LTY0;A0A287LTY5	IPR000217|Tubulin;IPR002453|Beta tubulin;IPR003008|Tubulin/FtsZ, GTPase domain;IPR008280|Tubulin/FtsZ, C-terminal;IPR013838|Beta tubulin, autoregulation binding site;IPR017975|Tubulin, conserved site;IPR018316|Tubulin/FtsZ, 2-layer sandwich domain;IPR023123|Tubulin, C-terminal;IPR036525|Tubulin/FtsZ, GTPase domain superfamily;IPR037103|Tubulin/FtsZ, C-terminal domain superfamily	0	0	0	0				cytoplasm;cytoskeleton;cytoskeleton organization;GTP binding;GTPase activity;microtubule;microtubule cytoskeleton organization;microtubule-based process;mitotic cell cycle;nucleotide binding;structural constituent of cytoskeleton	AT5G12250_TUBB6	Gap junction;Phagosome;Purine metabolism;Thiamine metabolism;Regulation of seed size	ko04540;ko04145;ko00230;ko00730;R-OSA-9035605	Os11g0247300	ec:3.6.1.15	HORVU3Hr1G078940							0	0	0	0
M0W8S8	Uncharacterized protein OS=Hordeum vulgare subsp. vulgare OX=112509 PE=3 SV=1	cell organization and biogenesis;metabolic process;response to stimulus	cytosol;extracellular;Golgi;membrane;mitochondrion	nucleotide binding;protein binding	-0.365871	0.186501	0.366252	0.210389	1	1	1	1	0	0	0	0	0	HORVU4Hr1G059390	chr4H	496746552	496749295	A0A287P8E9;A0A287P8H0;A0A287P8H2;A0A287P8H5;A0A287P8H7;A0A287P8W5;A0A287P9M7;M0W8S8	IPR013126|Heat shock protein 70 family;IPR018181|Heat shock protein 70, conserved site;IPR029047|Heat shock protein 70kD, peptide-binding domain superfamily;IPR029048|Heat shock protein 70kD, C-terminal domain superfamily	0	0	0	0				ATP binding;ATPase activity;ATPase activity, coupled;cellular response to unfolded protein;chaperone cofactor-dependent protein refolding;cytoplasm;heat shock protein binding;misfolded protein binding;nucleotide binding;protein folding chaperone;protein refolding;response to unfolded protein;unfolded protein binding	AT3G12580_MED37C	Spliceosome;MAPK signaling pathway;Protein processing in endoplasmic reticulum;Endocytosis;Purine metabolism;Thiamine metabolism;NAD biosynthesis I (from aspartate)	ko03040;ko04010;ko04141;ko04144;ko00230;ko00730;R-OEU-1119384	Oeu059576	ec:3.6.1.15	HORVU4Hr1G059390							0	0	0	0
A0A287PL95	Uncharacterized protein OS=Hordeum vulgare subsp. vulgare OX=112509 PE=3 SV=1				-0.384584	0.441483	-0.0174171	0.24245	1	1	1	1	0	0	0	0	0	HORVU4Hr1G071960	chr4H	582566990	582572246	A0A287PL64;A0A287PL69;A0A287PL95;A0A287PL99;A0A287PLA3;A0A287PLA6;A0A287PLH7;A0A287PLI0;A0A287PMB1;A0A287PMB6	IPR003338|CDC48, N-terminal subdomain;IPR003593|AAA+ ATPase domain;IPR003959|ATPase, AAA-type, core;IPR003960|ATPase, AAA-type, conserved site;IPR004201|CDC48, domain 2;IPR005938|AAA ATPase, CDC48 family;IPR009010|Aspartate decarboxylase-like domain superfamily;IPR015415|Vps4 oligomerisation, C-terminal;IPR027417|P-loop containing nucleoside triphosphate hydrolase;IPR029067|CDC48 domain 2-like su…	0	0	0	0				ATP binding;ATPase activity;autophagosome maturation;cytoplasm;cytosol;ER-associated misfolded protein catabolic process;hydrolase activity;integral component of membrane;macroautophagy;membrane;mitotic spindle disassembly;nucleotide binding;nucleus;polyubiquitin modification-dependent protein binding;retrograde protein transport, ER to cytosol;ubiquitin-dependent ERAD pathway;VCP-NPL4-UFD1 AAA A…		Protein processing in endoplasmic reticulum;Purine metabolism;Thiamine metabolism	ko04141;ko00230;ko00730		ec:3.6.1.15	HORVU4Hr1G071960							0	0	0	0
M0WLI6	Uncharacterized protein OS=Hordeum vulgare subsp. vulgare OX=112509 PE=4 SV=1	metabolic process	cytoplasm	catalytic activity;metal ion binding	-0.246395	0.678072	-0.0619024	0.370722	1	1	1	1	0	0	0	0	0	HORVU3Hr1G080530	chr3H	589362224	589366802	A0A287LW69;A0A287LW72;A0A287LW82;A0A287LW87;A0A287LWA2;A0A287LWA8;A0A287LWA9;M0WLI6	IPR005995|Phosphoglycerate mutase, 2,3-bisphosphoglycerate-independent;IPR006124|Metalloenzyme;IPR011258|BPG-independent PGAM, N-terminal;IPR017850|Alkaline-phosphatase-like, core domain superfamily;IPR036646|BPG-independent phosphoglycerate mutase, domain B superfamily	0	0	0	0				2,3-bisphosphoglycerate-independent phosphoglycerate mutase activity;catalytic activity;cellular carbohydrate metabolic process;cytoplasm;glucose catabolic process;manganese ion binding;metal ion binding;phosphoglycerate mutase activity	AT1G09780_PGM1;AT3G08590_	Methane metabolism;Glycolysis / Gluconeogenesis;Glycine, serine and threonine metabolism	ko00680;ko00010;ko00260			HORVU3Hr1G080530							0	0	0	0
A5CFY6	Tubulin beta chain OS=Hordeum vulgare subsp. vulgare OX=112509 GN=tub3 PE=2 SV=1	cell organization and biogenesis	cytoplasm;cytoskeleton	catalytic activity;nucleotide binding;structural molecule activity	-0.164884	0.761285	-0.0350469	0.52306	1	1	1	1	0	0	0	0	0	HORVU7Hr1G107100	chr7H	621839414	621842700	A0A287XPK5;A0A287XPQ7;A0A287XPS9;A5CFY6;M0XJ11	IPR000217|Tubulin;IPR002453|Beta tubulin;IPR003008|Tubulin/FtsZ, GTPase domain;IPR008280|Tubulin/FtsZ, C-terminal;IPR013838|Beta tubulin, autoregulation binding site;IPR017975|Tubulin, conserved site;IPR018316|Tubulin/FtsZ, 2-layer sandwich domain;IPR023123|Tubulin, C-terminal;IPR036525|Tubulin/FtsZ, GTPase domain superfamily;IPR037103|Tubulin/FtsZ, C-terminal domain superfamily	0	0	0	0				cytoplasm;cytoskeleton;cytoskeleton organization;GTP binding;GTPase activity;microtubule;microtubule cytoskeleton organization;microtubule-based process;mitotic cell cycle;nucleotide binding;structural constituent of cytoskeleton		Gap junction;Phagosome;Purine metabolism;Thiamine metabolism;Regulation of seed size	ko04540;ko04145;ko00230;ko00730;R-OSA-9035605	Os11g0247300	ec:3.6.1.15	HORVU7Hr1G107100							0	0	0	0
F2CXT7	Fructose-bisphosphate aldolase OS=Hordeum vulgare subsp. vulgare OX=112509 PE=2 SV=1	metabolic process		catalytic activity	-0.288065	0.283329	0.108357	0.164786	1	1	1	1	0	0	0	0	0
A0A287SHT8	Tubulin beta chain OS=Hordeum vulgare subsp. vulgare OX=112509 PE=3 SV=1				-0.16004	0.676267	0.138814	0.446786	1	0.465028	1	1	0	0	0	0	0	HORVU5Hr1G100900	chr5H	612228567	612231660	A0A287SHT4;A0A287SHT8;A0A287SHW0;A0A287SHZ7;A0A287SI15;M0Z5E4	IPR000217|Tubulin;IPR002453|Beta tubulin;IPR003008|Tubulin/FtsZ, GTPase domain;IPR008280|Tubulin/FtsZ, C-terminal;IPR013838|Beta tubulin, autoregulation binding site;IPR017975|Tubulin, conserved site;IPR018316|Tubulin/FtsZ, 2-layer sandwich domain;IPR023123|Tubulin, C-terminal;IPR036525|Tubulin/FtsZ, GTPase domain superfamily;IPR037103|Tubulin/FtsZ, C-terminal domain superfamily	0	0	0	0				cytoplasm;cytoskeleton;cytoskeleton organization;GTP binding;GTPase activity;microtubule;microtubule cytoskeleton organization;microtubule-based process;mitotic cell cycle;nucleotide binding;structural constituent of cytoskeleton		Gap junction;Phagosome;Purine metabolism;Thiamine metabolism;Regulation of seed size	ko04540;ko04145;ko00230;ko00730;R-OSA-9035605	Os11g0247300	ec:3.6.1.15	HORVU5Hr1G100900							0	0	0	0
F2CXV9	Tubulin alpha chain OS=Hordeum vulgare subsp. vulgare OX=112509 PE=2 SV=1	cell organization and biogenesis	cytoplasm;cytoskeleton	catalytic activity;nucleotide binding;structural molecule activity	-0.349235	1.2302	-0.077041	0.49057	1	1	1	1	0	0	0	0	0	HORVU4Hr1G009520	chr4H	27194625	27198021	A0A287N4Z0;A0A287N512;A0A287N554;A0A287N558;A0A287N578;A0A287N583;F2CXV9	IPR000217|Tubulin;IPR002452|Alpha tubulin;IPR003008|Tubulin/FtsZ, GTPase domain;IPR008280|Tubulin/FtsZ, C-terminal;IPR017975|Tubulin, conserved site;IPR018316|Tubulin/FtsZ, 2-layer sandwich domain;IPR023123|Tubulin, C-terminal;IPR036525|Tubulin/FtsZ, GTPase domain superfamily;IPR037103|Tubulin/FtsZ, C-terminal domain superfamily	0	0	0	0				cytoplasm;cytoskeleton;cytoskeleton organization;GTP binding;GTPase activity;microtubule;microtubule cytoskeleton organization;microtubule-based process;mitotic cell cycle;nucleotide binding;structural constituent of cytoskeleton		Apoptosis;Gap junction;Phagosome;Purine metabolism;Tight junction;Thiamine metabolism;Regulation of seed size	ko04210;ko04540;ko04145;ko00230;ko04530;ko00730;R-OSA-9035605	Os11g0247300	ec:3.6.1.15	HORVU4Hr1G009520							0	0	0	0
F2CRM1	S-adenosylmethionine synthase OS=Hordeum vulgare subsp. vulgare OX=112509 PE=2 SV=1	metabolic process		catalytic activity;metal ion binding;nucleotide binding	-0.552156	0.0758749	-0.345564	0.519039	1	1	1	1	0	0	0	0	0	HORVU6Hr1G063490	chr6H	427763184	427766235	A0A287UEY1;A0A287UFA6;F2CRM1;M0XNT1;M0XNT4	IPR002133|S-adenosylmethionine synthetase;IPR022628|S-adenosylmethionine synthetase, N-terminal;IPR022629|S-adenosylmethionine synthetase, central domain;IPR022630|S-adenosylmethionine synthetase, C-terminal;IPR022631|S-adenosylmethionine synthetase, conserved site;IPR022636|S-adenosylmethionine synthetase superfamily	0	0	0	0				ATP binding;cytoplasm;cytosol;metal ion binding;methionine adenosyltransferase activity;nucleotide binding;one-carbon metabolic process;S-adenosylmethionine biosynthetic process;transferase activity		Biosynthesis of various secondary metabolites - part 3;Biosynthesis of cofactors;Cysteine and methionine metabolism;Mugineic acid biosynthesis;S-adenosyl-L-methionine cycle;Ethylene biosynthesis from methionine;Methionine salvage pathway	ko00997;ko01240;ko00270;R-BDI-9025754;R-BDI-1119501;R-BDI-1119334;R-BDI-1119624	BRADI_2g12150v3	ec:2.5.1.6	HORVU6Hr1G063490	1	0	0	0	1	0	0	0	0	0
A0A287TFW6	Uncharacterized protein OS=Hordeum vulgare subsp. vulgare OX=112509 PE=4 SV=1				1.00504	-0.713119	-0.438307	-0.504305	1	0.547389	1	1	0	0	0	0	0	HORVU6Hr1G016750	chr6H	38138862	38155102	A0A287TFG0;A0A287TFG5;A0A287TFG7;A0A287TFG9;A0A287TFH0;A0A287TFH2;A0A287TFH3;A0A287TFH8;A0A287TFV2;A0A287TFV6;A0A287TFV7;A0A287TFW1;A0A287TFW2;A0A287TFW6;M0UIJ3	|	0	-1	0	-1										HORVU6Hr1G016750							0	0	0	0
F2DIC8	Predicted protein OS=Hordeum vulgare subsp. vulgare OX=112509 PE=2 SV=1				0.182692	0.80653	0.387363	0.572405	1	0.166657	1	1	0	0	0	0	0	HORVU4Hr1G051320	chr4H	420742434	420744609	A0A287P0S6;A0A287P144;A0A287P1X3;F2DIC8	IPR000772|Ricin B, lectin domain;IPR035992|Ricin B-like lectins;IPR040249|Ricin B-like lectin EULS3-like	0	0	0	0					AT2G39050_EULS3					HORVU4Hr1G051320							0	0	0	0
A5CFY5	Tubulin beta chain OS=Hordeum vulgare subsp. vulgare OX=112509 GN=tub2 PE=2 SV=1	cell organization and biogenesis	cytoplasm;cytoskeleton	catalytic activity;nucleotide binding;structural molecule activity	-6.64386	-6.64386	0	6.64386			1		0	0	0	0	0	HORVU6Hr1G027620	chr6H	109117475	109121246	A0A287TP83;A0A287TPD0;A0A287TPG9;A5CFY5;F2CTU9;Q9M407	IPR000217|Tubulin;IPR002453|Beta tubulin;IPR003008|Tubulin/FtsZ, GTPase domain;IPR008280|Tubulin/FtsZ, C-terminal;IPR013838|Beta tubulin, autoregulation binding site;IPR017975|Tubulin, conserved site;IPR018316|Tubulin/FtsZ, 2-layer sandwich domain;IPR023123|Tubulin, C-terminal;IPR036525|Tubulin/FtsZ, GTPase domain superfamily;IPR037103|Tubulin/FtsZ, C-terminal domain superfamily	0	0	0	0				cytoplasm;cytoskeleton;cytoskeleton organization;GTP binding;GTPase activity;microtubule;microtubule cytoskeleton organization;microtubule-based process;mitotic cell cycle;nucleotide binding;structural constituent of cytoskeleton		Gap junction;Phagosome;Purine metabolism;Thiamine metabolism;Regulation of seed size	ko04540;ko04145;ko00230;ko00730;R-OSA-9035605	Os11g0247300	ec:3.6.1.15	HORVU6Hr1G027620							0	0	0	0
A0A287SS50	Uncharacterized protein OS=Hordeum vulgare subsp. vulgare OX=112509 PE=3 SV=1				-0.312939	-0.0908029	-0.0679388	0.24245	1	1	1	1	0	0	0	0	0	HORVU5Hr1G113180	chr5H	641062369	641066702	A0A287SRZ9;A0A287SS15;A0A287SS50;A0A287SS55;A0A287SS73;A0A287SS79	IPR013126|Heat shock protein 70 family;IPR018181|Heat shock protein 70, conserved site;IPR029047|Heat shock protein 70kD, peptide-binding domain superfamily;IPR029048|Heat shock protein 70kD, C-terminal domain superfamily	0	0	0	0				ATP binding;ATPase activity;ATPase activity, coupled;cellular response to unfolded protein;chaperone cofactor-dependent protein refolding;cytoplasm;heat shock protein binding;misfolded protein binding;nucleotide binding;protein folding chaperone;protein refolding;response to unfolded protein;unfolded protein binding		Spliceosome;MAPK signaling pathway;Protein processing in endoplasmic reticulum;Endocytosis;Purine metabolism;Thiamine metabolism;NAD biosynthesis I (from aspartate)	ko03040;ko04010;ko04141;ko04144;ko00230;ko00730;R-OEU-1119384	Oeu059576	ec:3.6.1.15	HORVU5Hr1G113180							0	0	0	0
A0A287W4S3	LIM zinc-binding domain-containing protein OS=Hordeum vulgare subsp. vulgare OX=112509 PE=4 SV=1				0.756169	0.265437	0.400538	0.590722	1	1	1	1	0	0	0	0	0	HORVU7Hr1G039480	chr7H	103701756	103713509	A0A287W4R3;A0A287W4R8;A0A287W4S3;A0A287W4S5;A0A287W4S8;A0A287W4T0;A0A287W4T1;A0A287W4T4;A0A287W4T6;A0A287W4T8;A0A287W4U1;A0A287W4U3;A0A287W4U6;A0A287W4U8;A0A287W4V0;A0A287W4V2;A0A287W4V4;A0A287W4V7;A0A287W4Y1;A0A287W4Y5;A0A287W4Z0;A0A287W4Z1;A0A287W4Z4;A0A287W4Z6;A0A287W4Z9;A0A287W501;A0A287W504;A0A287W506;A0A287W509;A0A287W510;A0A287W513;A0A287W515;A0A287W518;A0A287W520;A0A287W523;A0A287W525;A0A…	IPR001357|BRCT domain;IPR001781|Zinc finger, LIM-type;IPR002008|DNA polymerase family X, beta-like;IPR002054|DNA-directed DNA polymerase X;IPR010996|DNA polymerase beta-like, N-terminal domain;IPR018944|DNA polymerase lambda, fingers domain;IPR022312|DNA polymerase family X;IPR027421|DNA polymerase lambda lyase domain superfamily;IPR028207|DNA polymerase beta, palm domain;IPR029398|DNA polymerase…	0	0	0	0				actin cytoskeleton;actin filament binding;actin filament bundle assembly;cellular response to DNA damage stimulus;DNA binding;DNA biosynthetic process;DNA polymerase activity;DNA repair;DNA-directed DNA polymerase activity;integral component of membrane;membrane;metal ion binding;nucleotidyltransferase activity;nucleus;plasma membrane;transferase activity		Folate polyglutamylation II;Tetrahydrofolate biosynthesis II;Folate polyglutamylation I	R-ONI-1119484;R-ONI-1119523;R-ONI-1119617	ONIVA10G16880		HORVU7Hr1G039480							0	0	0	0
A0A287VC55	VWFA domain-containing protein OS=Hordeum vulgare subsp. vulgare OX=112509 PE=4 SV=1				-0.0831412	0.538041	-0.0247367	-0.0394883	1	0.555249	1	1	0	0	0	0	0	HORVU7Hr1G001030	chr7H	2241185	2347181	A0A287VC55;A0A287VC59;A0A287VC60;A0A287VC65;A0A287VCA3;A0A287VCA9	IPR002035|von Willebrand factor, type A;IPR032838|VWA-Hint protein, Vwaint domain;IPR036465|von Willebrand factor A-like domain superfamily	0	0	0	0										HORVU7Hr1G001030							0	0	0	0
A0A287SAR3	Lipoxygenase OS=Hordeum vulgare subsp. vulgare OX=112509 PE=3 SV=1				0.0962619	1.27679	-0.161653	0.580145	1	0.205459	1	1	0	0	0	0	0	HORVU5Hr1G093770	chr5H	592770259	592773973	A0A287SAL1;A0A287SAM6;A0A287SAM7;A0A287SAQ8;A0A287SAR3;A0A287SAS6;A0A287SAT1;A0A287SAT6;F2D961;M0YLZ6;M0YLZ8	IPR000907|Lipoxygenase;IPR001024|PLAT/LH2 domain;IPR001246|Lipoxygenase, plant;IPR013819|Lipoxygenase, C-terminal;IPR020833|Lipoxygenase, iron binding site;IPR020834|Lipoxygenase, conserved site;IPR027433|Lipoxygenase, domain 3;IPR036226|Lipoxigenase, C-terminal domain superfamily;IPR036392|PLAT/LH2 domain superfamily;IPR042057|Plant lipoxygenase, PLAT/LH2 domain	0	0	0	0				dioxygenase activity;fatty acid biosynthetic process;metal ion binding;oxidation-reduction process;oxidoreductase activity;oxidoreductase activity, acting on single donors with incorporation of molecular oxygen, incorporation of two atoms of oxygen;oxylipin biosynthetic process;protein binding	AT3G22400_LOX5	Linoleic acid metabolism;Jasmonic acid biosynthesis;13-LOX and 13-HPL pathway	ko00591;R-MES-1119332;R-MES-1119618	MANES_11G019100		HORVU5Hr1G093770							0	0	0	0
A0A287P7E4	Elongation factor 1-alpha OS=Hordeum vulgare subsp. vulgare OX=112509 PE=3 SV=1				-0.0603973	0.974529	-0.0816138	-0.164884	1	0.312127	1	1	0	0	0	0	0	HORVU4Hr1G056820	chr4H	477231614	477234477	A0A0U2IAL9;A0A287P653;A0A287P660;A0A287P692;A0A287P7E4	IPR000795|Transcription factor, GTP-binding domain;IPR004160|Translation elongation factor EFTu/EF1A, C-terminal;IPR004161|Translation elongation factor EFTu-like, domain 2;IPR004539|Translation elongation factor EF1A, eukaryotic/archaeal;IPR009000|Translation protein, beta-barrel domain superfamily;IPR009001|Translation elongation factor EF1A/initiation factor IF2gamma, C-terminal;IPR027417|P-lo…	0	0	0	0				cytoplasm;GTP binding;GTPase activity;nucleotide binding;translation;translation elongation factor activity;translational elongation	AT1G07920_A1;AT1G07930_A1;AT1G07940_A1;AT1G35550_;AT5G60390_A1	Purine metabolism;Thiamine metabolism;Translation elongation	ko00230;ko00730;R-OSA-1112987		ec:3.6.1.15	HORVU4Hr1G056820							0	0	0	0
F2CR77	Predicted protein OS=Hordeum vulgare subsp. vulgare OX=112509 PE=2 SV=1			catalytic activity;nucleotide binding	-0.21424	0.826193	-0.409278	0.462576	1	1	1	1	0	0	0	0	0
A0A287GGY5	Tubulin alpha chain OS=Hordeum vulgare subsp. vulgare OX=112509 PE=3 SV=1				-0.00288828	-0.204233	0.852798	-0.0513992	1	1	1	1	0	0	0	0	0	HORVU1Hr1G081280	chr1H	527410688	527413835	A0A287GGW2;A0A287GGW6;A0A287GGW7;A0A287GGX1;A0A287GGX3;A0A287GGX8;A0A287GGX9;A0A287GGY5;A0A287GGZ0;M0YMF1	IPR000217|Tubulin;IPR002452|Alpha tubulin;IPR003008|Tubulin/FtsZ, GTPase domain;IPR008280|Tubulin/FtsZ, C-terminal;IPR017975|Tubulin, conserved site;IPR018316|Tubulin/FtsZ, 2-layer sandwich domain;IPR023123|Tubulin, C-terminal;IPR036525|Tubulin/FtsZ, GTPase domain superfamily;IPR037103|Tubulin/FtsZ, C-terminal domain superfamily	0	0	0	0				cytoplasm;cytoskeleton;cytoskeleton organization;GTP binding;GTPase activity;integral component of membrane;membrane;microtubule;microtubule cytoskeleton organization;microtubule-based process;mitotic cell cycle;nucleotide binding;structural constituent of cytoskeleton		Apoptosis;Gap junction;Phagosome;Purine metabolism;Tight junction;Thiamine metabolism;Regulation of seed size	ko04210;ko04540;ko04145;ko00230;ko04530;ko00730;R-OSA-9035605	Os11g0247300	ec:3.6.1.15	HORVU1Hr1G081280							0	0	0	0
M0X5Z1	Uncharacterized protein OS=Hordeum vulgare subsp. vulgare OX=112509 PE=3 SV=1		cytoplasm;nucleus	catalytic activity;nucleotide binding	-0.129734	0.908429	-0.440263	0.415759	1	1	1	1	0	0	0	0	0	HORVU6Hr1G020910	chr6H	61014054	61018527	A0A287TJ51;M0X5Z0;M0X5Z1	IPR000629|ATP-dependent RNA helicase DEAD-box, conserved site;IPR001650|Helicase, C-terminal;IPR011545|DEAD/DEAH box helicase domain;IPR014001|Helicase superfamily 1/2, ATP-binding domain;IPR014014|RNA helicase, DEAD-box type, Q motif;IPR027417|P-loop containing nucleoside triphosphate hydrolase	0	0	0	0				ATP binding;cytoplasm;cytoplasmic stress granule;cytoplasmic translational initiation;helicase activity;hydrolase activity;nucleic acid binding;nucleotide binding;nucleus;RNA binding;RNA helicase activity;translation initiation factor activity	AT1G54270_TIF4A-2;AT1G72730_TIF4A-3;AT3G13920_EIF4A1	Purine metabolism;Thiamine metabolism;Activation of pre-replication complex	ko00230;ko00730;R-BNA-9645850	GSBRNA2T00021568001	ec:3.6.1.15	HORVU6Hr1G020910							0	0	0	0
M0XQ24	Uncharacterized protein OS=Hordeum vulgare subsp. vulgare OX=112509 PE=4 SV=1	metabolic process		catalytic activity;metal ion binding	-0.26708	0.180148	0.0690147	0.590722	1	1	1	1	0	0	0	0	0	HORVU4Hr1G007620	chr4H	20176460	20183310	A0A287N3H8;M0XQ24	IPR005841|Alpha-D-phosphohexomutase superfamily;IPR005843|Alpha-D-phosphohexomutase, C-terminal;IPR005844|Alpha-D-phosphohexomutase, alpha/beta/alpha domain I;IPR005845|Alpha-D-phosphohexomutase, alpha/beta/alpha domain II;IPR005846|Alpha-D-phosphohexomutase, alpha/beta/alpha domain III;IPR016055|Alpha-D-phosphohexomutase, alpha/beta/alpha I/II/III;IPR016066|Alpha-D-phosphohexomutase, conserved s…	0	0	0	0				carbohydrate metabolic process;cytosol;galactose catabolic process;glucose metabolic process;glycogen biosynthetic process;intramolecular transferase activity, phosphotransferases;magnesium ion binding;metal ion binding;organic substance metabolic process;phosphoglucomutase activity	AT1G23190_PGM3;AT1G70730_PGM2	Streptomycin biosynthesis;Amino sugar and nucleotide sugar metabolism;Starch and sucrose metabolism;Glycolysis / Gluconeogenesis;Purine metabolism;Biosynthesis of nucleotide sugars;Galactose metabolism;Pentose phosphate pathway;Sucrose biosynthesis;Starch biosynthesis	ko00521;ko00520;ko00500;ko00010;ko00230;ko01250;ko00052;ko00030;R-TTU-1119465;R-TTU-1119477	TRITD4Bv1G013910	ec:5.4.2.2	HORVU4Hr1G007620							0	0	0	0
A0A287WX12	Glyceraldehyde-3-phosphate dehydrogenase OS=Hordeum vulgare subsp. vulgare OX=112509 PE=3 SV=1				-0.177882	0.936591	0.252173	0.214125	1	0.558053	1	1	0	0	0	0	0	HORVU7Hr1G074690	chr7H	428679230	428682874	A0A287SVR2;A0A287WWX5;A0A287WWY0;A0A287WWZ9;A0A287WX12;A0A287WX17;A0A287WX22;A0A287WX60;A0A287WX66;A0A287WXA1;A0A287WXA5;Q0H425;Q75XW2	IPR006424|Glyceraldehyde-3-phosphate dehydrogenase, type I;IPR020828|Glyceraldehyde 3-phosphate dehydrogenase, NAD(P) binding domain;IPR020829|Glyceraldehyde 3-phosphate dehydrogenase, catalytic domain;IPR020830|Glyceraldehyde 3-phosphate dehydrogenase, active site;IPR020831|Glyceraldehyde/Erythrose phosphate dehydrogenase family;IPR036291|NAD(P)-binding domain superfamily	0	0	0	0				cytoplasm;cytosol;glucose metabolic process;glyceraldehyde-3-phosphate dehydrogenase (NAD+) (phosphorylating) activity;glycolytic process;NAD binding;NADP binding;nucleotide binding;oxidation-reduction process;oxidoreductase activity;oxidoreductase activity, acting on the aldehyde or oxo group of donors, NAD or NADP as acceptor		Glycolysis / Gluconeogenesis;HIF-1 signaling pathway;Carbon fixation in photosynthetic organisms;Lysine biosynthesis I;Lysine biosynthesis II;Cytosolic glycolysis;Cytosolic glycolysis (R-TTU-1119570)	ko00010;ko04066;ko00710;R-TTU-1119273;R-TTU-1119283;R-HVU-1119570;R-TTU-1119570	TRITD7Bv1G120760	ec:1.2.1.59;ec:1.2.1.12	HORVU7Hr1G074690							0	0	0	1
A0A287Q1P1	Tubulin beta chain OS=Hordeum vulgare subsp. vulgare OX=112509 PE=3 SV=1				0.440421	0.112367	-0.202572	-0.785875	1	1	1	1	0	0	0	0	0	HORVU4Hr1G087740	chr4H	638107548	638109556	A0A287Q0T6;A0A287Q0W7;A0A287Q0X5;A0A287Q128;A0A287Q1P1	IPR000217|Tubulin;IPR002453|Beta tubulin;IPR003008|Tubulin/FtsZ, GTPase domain;IPR008280|Tubulin/FtsZ, C-terminal;IPR013838|Beta tubulin, autoregulation binding site;IPR017975|Tubulin, conserved site;IPR018316|Tubulin/FtsZ, 2-layer sandwich domain;IPR023123|Tubulin, C-terminal;IPR036525|Tubulin/FtsZ, GTPase domain superfamily;IPR037103|Tubulin/FtsZ, C-terminal domain superfamily	0	0	0	0				cytoplasm;cytoskeleton;cytoskeleton organization;GTP binding;GTPase activity;microtubule;microtubule cytoskeleton organization;microtubule-based process;mitotic cell cycle;nucleotide binding;structural constituent of cytoskeleton	AT4G20890_TUBB9	Gap junction;Phagosome;Purine metabolism;Thiamine metabolism;Regulation of seed size	ko04540;ko04145;ko00230;ko00730;R-OSA-9035605	Os11g0247300	ec:3.6.1.15	HORVU4Hr1G087740							0	0	0	0
A0A287EZP5	Uncharacterized protein OS=Hordeum vulgare subsp. vulgare OX=112509 PE=4 SV=1				-0.26708	-0.380822	0.0114956	0.187768	1	1	1	1	0	0	0	0	0	HORVU1Hr1G027420	chr1H	139725407	139733069	A0A287EZN4;A0A287EZP5;A0A287EZP7;A0A287EZQ9	IPR013126|Heat shock protein 70 family;IPR029047|Heat shock protein 70kD, peptide-binding domain superfamily;IPR029048|Heat shock protein 70kD, C-terminal domain superfamily	0	0	0	0				ATP binding;cytosol;nucleus	AT1G79920_;AT1G79930_HSP70-14	Tight junction	ko04530			HORVU1Hr1G027420							0	0	0	0
A0A287J482	Uncharacterized protein OS=Hordeum vulgare subsp. vulgare OX=112509 PE=4 SV=1				-0.606035	0.111031	-0.107803	0.269033	1	1	1	1	0	0	0	0	0	HORVU2Hr1G098860	chr2H	685376486	685385984	A0A287J446;A0A287J482;A0A287J4D9;M0WE81	|	0	0	0	0				integral component of membrane;membrane						HORVU2Hr1G098860							0	0	0	0
F2CS40	Aconitate hydratase OS=Hordeum vulgare subsp. vulgare OX=112509 PE=2 SV=1	metabolic process		catalytic activity;metal ion binding	0.0426443	0.299831	-0.163268	0.37629	1	1	1	1	0	0	0	0	0
F2DPX3	Predicted protein OS=Hordeum vulgare subsp. vulgare OX=112509 PE=2 SV=1	metabolic process		catalytic activity	-0.21424	0.476122	0.190299	0.730314	1	1	1	1	0	0	0	0	0
A0A287M388	Uncharacterized protein OS=Hordeum vulgare subsp. vulgare OX=112509 PE=3 SV=1				-0.229382	0.0398403	0.077243	-1.72261	1	1	1	1	0	0	0	0	0	HORVU3Hr1G086500	chr3H	617386588	617389674	A0A287M383;A0A287M388;A0A287M391;A0A287M393;A0A287M394;A0A287M395;A0A287M399;A0A287M3A1;A0A287M3A4;A0A287M3A7	IPR013126|Heat shock protein 70 family;IPR018181|Heat shock protein 70, conserved site;IPR029047|Heat shock protein 70kD, peptide-binding domain superfamily;IPR029048|Heat shock protein 70kD, C-terminal domain superfamily	0	1	1	0				ATP binding;ATPase activity;ATPase activity, coupled;cellular response to unfolded protein;chaperone cofactor-dependent protein refolding;cytoplasm;heat shock protein binding;misfolded protein binding;nucleotide binding;protein folding chaperone;protein refolding;response to unfolded protein;unfolded protein binding	AT3G12580_MED37C	Spliceosome;MAPK signaling pathway;Protein processing in endoplasmic reticulum;Endocytosis;Purine metabolism;Thiamine metabolism;NAD biosynthesis I (from aspartate)	ko03040;ko04010;ko04141;ko04144;ko00230;ko00730;R-OEU-1119384	Oeu059576	ec:3.6.1.15	HORVU3Hr1G086500							0	0	0	0
A0A287Q708	Enolase_C domain-containing protein OS=Hordeum vulgare subsp. vulgare OX=112509 PE=4 SV=1				-0.305788	-1.04394	0.470927	0.650765	1	1	1	1	0	0	0	0	0	HORVU5Hr1G002040	chr5H	5791250	5802408	A0A287Q706;A0A287Q708;A0A287Q710;A0A287Q713;A0A287Q716;A0A287Q720;A0A287Q723;A0A287Q725;A0A287Q727;A0A287Q728;A0A287Q733;A0A287Q738;A0A287Q798;A0A287Q7A3;A0A287Q7A8;A0A287Q7B3;A0A287Q7B8;A0A287Q7Q1;A0A287Q7Q7;A0A287Q7R2;A0A287Q7S2;M0VJW6	IPR000941|Enolase;IPR020809|Enolase, conserved site;IPR020810|Enolase, C-terminal TIM barrel domain;IPR020811|Enolase, N-terminal;IPR029017|Enolase-like, N-terminal;IPR036849|Enolase-like, C-terminal domain superfamily	0	0	0	0				glycolytic process;magnesium ion binding;phosphopyruvate hydratase activity;phosphopyruvate hydratase complex		Methane metabolism;RNA degradation;Glycolysis / Gluconeogenesis;HIF-1 signaling pathway;Response to cold temperature;Cytosolic glycolysis	ko00680;ko03018;ko00010;ko04066;R-TTU-8879007;R-HVU-1119570	TRITD5Bv1G004610	ec:4.2.1.11	HORVU5Hr1G002040							0	0	0	1
M0UYD9	Tr-type G domain-containing protein OS=Hordeum vulgare subsp. vulgare OX=112509 PE=4 SV=1			catalytic activity;nucleotide binding	0.525067	-6.64386	-6.64386	-1.82113	1			0.284314	0	0	0	0	0	HORVU3Hr1G057880	chr3H	435624351	435627658	A0A287L6N0;A0A287L6N2;M0UYD9	IPR000640|Elongation factor EFG, domain V-like;IPR000795|Transcription factor, GTP-binding domain;IPR004161|Translation elongation factor EFTu-like, domain 2;IPR005225|Small GTP-binding protein domain;IPR005517|Translation elongation factor EFG/EF2, domain IV;IPR009000|Translation protein, beta-barrel domain superfamily;IPR014721|Ribosomal protein S5 domain 2-type fold, subgroup;IPR020568|Ribosom…	0	0	0	0				cytosol;GTP binding;GTPase activity;ribonucleoprotein complex;ribosome binding;translation elongation factor activity;translational elongation	AT1G56070_LOS1;AT3G12915_	AMPK signaling pathway;Purine metabolism;Thiamine metabolism;Translation elongation	ko04152;ko00230;ko00730;R-OSA-1112987		ec:3.6.1.15	HORVU3Hr1G057880							0	0	0	0
A0A287VF07	6-phosphogluconate dehydrogenase, decarboxylating OS=Hordeum vulgare subsp. vulgare OX=112509 PE=3 SV=1				-0.424688	-0.0785637	0.00432161	0.327687	1	1	1	1	0	0	0	0	0	HORVU7Hr1G006160	chr7H	8000360	8003900	A0A287VEU7;A0A287VEZ8;A0A287VF07;M0VF49;M0VF50	IPR006113|6-phosphogluconate dehydrogenase, decarboxylating;IPR006114|6-phosphogluconate dehydrogenase, C-terminal;IPR006115|6-phosphogluconate dehydrogenase, NADP-binding;IPR006183|6-phosphogluconate dehydrogenase;IPR008927|6-phosphogluconate dehydrogenase-like, C-terminal domain superfamily;IPR013328|6-phosphogluconate dehydrogenase, domain 2;IPR036291|NAD(P)-binding domain superfamily	0	0	0	0				cytosol;D-gluconate catabolic process;D-gluconate metabolic process;NADP binding;oxidation-reduction process;oxidoreductase activity;pentose-phosphate shunt;pentose-phosphate shunt, oxidative branch;phosphogluconate dehydrogenase (decarboxylating) activity;response to abscisic acid;response to cold;response to salt stress;response to water deprivation	AT3G02360_PGD2	Glutathione metabolism;Pentose phosphate pathway	ko00480;ko00030		ec:1.1.1.44	HORVU7Hr1G006160							0	0	0	0
Q6V7B9	Dehydrin 5 (Fragment) OS=Hordeum vulgare subsp. spontaneum OX=77009 GN=Dhn5 PE=3 SV=1	response to stimulus			3.50246	2.60265	1.66903	0.494672	0.530179	0.702047	1	1	0	0	0	0	0
F2DNM8	Predicted protein OS=Hordeum vulgare subsp. vulgare OX=112509 PE=2 SV=1				1.13291	1.23327	-0.0846703	0.237564	1	1	1	1	0	0	0	0	0	HORVU1Hr1G094100	chr1H	554602580	554607297	A0A287GT63;A0A287GT68;A0A287GT98;A0A287GTD1;F2DNM8;F2DT26;M0YVX6	IPR006861|Hyaluronan/mRNA-binding protein;IPR019084|Stm1-like, N-terminal;IPR039764|RNA binding protein HABP4/SERBP1	0	0	0	0				RNA binding	AT4G16830_RGGA;AT4G17520_RGGB;AT5G47210_RGGC					HORVU1Hr1G094100							0	0	0	0
F2DET3	Serine hydroxymethyltransferase OS=Hordeum vulgare subsp. vulgare OX=112509 PE=2 SV=1	metabolic process		catalytic activity	-0.891643	1.24245	0.0635029	0.465713	1	0.545266	1	1	0	0	0	0	0
A0A287M5E0	Fructose-bisphosphate aldolase OS=Hordeum vulgare subsp. vulgare OX=112509 PE=3 SV=1				0.446786	0.701327	-0.132894	0.304511	1	0.25988	1	1	0	0	0	0	0	HORVU3Hr1G088570	chr3H	625272707	625275002	A0A287M5E0;M0UTD1	IPR000741|Fructose-bisphosphate aldolase, class-I;IPR013785|Aldolase-type TIM barrel;IPR029768|Fructose-bisphosphate aldolase class-I active site	0	0	0	0				catalytic activity;cytosol;fructose 1,6-bisphosphate metabolic process;fructose-bisphosphate aldolase activity;glycolytic process;lyase activity	AT2G36460_FBA6;AT3G52930_FBA8;AT5G03690_FBA4	Methane metabolism;Glycolysis / Gluconeogenesis;Fructose and mannose metabolism;HIF-1 signaling pathway;Carbon fixation in photosynthetic organisms;Pentose phosphate pathway;Cytosolic glycolysis;Cytosolic glycolysis (R-TDI-1119570);Calvin cycle	ko00680;ko00010;ko00051;ko04066;ko00710;ko00030;R-HVU-1119570;R-TDI-1119570;R-TDI-1119519	TRIDC3BG062400	ec:4.1.2.13	HORVU3Hr1G088570							0	0	0	1
A0A287SGV9	Tubulin alpha chain OS=Hordeum vulgare subsp. vulgare OX=112509 PE=3 SV=1				-0.846843	0.455229	-0.289827	0.341417	1	1	1	1	0	0	0	0	0	HORVU5Hr1G098960	chr5H	609150134	609154259	A0A287SGR1;A0A287SGR5;A0A287SGR7;A0A287SGT6;A0A287SGU7;A0A287SGV5;A0A287SGV9;A0A287SGW2;A0A287SGX8;A0A287SGY3;A5CFY2;Q9M406	IPR000217|Tubulin;IPR002452|Alpha tubulin;IPR003008|Tubulin/FtsZ, GTPase domain;IPR008280|Tubulin/FtsZ, C-terminal;IPR017975|Tubulin, conserved site;IPR018316|Tubulin/FtsZ, 2-layer sandwich domain;IPR023123|Tubulin, C-terminal;IPR036525|Tubulin/FtsZ, GTPase domain superfamily;IPR037103|Tubulin/FtsZ, C-terminal domain superfamily	0	0	0	0				cytoplasm;cytoskeleton;cytoskeleton organization;GTP binding;GTPase activity;microtubule;microtubule cytoskeleton organization;microtubule-based process;mitotic cell cycle;nucleotide binding;structural constituent of cytoskeleton	AT1G04820_TUBA4;AT1G50010_TUBA4;AT4G14960_TUBA6	Apoptosis;Gap junction;Phagosome;Purine metabolism;Tight junction;Thiamine metabolism;Regulation of seed size	ko04210;ko04540;ko04145;ko00230;ko04530;ko00730;R-OSA-9035605	Os11g0247300	ec:3.6.1.15	HORVU5Hr1G098960	1	0	0	0	1	0	0	0	0	0
A0A287TTB0	Phosphoglycerate kinase OS=Hordeum vulgare subsp. vulgare OX=112509 PE=3 SV=1				-0.00578235	0.505891	0.137504	0.0908534	1	1	1	1	0	0	0	0	0	HORVU6Hr1G031830	chr6H	136923800	136927448	A0A287TT66;A0A287TT80;A0A287TTB0;A0A287TTC1;A0A287TTT7;A0A287TTU2	IPR001576|Phosphoglycerate kinase;IPR015824|Phosphoglycerate kinase, N-terminal;IPR015911|Phosphoglycerate kinase, conserved site;IPR036043|Phosphoglycerate kinase superfamily	0	0	0	0				ADP binding;ATP binding;cytosol;gluconeogenesis;glycolytic process;kinase activity;phosphoglycerate kinase activity;phosphorylation;positive regulation of oxidative phosphorylation;transferase activity	AT1G79550_PGK3	Glycolysis / Gluconeogenesis;HIF-1 signaling pathway;Carbon fixation in photosynthetic organisms;Cytosolic glycolysis;Cytosolic glycolysis (R-TDI-1119570);Calvin cycle	ko00010;ko04066;ko00710;R-HVU-1119570;R-TDI-1119570;R-TDI-1119519	TRIDC6AG022330	ec:2.7.2.3	HORVU6Hr1G031830							0	0	0	1
A0A287VC65	VWFA domain-containing protein OS=Hordeum vulgare subsp. vulgare OX=112509 PE=4 SV=1				0.147958	0.380729	0	-0.442222	1	1	1	1	0	0	0	0	0	HORVU7Hr1G001030	chr7H	2241185	2347181	A0A287VC55;A0A287VC59;A0A287VC60;A0A287VC65;A0A287VCA3;A0A287VCA9	IPR002035|von Willebrand factor, type A;IPR032838|VWA-Hint protein, Vwaint domain;IPR036465|von Willebrand factor A-like domain superfamily	0	0	0	0										HORVU7Hr1G001030							0	0	0	0
P05698	Ribulose bisphosphate carboxylase large chain OS=Hordeum vulgare OX=4513 GN=rbcL PE=3 SV=2	metabolic process		catalytic activity;metal ion binding	-0.768568	2.43082	-1.38836	0.151859	1	0.650411	1	1	0	0	0	0	0
F2E4C2	Predicted protein OS=Hordeum vulgare subsp. vulgare OX=112509 PE=2 SV=1	cell organization and biogenesis		nucleotide binding	1.23143	2.1564	1.06764	0.120352	0.328971	0.00494681	1	1	0	1	0	0	1
F2D4W6	Malate dehydrogenase OS=Hordeum vulgare subsp. vulgare OX=112509 PE=2 SV=1	metabolic process		catalytic activity	-0.483985	0.261832	-0.234465	0.437228	1	1	1	1	0	0	0	0	0	HORVU1Hr1G041250	chr1H	293656679	293659814	A0A287F9I2;A0A287F9I3;A0A287F9I4;A0A287F9I6;A0A287F9I8;A0A287F9I9;F2D4W6;M0Z0D3	IPR001236|Lactate/malate dehydrogenase, N-terminal;IPR001252|Malate dehydrogenase, active site;IPR001557|L-lactate/malate dehydrogenase;IPR010945|Malate dehydrogenase, type 2;IPR011274|Malate dehydrogenase, NAD-dependent, cytosolic;IPR015955|Lactate dehydrogenase/glycoside hydrolase, family 4, C-terminal;IPR022383|Lactate/malate dehydrogenase, C-terminal;IPR036291|NAD(P)-binding domain superfamily	0	0	0	0				carbohydrate metabolic process;carboxylic acid metabolic process;catalytic activity;L-malate dehydrogenase activity;malate dehydrogenase activity;malate metabolic process;NADH metabolic process;oxaloacetate metabolic process;oxidation-reduction process;oxidoreductase activity;oxidoreductase activity, acting on the CH-OH group of donors, NAD or NADP as acceptor;tricarboxylic acid cycle	AT1G04410_MDH1;AT5G43330_MDH2	Pyruvate metabolism;Glyoxylate and dicarboxylate metabolism;Methane metabolism;Carbon fixation pathways in prokaryotes;Citrate cycle (TCA cycle);Carbon fixation in photosynthetic organisms;Cysteine and methionine metabolism;TCA cycle (plant);TCA cycle (plant) (R-HVU-1119533)	ko00620;ko00630;ko00680;ko00720;ko00020;ko00710;ko00270;R-SMO-1119533;R-HVU-1119533	SELMODRAFT_90290	ec:1.1.1.37	HORVU1Hr1G041250							0	0	0	1
A0A287U7Z5	Glyceraldehyde-3-phosphate dehydrogenase OS=Hordeum vulgare subsp. vulgare OX=112509 PE=3 SV=1				-0.0649175	0.70044	-0.0724828	0.189034	1	0.0253276	1	1	0	1	0	0	1	HORVU6Hr1G054520	chr6H	344797185	344800499	A0A287U7R7;A0A287U7S2;A0A287U7S7;A0A287U7V7;A0A287U7W6;A0A287U7X7;A0A287U7Y2;A0A287U7Z5;A0A287U800;A0A287U805;A0A287U8B2;F2D6I8;M0YRV8	IPR006424|Glyceraldehyde-3-phosphate dehydrogenase, type I;IPR020828|Glyceraldehyde 3-phosphate dehydrogenase, NAD(P) binding domain;IPR020829|Glyceraldehyde 3-phosphate dehydrogenase, catalytic domain;IPR020830|Glyceraldehyde 3-phosphate dehydrogenase, active site;IPR020831|Glyceraldehyde/Erythrose phosphate dehydrogenase family;IPR036291|NAD(P)-binding domain superfamily	0	0	0	0				cytoplasm;cytosol;glucose metabolic process;glyceraldehyde-3-phosphate dehydrogenase (NAD+) (phosphorylating) activity;glycolytic process;NAD binding;NADP binding;nucleotide binding;oxidation-reduction process;oxidoreductase activity;oxidoreductase activity, acting on the aldehyde or oxo group of donors, NAD or NADP as acceptor		Glycolysis / Gluconeogenesis;HIF-1 signaling pathway;Carbon fixation in photosynthetic organisms;Lysine biosynthesis I;Lysine biosynthesis II;Cytosolic glycolysis	ko00010;ko04066;ko00710;R-TTU-1119273;R-TTU-1119283;R-HVU-1119570	TRITD6Av1G133330	ec:1.2.1.59;ec:1.2.1.12	HORVU6Hr1G054520							0	0	0	1
M0X1N3	Phospholipase D OS=Hordeum vulgare subsp. vulgare OX=112509 PE=3 SV=1	metabolic process	membrane	catalytic activity;metal ion binding;protein binding	-0.0558912	0.390668	-0.018878	0.37629	1	0.359841	1	1	0	0	0	0	0	HORVU3Hr1G024530	chr3H	95271594	95276163	A0A287KG55;A0A287KG60;A0A287KG61;A0A287KG65;A0A287KG74;A0A287KGB9;M0X1N3	IPR000008|C2 domain;IPR001736|Phospholipase D/Transphosphatidylase;IPR011402|Phospholipase D, plant;IPR015679|Phospholipase D family;IPR024632|Phospholipase D, C-terminal;IPR035892|C2 domain superfamily	0	0	0	0				calcium ion binding;catalytic activity;hydrolase activity;integral component of membrane;lipid catabolic process;membrane;N-acylphosphatidylethanolamine-specific phospholipase D activity;phosphatidylcholine metabolic process;phospholipase D activity	AT1G52570_PLDALPHA2;AT3G15730_PLDALPHA1	Ras signaling pathway;Ether lipid metabolism;Glycerophospholipid metabolism;Endocytosis;cAMP signaling pathway;Phospholipase D signaling pathway;Sphingolipid signaling pathway;Choline biosynthesis III	ko04014;ko00565;ko00564;ko04144;ko04024;ko04072;ko04071;R-ATA-1119276	AET3Gv20283800	ec:3.1.4.4	HORVU3Hr1G024530							0	0	0	0
F2CRF1	Predicted protein OS=Hordeum vulgare subsp. vulgare OX=112509 PE=2 SV=1	regulation of biological process		enzyme regulator activity;protein binding	0.0129262	0.051024	-0.0528949	-0.0232698	1	1	1	1	0	0	0	0	0	HORVU4Hr1G007370	chr4H	19180798	19184008	A0A287N356;A0A287N3B2;A0A287N3B9;F2CRF1;M0YH86	IPR000308|14-3-3 protein;IPR023409|14-3-3 protein, conserved site;IPR023410|14-3-3 domain;IPR036815|14-3-3 domain superfamily	0	0	0	0				negative regulation of protein serine/threonine kinase activity;protein domain specific binding;protein kinase C inhibitor activity	AT3G02520_GRF7;AT5G16050_GRF5;AT5G38480_GRF3	Drug metabolism - other enzymes;MAPK signaling pathway - yeast;Ether lipid metabolism;Glycerophospholipid metabolism;Cell cycle;Oocyte meiosis;Hippo signaling pathway - fly;Hippo signaling pathway;PI3K-Akt signaling pathway;alpha-Linolenic acid metabolism;Linoleic acid metabolism;Arachidonic acid metabolism;Brassinosteroid signaling	ko00983;ko04011;ko00565;ko00564;ko04110;ko04114;ko04391;ko04390;ko04151;ko00592;ko00591;ko00590;R-TDI-5632095	TRIDC4BG007090	ec:3.1.1.1;ec:3.1.1.4	HORVU4Hr1G007370							0	1	0	0
M0Y9X7	Elongation factor 1-alpha OS=Hordeum vulgare subsp. vulgare OX=112509 PE=3 SV=1	metabolic process	cytoplasm	catalytic activity;nucleotide binding;RNA binding	-0.0232698	0.468844	0.24123	0.0867838	1	1	1	1	0	0	0	0	0	HORVU0Hr1G017020	chrUn	91412363	91415524	A0A287E3V3;A0A287E3V5;A0A287E3W5;M0Y9X7	IPR000795|Transcription factor, GTP-binding domain;IPR004160|Translation elongation factor EFTu/EF1A, C-terminal;IPR004161|Translation elongation factor EFTu-like, domain 2;IPR004539|Translation elongation factor EF1A, eukaryotic/archaeal;IPR009000|Translation protein, beta-barrel domain superfamily;IPR009001|Translation elongation factor EF1A/initiation factor IF2gamma, C-terminal;IPR027417|P-lo…	0	0	0	0				cytoplasm;GTP binding;GTPase activity;nucleotide binding;translation;translation elongation factor activity;translational elongation	AT1G07920_A1;AT1G07930_A1;AT1G07940_A1;AT1G35550_;AT5G60390_A1	Purine metabolism;Thiamine metabolism;Translation elongation	ko00230;ko00730;R-OSA-1112987		ec:3.6.1.15	HORVU0Hr1G017020							0	0	0	0
A0A287MLU2	HP domain-containing protein OS=Hordeum vulgare subsp. vulgare OX=112509 PE=4 SV=1				-0.0174171	-0.279284	-0.0543923	0.0214797	1	1	1	1	0	0	0	0	0	HORVU3Hr1G108110	chr3H	674275615	674286058	A0A287MLR5;A0A287MLR7;A0A287MLR9;A0A287MLS3;A0A287MLS6;A0A287MLT0;A0A287MLT2;A0A287MLT4;A0A287MLT5;A0A287MLT6;A0A287MLU1;A0A287MLU2;A0A287MLU3;A0A287MLU4;A0A287MLU5;A0A287MLU6;A0A287MLU7;A0A287MLU8;A0A287MLU9;A0A287MLV1;A0A287MLV4;A0A287MLV6;A0A287MLV9;A0A287MLW0;A0A287MLW2;A0A287MLW6;A0A287MLW7;A0A287MLW8;A0A287MLX2	IPR003128|Villin headpiece;IPR007122|Villin/Gelsolin;IPR007123|Gelsolin-like domain;IPR029006|ADF-H/Gelsolin-like domain superfamily;IPR030009|Villin-2, plant;IPR036886|Villin headpiece domain superfamily;|	0	0	0	0				actin binding;actin filament binding;actin filament bundle assembly;cytoskeleton organization	AT2G41740_VLN2;AT3G57410_VLN3	Regulation of actin cytoskeleton	ko04810			HORVU3Hr1G108110							0	0	0	0
F2D692	Predicted protein OS=Hordeum vulgare subsp. vulgare OX=112509 PE=2 SV=1	metabolic process		catalytic activity;protein binding	-0.274041	0.38405	0.24245	0.0214797	1	1	1	1	0	0	0	0	0	HORVU7Hr1G082280	chr7H	492902233	492903968	F2D692	IPR001077|O-methyltransferase domain;IPR012967|Plant methyltransferase dimerisation;IPR016461|O-methyltransferase COMT-type;IPR029063|S-adenosyl-L-methionine-dependent methyltransferase;IPR036388|Winged helix-like DNA-binding domain superfamily;IPR036390|Winged helix DNA-binding domain superfamily	0	0	0	0				aromatic compound biosynthetic process;methylation;methyltransferase activity;O-methyltransferase activity;protein dimerization activity;S-adenosylmethionine-dependent methyltransferase activity;transferase activity	AT5G54160_OMT1	Phenylpropanoid biosynthesis;Tryptophan metabolism;Tricin biosynthesis	ko00940;ko00380;R-TDI-9609573	TRIDC7AG047260		HORVU7Hr1G082280							0	0	0	0
M0YYY9	Uncharacterized protein OS=Hordeum vulgare subsp. vulgare OX=112509 PE=4 SV=1				0.104337	0.395063	-0.182786	0.475085	1	1	1	1	0	0	0	0	0	HORVU7Hr1G001020	chr7H	2209871	2353258	A0A287VC25;A0A287VC26;A0A287VC30;A0A287VC31;A0A287VC36;A0A287VC39;A0A287VC41;A0A287VC46;A0A287VC50;A0A287VC54;A0A287VC63;A0A287VC68;A0A287VC76;A0A287VC77;A0A287VC79;A0A287VC81;A0A287VC82;A0A287VC86;A0A287VC87;A0A287VC88;A0A287VC90;A0A287VC93;A0A287VC99;A0A287VCA1;A0A287VCA6;M0UXU5;M0UXU7;M0YKY4;M0YYY7;M0YYY9	IPR011042|Six-bladed beta-propeller, TolB-like;IPR011044|Quinoprotein amine dehydrogenase, beta chain-like;IPR011659|WD40-like Beta Propeller;|	0	0	0	0										HORVU7Hr1G001020							0	0	0	0
F2E8I0	Predicted protein OS=Hordeum vulgare subsp. vulgare OX=112509 PE=2 SV=1				0.466758	0.623867	0.85997	-0.249822	1	1	1	1	0	0	0	0	0
F2CYY4	Predicted protein OS=Hordeum vulgare subsp. vulgare OX=112509 PE=2 SV=1			nucleotide binding	0.0840643	1.03281	0.0384362	0.321928	1	0.424094	1	1	0	0	0	0	0	HORVU1Hr1G002840	chr1H	5769013	5772735	A0A287EGT2;A0A287EGT4;A0A287EGT5;A0A287EGU1;A0A287EGY4;F2CYY4;M0WSW7;Q43471;Q8H1L9	IPR004000|Actin family;IPR004001|Actin, conserved site;IPR020902|Actin/actin-like conserved site	0	0	0	0				ATP binding;cytoplasm;cytoskeleton;nucleotide binding	AT5G09810_ACT7					HORVU1Hr1G002840							0	0	0	0
Q945R5	Ascorbate peroxidase OS=Hordeum vulgare OX=4513 PE=2 SV=1	metabolic process;response to stimulus		antioxidant activity;catalytic activity	0.0214797	-0.134477	-0.0350469	0.015783	1	1	1	1	0	0	0	0	0	HORVU4Hr1G057210	chr4H	480951276	480954017	A0A287P6G9;A0A287P7Q0;M0X2A2;O23983;Q945R5;Q945R6	IPR002016|Haem peroxidase;IPR002207|Class I peroxidase;IPR010255|Haem peroxidase superfamily;IPR019793|Peroxidases heam-ligand binding site;IPR019794|Peroxidase, active site	0	0	0	0				cellular oxidant detoxification;cellular response to oxidative stress;chloroplast;heme binding;hydrogen peroxide catabolic process;L-ascorbate peroxidase activity;oxidation-reduction process;oxidoreductase activity;peroxidase activity;response to oxidative stress;response to reactive oxygen species	AT3G09640_APX2	Glutathione metabolism;Ascorbate and aldarate metabolism;Phenylalanine biosynthesis I	ko00480;ko00053;R-ONI-1119389	ONIVA07G27190	ec:1.11.1.11	HORVU4Hr1G057210							0	0	0	0
A0A287VK33	TRANSKETOLASE_1 domain-containing protein OS=Hordeum vulgare subsp. vulgare OX=112509 PE=4 SV=1				-0.547932	0.953824	-0.311148	0.284514	1	1	1	1	0	0	0	0	0	HORVU7Hr1G013600	chr7H	19588555	19591968	A0A287VJM1;A0A287VJQ2;A0A287VJQ3;A0A287VJQ5;A0A287VK33	IPR005474|Transketolase, N-terminal;IPR005475|Transketolase-like, pyrimidine-binding domain;IPR005478|Transketolase, bacterial-like;IPR009014|Transketolase C-terminal/Pyruvate-ferredoxin oxidoreductase domain II;IPR029061|Thiamin diphosphate-binding fold;IPR033247|Transketolase family;IPR033248|Transketolase, C-terminal domain	0	0	0	0				catalytic activity;cytosol;pentose-phosphate shunt;transketolase activity	AT2G45290_TKL-2;AT3G60750_TKL-1	Biosynthesis of ansamycins;Carbon fixation in photosynthetic organisms;Pentose phosphate pathway;Calvin cycle	ko01051;ko00710;ko00030;R-TTU-1119519	TRITD4Av1G243360	ec:2.2.1.1	HORVU7Hr1G013600							0	0	0	0
A0A287NWJ5	Protein disulfide-isomerase OS=Hordeum vulgare subsp. vulgare OX=112509 PE=3 SV=1				-0.261881	0.325386	-0.174621	0.387363	1	1	1	1	0	0	0	0	0	HORVU4Hr1G043910	chr4H	350262817	350266616	A0A287NW75;A0A287NWD9;A0A287NWJ5;M0VP83	IPR005788|Disulphide isomerase;IPR005792|Protein disulphide isomerase;IPR013766|Thioredoxin domain;IPR017937|Thioredoxin, conserved site;IPR036249|Thioredoxin-like superfamily	0	0	0	0				cell;cell redox homeostasis;endoplasmic reticulum;endoplasmic reticulum lumen;endosperm development;isomerase activity;protein disulfide isomerase activity;protein folding;protein folding in endoplasmic reticulum;response to endoplasmic reticulum stress	AT1G21750_PDIL1-1;AT1G77510_PDIL1-2	Protein processing in endoplasmic reticulum;Regulatory network of nutrient accumulation	ko04141;R-OSA-9626305	Os11g0199200		HORVU4Hr1G043910							0	0	0	0
F2ECB2	Predicted protein OS=Hordeum vulgare subsp. vulgare OX=112509 PE=2 SV=1	transport			0.226509	-0.456009	-0.161653	-0.332789	1	1	1	1	0	0	0	0	0
F2E8Y8	Predicted protein OS=Hordeum vulgare subsp. vulgare OX=112509 PE=2 SV=1				1.37016	0.73292	0.617298	0.309176	1	1	1	1	0	0	0	0	0
M0WF40	Uncharacterized protein OS=Hordeum vulgare subsp. vulgare OX=112509 PE=4 SV=1	metabolic process		protein binding;RNA binding	0.129613	0.351628	-0.0247367	0.107018	1	1	1	1	0	0	0	0	0	HORVU7Hr1G087050	chr7H	524389993	524393329	A0A0U2L8B1;A0A287X6Y5;A0A287X6Z0;A0A287X774;M0WF36;M0WF37;M0WF40	IPR001662|Elongation factor 1B gamma, C-terminal;IPR004045|Glutathione S-transferase, N-terminal;IPR004046|Glutathione S-transferase, C-terminal;IPR010987|Glutathione S-transferase, C-terminal-like;IPR036249|Thioredoxin-like superfamily;IPR036282|Glutathione S-transferase, C-terminal domain superfamily;IPR036433|Elongation factor EF1B gamma, C-terminal domain superfamily;IPR040079|Glutathione Tra…	0	0	0	0				protein binding;translation;translation elongation factor activity;translational elongation	AT1G09640_;AT1G57720_	tyrosine degradation I	R-TPR-1119506	Tp57577_TGAC_v2_gene5944		HORVU7Hr1G087050							0	0	0	0
F2DE91	Predicted protein OS=Hordeum vulgare subsp. vulgare OX=112509 PE=2 SV=1			nucleotide binding	0.316146	1.1117	0.784923	-0.0588937	1	1	1	1	0	0	0	0	0	HORVU5Hr1G039850	chr5H	290716942	290720528	A0A287QWJ4;A0A287QWS6;A0A287QWU2;A0A287QX00;F2DE91;M0UQJ6	IPR004000|Actin family;IPR004001|Actin, conserved site;IPR020902|Actin/actin-like conserved site	0	0	0	0				ATP binding;cytoplasm;cytoskeleton;nucleotide binding	AT5G09810_ACT7					HORVU5Hr1G039850							0	0	0	0
O23983	Ascorbate peroxidase OS=Hordeum vulgare OX=4513 GN=apx PE=2 SV=2	metabolic process;response to stimulus		antioxidant activity;catalytic activity	-0.0409718	0.00575927	0.147958	0.261832	1	1	1	1	0	0	0	0	0	HORVU4Hr1G057210	chr4H	480951276	480954017	A0A287P6G9;A0A287P7Q0;M0X2A2;O23983;Q945R5;Q945R6	IPR002016|Haem peroxidase;IPR002207|Class I peroxidase;IPR010255|Haem peroxidase superfamily;IPR019793|Peroxidases heam-ligand binding site;IPR019794|Peroxidase, active site	0	0	0	0				cellular oxidant detoxification;cellular response to oxidative stress;chloroplast;heme binding;hydrogen peroxide catabolic process;L-ascorbate peroxidase activity;oxidation-reduction process;oxidoreductase activity;peroxidase activity;response to oxidative stress;response to reactive oxygen species	AT3G09640_APX2	Glutathione metabolism;Ascorbate and aldarate metabolism;Phenylalanine biosynthesis I	ko00480;ko00053;R-ONI-1119389	ONIVA07G27190	ec:1.11.1.11	HORVU4Hr1G057210							0	0	0	0
A0A287S943	Ribosomal_L18_c domain-containing protein OS=Hordeum vulgare subsp. vulgare OX=112509 PE=3 SV=1				-0.158429	0.334568	-0.0159576	0.597412	1	1	1	1	0	0	0	0	0	HORVU5Hr1G092630	chr5H	588904933	588907794	A0A287S8Z2;A0A287S902;A0A287S913;A0A287S943;A0A287S948;A0A287S983	IPR005485|Ribosomal protein L5 eukaryotic/L18 archaeal;IPR025607|Ribosomal protein L5 eukaryotic/L18 archaeal, C-terminal	0	0	0	0				5S rRNA binding;cytosolic large ribosomal subunit;intracellular;ribosomal large subunit assembly;ribosome;RNA binding;structural constituent of ribosome;translation	AT3G25520_ATL5;AT5G39740_RPL5B	Ribosome	ko03010			HORVU5Hr1G092630							0	0	0	0
M0XLC4	PfkB domain-containing protein OS=Hordeum vulgare subsp. vulgare OX=112509 PE=4 SV=1	metabolic process		catalytic activity	-0.22095	0.804054	-0.0634092	0.625738	1	0.966746	1	1	0	0	0	0	0	HORVU6Hr1G058750	chr6H	384798011	384803748	A0A287UB39;A0A287UB57;A0A287UBG7;M0XLC4	IPR001805|Adenosine kinase;IPR002173|Carbohydrate/puine kinase, PfkB, conserved site;IPR011611|Carbohydrate kinase PfkB;IPR029056|Ribokinase-like	0	0	0	0				adenosine kinase activity;AMP biosynthetic process;cytosol;nucleus;phosphotransferase activity, alcohol group as acceptor;purine ribonucleoside salvage	AT3G09820_ADK1;AT5G03300_ADK2	Purine metabolism;Leucine biosynthesis;TCA cycle (plant)	ko00230;R-BOL-1119540;R-BOL-1119533	Bo2g003960	ec:2.7.1.20	HORVU6Hr1G058750							0	0	0	0
F2DQ10	26S proteasome non-ATPase regulatory subunit 2 homolog OS=Hordeum vulgare subsp. vulgare OX=112509 PE=2 SV=1	regulation of biological process	proteasome	enzyme regulator activity	-0.0320936	0.489543	0.42975	0.58111	1	1	1	1	0	0	0	0	0	HORVU6Hr1G021020	chr6H	61352928	61360430	A0A287TJ81;A0A287TJ84;A0A287TJ93;A0A287TJ94;A0A287TJ98;A0A287TJA8;A0A287TJB2;A0A287TJB7;A0A287TJC3;A0A287TJL0;A0A287TJL5;A0A287TJM0;A0A287TJP3;A0A287TJQ1;A0A287TJQ7;F2DQ10;M0UKY7;M0UKY8;M0UKY9	IPR002015|Proteasome/cyclosome repeat;IPR011989|Armadillo-like helical;IPR016024|Armadillo-type fold;IPR016643|26S proteasome regulatory complex, non-ATPase subcomplex, Rpn1 subunit;IPR040892|RPN1/RPN2, N-terminal;IPR041433|26S proteasome non-ATPase regulatory subunit RPN1, C-terminal	0	0	0	0				endopeptidase activity;enzyme regulator activity;nucleus;proteasome complex;proteasome regulatory particle, base subcomplex;proteasome storage granule;proteasome-mediated ubiquitin-dependent protein catabolic process;protein catabolic process;regulation of catalytic activity;regulation of protein catabolic process	AT2G20580_RPN1A;AT4G08140_;AT4G28470_RPN1B	Proteasome	ko03050			HORVU6Hr1G021020							0	0	0	0
A0A287R7K7	Uncharacterized protein OS=Hordeum vulgare subsp. vulgare OX=112509 PE=4 SV=1				-0.0785637	0.981853	-0.109359	0.244887	1	0.573375	1	1	0	0	0	0	0	HORVU5Hr1G051850	chr5H	404952206	404960508	A0A287R795;A0A287R7A0;A0A287R7A7;A0A287R7H8;A0A287R7I3;A0A287R7K7;A0A287R7L2;A0A287R7R5	IPR000357|HEAT repeat;IPR011989|Armadillo-like helical;IPR016024|Armadillo-type fold;IPR021133|HEAT, type 2	0	0	0	0				cytoplasm;protein binding;protein dephosphorylation;protein phosphatase regulator activity;protein phosphatase type 2A complex;protein serine/threonine phosphatase activity;protein serine/threonine phosphatase complex;regulation of phosphoprotein phosphatase activity	AT1G13320_PP2AA3;AT3G25800_PP2AA2	TGF-beta signaling pathway;Cell cycle - yeast;Meiosis - yeast;Oocyte meiosis;mRNA surveillance pathway;Hippo signaling pathway - fly;Hippo signaling pathway;PI3K-Akt signaling pathway;AMPK signaling pathway;Tight junction;Sphingolipid signaling pathway	ko04350;ko04111;ko04113;ko04114;ko03015;ko04391;ko04390;ko04151;ko04152;ko04530;ko04071			HORVU5Hr1G051850							0	0	0	0
M0UNI8	Uncharacterized protein OS=Hordeum vulgare subsp. vulgare OX=112509 PE=4 SV=1	response to stimulus			1.02432	0.290424	0.0426443	-0.982791	1	1	1	1	0	0	0	0	0	HORVU3Hr1G031850	chr3H	160127577	160130104	A0A287KNA2;A0A287KNB4;A0A287KNB7;A0A287KNC8;M0UNI8	IPR008469|DREPP family	0	0	0	0				anchored component of plasma membrane						HORVU3Hr1G031850							0	0	0	0
A0A4Y5SEP5	ATP synthase subunit beta, chloroplastic OS=Hordeum vulgare subsp. spontaneum OX=77009 GN=atpB PE=3 SV=1				-1.0862	0.648005	-0.696658	0.215368	0.651784	1	1	1	0	0	0	0	0
A0A287MXK3	Tubulin beta chain OS=Hordeum vulgare subsp. vulgare OX=112509 PE=3 SV=1				0.390668	-0.0424568	1.52055	0.708408	1	1	0.285758	1	0	0	0	0	0	HORVU4Hr1G002530	chr4H	4892452	4896405	A0A287MXJ7;A0A287MXJ8;A0A287MXK3;A0A287MXK7;A0A287MXK8;A0A287MXK9	IPR000217|Tubulin;IPR002453|Beta tubulin;IPR003008|Tubulin/FtsZ, GTPase domain;IPR008280|Tubulin/FtsZ, C-terminal;IPR013838|Beta tubulin, autoregulation binding site;IPR017975|Tubulin, conserved site;IPR018316|Tubulin/FtsZ, 2-layer sandwich domain;IPR023123|Tubulin, C-terminal;IPR036525|Tubulin/FtsZ, GTPase domain superfamily;IPR037103|Tubulin/FtsZ, C-terminal domain superfamily	0	-1	0	0				apoplast;cell wall;chloroplast stroma;cytoplasm;cytoskeleton;cytoskeleton organization;cytosol;Golgi apparatus;GTP binding;GTPase activity;microtubule;microtubule cytoskeleton organization;microtubule-based process;mitotic cell cycle;nucleotide binding;plasma membrane;plasmodesma;structural constituent of cytoskeleton	AT5G44340_TUBB4	Gap junction;Phagosome;Purine metabolism;Thiamine metabolism;Regulation of seed size	ko04540;ko04145;ko00230;ko00730;R-OSA-9035605	Os11g0247300	ec:3.6.1.15	HORVU4Hr1G002530							0	0	0	0
M0XGG9	Uncharacterized protein OS=Hordeum vulgare subsp. vulgare OX=112509 PE=3 SV=1			nucleotide binding	0.718088	1.58496	0.0786098	-0.0816138	1	0.866495	1	1	0	0	0	0	0	HORVU5Hr1G117900	chr5H	651481517	651485571	A0A287SWB1;A0A287SWD4;M0XGG9;M0XGH0	IPR004000|Actin family;IPR004001|Actin, conserved site;IPR020902|Actin/actin-like conserved site	0	0	0	0				ATP binding;cytoplasm;cytoskeleton;nucleotide binding	AT5G09810_ACT7					HORVU5Hr1G117900							0	0	0	0
A0A287S5U2	UTP--glucose-1-phosphate uridylyltransferase OS=Hordeum vulgare subsp. vulgare OX=112509 PE=3 SV=1				-0.226004	0.108357	-0.013043	0.461529	1	1	1	1	0	0	0	0	0	HORVU5Hr1G087810	chr5H	579648822	579658367	A0A287S5J4;A0A287S5J9;A0A287S5K9;A0A287S5N7;A0A287S5N9;A0A287S5U2;A0A287S5U7	IPR002618|UDPGP family;IPR011004|Trimeric LpxA-like superfamily;IPR016267|UTP--glucose-1-phosphate uridylyltransferase;IPR029044|Nucleotide-diphospho-sugar transferases	0	0	0	0				cytoplasm;glycogen metabolic process;nucleotidyltransferase activity;transferase activity;UDP-glucose metabolic process;uridylyltransferase activity;UTP:glucose-1-phosphate uridylyltransferase activity	AT3G03250_UGP;AT5G17310_UGP1	Amino sugar and nucleotide sugar metabolism;Starch and sucrose metabolism;Glycerolipid metabolism;O-Antigen nucleotide sugar biosynthesis;Pentose and glucuronate interconversions;Biosynthesis of nucleotide sugars;Ascorbate and aldarate metabolism;Galactose metabolism;Biosynthesis of cofactors;Galactose degradation II	ko00520;ko00500;ko00561;ko00541;ko00040;ko01250;ko00053;ko00052;ko01240;R-ATA-1119452	AET5Gv20821100	ec:2.7.7.64;ec:2.7.7.9	HORVU5Hr1G087810							0	0	0	0
F2D4A4	Predicted protein OS=Hordeum vulgare subsp. vulgare OX=112509 PE=2 SV=1	metabolic process	ribosome	structural molecule activity	-0.0694519	0.773996	-0.253257	0.194087	1	1	1	1	0	0	0	0	0
A0A287JG03	Plasma membrane ATPase OS=Hordeum vulgare subsp. vulgare OX=112509 PE=3 SV=1				0.129613	-0.634867	0.301002	-0.161653	1	0.273504	1	1	0	0	0	0	0	HORVU2Hr1G111640	chr2H	723652502	723658875	A0A287JFZ3;A0A287JFZ6;A0A287JFZ8;A0A287JG00;A0A287JG03;A0A287JG05;A0A287JG07;A0A287JG11;A0A287JG12;A0A287JG16;A0A287JG53;A0A287JG58;A0A287JG62;A0A287JG63;A0A287JG67;A0A287JG68;A0A287JG73;A0A287JG79;A0A287JG84;A0A287JG89;A0A287JGC3;A0A287JGC9;A0A287JGD3;A0A287JGE0;A0A287JGE3;O48614;Q93X52;Q9ATZ7;Q9ATZ8;Q9AVV3;Q9FSI7	IPR001757|P-type ATPase;IPR004014|Cation-transporting P-type ATPase, N-terminal;IPR006534|P-type ATPase, subfamily IIIA;IPR008250|P-type ATPase, A domain superfamily;IPR018303|P-type ATPase, phosphorylation site;IPR023214|HAD superfamily;IPR023298|P-type ATPase, transmembrane domain superfamily;IPR023299|P-type ATPase, cytoplasmic domain N;IPR036412|HAD-like superfamily	0	0	0	0				ATP binding;cell;hydrolase activity;integral component of membrane;ion transport;membrane;metal ion binding;nucleotide binding;plasma membrane;proton export across plasma membrane;proton transmembrane transport;proton-exporting ATPase activity, phosphorylative mechanism;regulation of intracellular pH		Oxidative phosphorylation;Gamma-glutamyl cycle	ko00190;R-ONI-1119342	ONIVA01G51240	ec:7.1.2.1	HORVU2Hr1G111640							0	0	0	0
A0A287HT99	MI domain-containing protein OS=Hordeum vulgare subsp. vulgare OX=112509 PE=4 SV=1				0.695994	-0.103147	-0.2567	0.892197	1	1	1	0.55461	0	0	0	0	0	HORVU2Hr1G041760	chr2H	207964332	207972335	A0A287HT99;A0A287HTK5;A0A287HTL1;A0A287HTL6	IPR003890|MIF4G-like, type 3;IPR003891|Initiation factor eIF-4 gamma, MA3;IPR016021|MIF4G-like domain superfamily;IPR016024|Armadillo-type fold	0	0	0	0				protein binding;RNA binding	AT3G60240_EIF4G					HORVU2Hr1G041760							0	0	0	0
A0A0U2GJJ3	UDP-arabinose mutase 1 OS=Hordeum vulgare OX=4513 PE=2 SV=1	metabolic process		catalytic activity	-0.224317	0.453122	-0.0679388	0.861558	1	1	1	1	0	0	0	0	0	HORVU4Hr1G038960	chr4H	297691098	297693678	A0A0U2GJJ3;A0A287NU14;A0A287NU15;A0A287NUR9;M0XJL4	IPR004901|Reversibly glycosylated polypeptide;IPR029044|Nucleotide-diphospho-sugar transferases;IPR037595|Reversibly glycosylated polypeptide family	0	0	0	0				cytosol;Golgi apparatus;intramolecular transferase activity;plant-type cell wall biogenesis;plant-type cell wall organization or biogenesis;UDP-arabinopyranose mutase activity;UDP-L-arabinose metabolic process	AT3G02230_RGP1;AT5G15650_RGP2	Amino sugar and nucleotide sugar metabolism;Biosynthesis of nucleotide sugars;UDP-L-arabinose biosynthesis and transport	ko00520;ko01250;R-TDI-1119574	TRIDC4BG024710	ec:5.4.99.30	HORVU4Hr1G038960							0	0	0	0
A0A287LHF7	HABP4_PAI-RBP1 domain-containing protein OS=Hordeum vulgare subsp. vulgare OX=112509 PE=4 SV=1				1.18396	1.1865	-0.671164	-0.0634092	1	1	1	1	0	0	0	0	0	HORVU3Hr1G068500	chr3H	519007359	519011286	A0A287LHF3;A0A287LHF4;A0A287LHF7;M0YZ71	IPR006861|Hyaluronan/mRNA-binding protein;IPR019084|Stm1-like, N-terminal;IPR039764|RNA binding protein HABP4/SERBP1	0	0	0	0				RNA binding	AT4G16830_RGGA;AT4G17520_RGGB;AT5G47210_RGGC					HORVU3Hr1G068500	10	0	4	2	4	10	0	0	0	0
A0A287GMW7	Uncharacterized protein OS=Hordeum vulgare subsp. vulgare OX=112509 PE=3 SV=1				-0.678072	0.0676387	0.132248	0.718964	1	1	1	1	0	0	0	0	0	HORVU1Hr1G089360	chr1H	543760753	543766881	A0A287GMW7;A0A287GMX2;A0A287GMY3;A0A287GN09;A0A287GN26	IPR001461|Aspartic peptidase A1 family;IPR001969|Aspartic peptidase, active site;IPR007856|Saposin-like type B, region 1;IPR008138|Saposin B type, region 2;IPR008139|Saposin B type domain;IPR011001|Saposin-like;IPR021109|Aspartic peptidase domain superfamily;IPR033121|Peptidase family A1 domain;IPR033869|Phytepsin	0	0	0	0				aspartic-type endopeptidase activity;hydrolase activity;integral component of membrane;lipid metabolic process;membrane;peptidase activity;protein catabolic process;proteolysis;vacuole	AT1G11910_APA1;AT1G62290_APA2;AT4G04460_APA3	Apoptosis;Autophagy - animal;Lysosome;Sphingolipid signaling pathway;Cysteine degradation	ko04210;ko04140;ko04142;ko04071;R-ONI-1119612	ONIVA01G14340		HORVU1Hr1G089360							0	0	0	0
F2CQL5	Isocitrate dehydrogenase [NADP] OS=Hordeum vulgare subsp. vulgare OX=112509 PE=2 SV=1	metabolic process		catalytic activity;metal ion binding;nucleotide binding	-0.354759	0.136191	-0.0320936	-0.320126	1	1	1	1	0	0	0	0	0
F2CPQ0	Predicted protein OS=Hordeum vulgare subsp. vulgare OX=112509 PE=2 SV=1		nucleus	DNA binding	0.826193	-0.296899	0.00288251	-0.490051	1	1	1	1	0	0	0	0	0
A0A1Z3GD05	Abcissic acid stress ripening OS=Hordeum vulgare OX=4513 GN=ASR1 PE=2 SV=1	response to stimulus			0.306846	0.778209	0.231432	-1.1016	1	0.696311	1	1	0	0	0	0	0	HORVU4Hr1G020030	chr4H	97456114	97457293	A0A1Z3GD05;A0A287NGM5;A0A287NH07;M0X291;M0X292	IPR003496|ABA/WDS induced protein;|	0	0	0	0										HORVU4Hr1G020030							0	0	0	0
F2CSU3	Predicted protein OS=Hordeum vulgare subsp. vulgare OX=112509 PE=2 SV=1			nucleotide binding	0.288063	0.885965	0.077243	0.226509	1	1	1	1	0	0	0	0	0	HORVU1Hr1G047440	chr1H	350897441	350900645	A0A287FFD8;A0A287FFF9;F2CSU3	IPR004000|Actin family;IPR004001|Actin, conserved site;IPR020902|Actin/actin-like conserved site	0	0	0	0				ATP binding;cytoplasm;cytoskeleton;nucleotide binding						HORVU1Hr1G047440							0	0	0	0
M0WMM0	HABP4_PAI-RBP1 domain-containing protein OS=Hordeum vulgare subsp. vulgare OX=112509 PE=4 SV=1				1.33056	1.51096	-0.296899	-0.0306192	1	1	1	1	0	0	0	0	0	HORVU1Hr1G080980	chr1H	526785895	526789746	A0A287GGQ2;A0A287GGR3;M0WMM0;M0WMM1	IPR006861|Hyaluronan/mRNA-binding protein;IPR019084|Stm1-like, N-terminal;IPR039764|RNA binding protein HABP4/SERBP1	0	0	0	0				RNA binding	AT4G16830_RGGA;AT4G17520_RGGB;AT5G47210_RGGC					HORVU1Hr1G080980							0	0	0	0
F2DCK0	Vacuolar proton pump subunit B OS=Hordeum vulgare subsp. vulgare OX=112509 PE=2 SV=1	metabolic process;transport		catalytic activity;nucleotide binding;transporter activity	-0.232769	0.211635	-0.242977	0.255803	1	1	1	1	0	0	0	0	0	HORVU7Hr1G087190	chr7H	525216259	525221639	A0A287X6Z4;A0A287X717;A0A287X728;A0A287X7A0;F2DCK0;Q75XW1	IPR000194|ATPase, F1/V1/A1 complex, alpha/beta subunit, nucleotide-binding domain;IPR004100|ATPase, F1/V1/A1 complex, alpha/beta subunit, N-terminal domain;IPR005723|ATPase, V1 complex, subunit B;IPR020003|ATPase, alpha/beta subunit, nucleotide-binding domain, active site;IPR022879|V-type ATP synthase regulatory subunit B/beta;IPR027417|P-loop containing nucleoside triphosphate hydrolase	0	0	0	0				ATP binding;ATP metabolic process;GO_0015991;hydrolase activity;ion transport;proton transmembrane transport;proton-transporting V-type ATPase, V1 domain	AT1G20260_VHA-B3;AT1G76030_VHA-B1;AT4G38510_	Oxidative phosphorylation;mTOR signaling pathway;Phagosome	ko00190;ko04150;ko04145			HORVU7Hr1G087190							0	0	0	0
F2D0E7	UDP-glucose 6-dehydrogenase OS=Hordeum vulgare subsp. vulgare OX=112509 PE=2 SV=1	metabolic process		catalytic activity;nucleotide binding	-0.75877	0.794104	-0.614845	0.484396	1	1	1	1	0	0	0	0	0	HORVU5Hr1G096370	chr5H	601141344	601145787	A0A287SE16;A0A287SE27;A0A287SE67;F2D0E7	IPR001732|UDP-glucose/GDP-mannose dehydrogenase, N-terminal;IPR008927|6-phosphogluconate dehydrogenase-like, C-terminal domain superfamily;IPR014026|UDP-glucose/GDP-mannose dehydrogenase, dimerisation;IPR014027|UDP-glucose/GDP-mannose dehydrogenase, C-terminal;IPR017476|UDP-glucose/GDP-mannose dehydrogenase;IPR028356|UDP-glucose 6-dehydrogenase, eukaryotic type;IPR036220|UDP-glucose/GDP-mannose d…	0	0	0	0				cytosol;glycosaminoglycan biosynthetic process;NAD binding;nucleus;oxidation-reduction process;oxidoreductase activity;oxidoreductase activity, acting on the CH-OH group of donors, NAD or NADP as acceptor;UDP-glucose 6-dehydrogenase activity		Amino sugar and nucleotide sugar metabolism;O-Antigen nucleotide sugar biosynthesis;Pentose and glucuronate interconversions;Biosynthesis of nucleotide sugars;Ascorbate and aldarate metabolism;Biosynthesis of cofactors;UDP-D-xylose biosynthesis;Galactose degradation II;UDP-L-arabinose biosynthesis and transport	ko00520;ko00541;ko00040;ko01250;ko00053;ko01240;R-BDI-1119563;R-BDI-1119452;R-BDI-1119574	BRADI_1g08120v3	ec:1.1.1.22	HORVU5Hr1G096370							0	0	0	0
Q43488	Paf93 protein OS=Hordeum vulgare OX=4513 GN=paf93 PE=2 SV=1	response to stimulus			1.03351	3.03808	0.182692	-0.588574	1	0.108056	1	1	0	0	0	0	0	HORVU6Hr1G064620	chr6H	439397806	439399320	A0A287UFW9;M0UW32;Q43488;Q9SBI8;Q9SPA4	IPR000167|Dehydrin;IPR030513|Dehydrin, conserved site	0	0	0	0				cold acclimation;cytosol;membrane;response to abscisic acid;response to water;response to water deprivation						HORVU6Hr1G064620							0	0	0	0
P62162	Calmodulin OS=Hordeum vulgare OX=4513 GN=CAM PE=2 SV=2			metal ion binding;protein binding	0.718964	-0.481969	-0.352916	-1.82623	1	1	1	1	0	0	0	0	0
A0A287HQK5	Tubulin alpha chain OS=Hordeum vulgare subsp. vulgare OX=112509 PE=3 SV=1				-0.560643	0.112367	0.267835	0.745022	1	1	1	0.913067	0	0	0	0	0	HORVU2Hr1G037550	chr2H	172678684	172682129	A0A287HQK5;A0A287HQK7;M0UKE8	IPR000217|Tubulin;IPR002452|Alpha tubulin;IPR003008|Tubulin/FtsZ, GTPase domain;IPR008280|Tubulin/FtsZ, C-terminal;IPR013838|Beta tubulin, autoregulation binding site;IPR017975|Tubulin, conserved site;IPR018316|Tubulin/FtsZ, 2-layer sandwich domain;IPR023123|Tubulin, C-terminal;IPR036525|Tubulin/FtsZ, GTPase domain superfamily;IPR037103|Tubulin/FtsZ, C-terminal domain superfamily	0	-1	0	0				cytoplasm;cytoskeleton;cytoskeleton organization;GTP binding;GTPase activity;microtubule;microtubule cytoskeleton organization;microtubule-based process;mitotic cell cycle;nucleotide binding;structural constituent of cytoskeleton		Apoptosis;Gap junction;Phagosome;Purine metabolism;Tight junction;Thiamine metabolism;Regulation of seed size	ko04210;ko04540;ko04145;ko00230;ko04530;ko00730;R-OSA-9035605	Os11g0247300	ec:3.6.1.15	HORVU2Hr1G037550							0	0	0	0
F2CS21	Predicted protein OS=Hordeum vulgare subsp. vulgare OX=112509 PE=2 SV=1			metal ion binding;protein binding	0.825379	0.305679	0.212881	-1.0862	1	1	1	1	0	0	0	0	0	HORVU0Hr1G001270	chrUn	6659849	6662434	A0MMD0;F2CS21;M0VMI2	IPR002048|EF-hand domain;IPR011992|EF-hand domain pair;IPR018247|EF-Hand 1, calcium-binding site;IPR039030|Calmodulin	0	0	0	0				calcium ion binding;calcium-mediated signaling;metal ion binding	AT2G27030_CAM5;AT2G41110_CAM2;AT3G43810_CAM7;AT3G56800_CAM5;AT5G21274_CAM6	Cellular senescence;Apelin signaling pathway;Ras signaling pathway;MAPK signaling pathway - plant;Rap1 signaling pathway;Oocyte meiosis;Calcium signaling pathway;cGMP-PKG signaling pathway;cAMP signaling pathway;Phosphatidylinositol signaling system;HSFA7/ HSFA6B-regulatory network-induced by drought and ABA. ;Abscisic acid (ABA) mediated signaling	ko04218;ko04371;ko04014;ko04016;ko04015;ko04114;ko04020;ko04022;ko04024;ko04070;R-ZJA-9623703;R-ZJA-3899351	Zjn_sc00012.1.g07850.1.am.mk		HORVU0Hr1G001270							0	0	0	0
F2DI94	Predicted protein OS=Hordeum vulgare subsp. vulgare OX=112509 PE=2 SV=1	metabolic process		catalytic activity	-0.189351	0.706641	0.302173	0.609755	1	0.761899	1	1	0	0	0	0	0	HORVU1Hr1G089380	chr1H	543801190	543806492	A0A287GMY2;A0A287GMZ3;A0A287GMZ8;A0A287GN01;A0A287GN14;A0A287GN19;F2DI94;F2ECB1;M0XV14;O48610	IPR000209|Peptidase S8/S53 domain;IPR010259|Peptidase S8 propeptide/proteinase inhibitor I9;IPR015500|Peptidase S8, subtilisin-related;IPR023828|Peptidase S8, subtilisin, Ser-active site;IPR034197|Cucumisin-like catalytic domain;IPR036852|Peptidase S8/S53 domain superfamily;IPR037045|Peptidase S8 propeptide/proteinase inhibitor I9 superfamily;IPR041469|Subtilisin-like protease, fibronectin type-I…	0	0	0	0				hydrolase activity;peptidase activity;proteolysis;serine-type endopeptidase activity;serine-type peptidase activity	AT1G32940_SBT3.5;AT1G32950_SBT3.4;AT1G32960_SBT3.3;AT1G32970_SBT3.2;AT1G32980_;AT1G66210_SBT3.16;AT1G66220_SBT3.17;AT4G10510_SBT3.7;AT4G10520_SBT3.9;AT4G10530_;AT4G10540_SBT3.8;AT4G10550_;AT4G21323_;AT4G21326_ATSBT3.12;AT4G21630_SBT3.14;AT4G21640_;AT4G21650_SBT3.13;AT5G11940_SBT3.11					HORVU1Hr1G089380							0	0	0	0
A0A287LBR8	WD_REPEATS_REGION domain-containing protein OS=Hordeum vulgare subsp. vulgare OX=112509 PE=4 SV=1				0.0257376	0.681674	-0.28279	0.0299829	1	0.67374	1	1	0	0	0	0	0	HORVU3Hr1G063670	chr3H	486900925	486903319	A0A287LBR8;A0A287LBV2;F2DSU6	IPR001680|WD40 repeat;IPR015943|WD40/YVTN repeat-like-containing domain superfamily;IPR017986|WD40-repeat-containing domain;IPR019775|WD40 repeat, conserved site;IPR020472|G-protein beta WD-40 repeat;IPR036322|WD40-repeat-containing domain superfamily	0	0	0	0				cytoplasm;cytosol;cytosolic small ribosomal subunit;defense response to fungus;enzyme binding;nucleus;plasma membrane;positive regulation of protein phosphorylation;positive regulation of respiratory burst;protein binding;protein kinase C binding;rescue of stalled ribosome;ribosome binding	AT1G18080_RACK1A;AT1G48630_RACK1B;AT3G18130_RACK1C	Strigolactone signaling;Brassinosteroid signaling	R-DCA-5654828;R-DCA-5632095	DCAR_025528		HORVU3Hr1G063670							0	1	1	0
F2EHX7	Predicted protein OS=Hordeum vulgare subsp. vulgare OX=112509 PE=2 SV=1			catalytic activity	-0.58208	0.00863031	-0.237864	0.0071955	1	1	1	1	0	0	0	0	0
F2D4L0	Predicted protein OS=Hordeum vulgare subsp. vulgare OX=112509 PE=2 SV=1			protein binding	0.136191	1.0697	0.221568	0.222805	1	0.536056	1	1	0	0	0	0	0	HORVU3Hr1G097950	chr3H	657358643	657360411	A0A287MG76;A0A287MG80;A0A287MG84;F2D4L0	IPR004045|Glutathione S-transferase, N-terminal;IPR004046|Glutathione S-transferase, C-terminal;IPR010987|Glutathione S-transferase, C-terminal-like;IPR034347|Glutathione S-transferases Phi, C-terminal;IPR036249|Thioredoxin-like superfamily;IPR036282|Glutathione S-transferase, C-terminal domain superfamily;IPR040079|Glutathione Transferase family	0	0	0	0				cytoplasm;glutathione binding;glutathione metabolic process;glutathione transferase activity;protein binding		Drug metabolism - other enzymes;Drug metabolism - cytochrome P450;Metabolism of xenobiotics by cytochrome P450;Glutathione metabolism;tyrosine degradation I	ko00983;ko00982;ko00980;ko00480;R-PAB-1119506	MA_336892g0010	ec:2.5.1.18	HORVU3Hr1G097950							0	0	0	0
M0UL57	Eukaryotic translation initiation factor 5A OS=Hordeum vulgare subsp. vulgare OX=112509 PE=3 SV=1	metabolic process;regulation of biological process		RNA binding	-0.0350469	-0.268817	-0.0513992	0.0342157	1	1	1	1	0	0	0	0	0	HORVU2Hr1G063210	chr2H	426004160	426006318	A0A287I6M6;A0A287I6S8;M0UL57	IPR001884|Translation elongation factor IF5A-like;IPR008991|Translation protein SH3-like domain superfamily;IPR012340|Nucleic acid-binding, OB-fold;IPR014722|Ribosomal protein L2, domain 2;IPR019769|Translation elongation factor, IF5A, hypusine site;IPR020189|Translation elongation factor, IF5A C-terminal	0	0	0	0				positive regulation of translational elongation;positive regulation of translational termination;ribosome binding;RNA binding;translation;translation elongation factor activity;translational frameshifting	AT1G13950_ELF5A-1;AT1G26630_ELF5A-2;AT1G69410_ELF5A-3					HORVU2Hr1G063210							0	0	0	0
F2CS54	Predicted protein OS=Hordeum vulgare subsp. vulgare OX=112509 PE=2 SV=1	cell organization and biogenesis		catalytic activity;nucleotide binding	-0.0588937	0.0894982	-0.231075	0.598365	1	1	1	1	0	0	0	0	0
A0A287LG02	WD_REPEATS_REGION domain-containing protein OS=Hordeum vulgare subsp. vulgare OX=112509 PE=4 SV=1				-0.0409718	0.117695	0.340277	0.453122	1	1	1	1	0	0	0	0	0	HORVU3Hr1G066930	chr3H	508405447	508413405	A0A287LFZ6;A0A287LG02;A0A287LG06	IPR001680|WD40 repeat;IPR015943|WD40/YVTN repeat-like-containing domain superfamily;IPR017986|WD40-repeat-containing domain;IPR020472|G-protein beta WD-40 repeat;IPR022052|Histone-binding protein RBBP4, N-terminal;IPR036322|WD40-repeat-containing domain superfamily	0	0	0	0				nucleus;protein binding	AT2G19520_MSI4;AT4G29730_MSI5	Cellular senescence	ko04218			HORVU3Hr1G066930	7	0	4	1	2	5	0	0	0	0
F2D9M2	Predicted protein OS=Hordeum vulgare subsp. vulgare OX=112509 PE=2 SV=1	metabolic process;response to stimulus		nucleotide binding;protein binding	0.125651	-0.077041	-0.237864	-0.0649175	1	1	1	1	0	0	0	0	0
F2DAT1	Aminopeptidase OS=Hordeum vulgare subsp. vulgare OX=112509 PE=2 SV=1	metabolic process		catalytic activity;metal ion binding	-0.473931	-0.0218044	0.196607	-0.0394883	1	1	1	1	0	0	0	0	0
F2CQQ3	Vacuolar proton pump subunit B OS=Hordeum vulgare subsp. vulgare OX=112509 PE=2 SV=1	metabolic process;transport		catalytic activity;nucleotide binding;transporter activity									0	0	0	0	0
M0X5Q3	Uncharacterized protein OS=Hordeum vulgare subsp. vulgare OX=112509 PE=3 SV=1	cell communication;metabolic process;response to stimulus	membrane	catalytic activity;metal ion binding;nucleotide binding	-0.293359	0.288063	0.792439	-1.8997	1	1	1	0.0320923	0	0	0	-1	1	HORVU3Hr1G049610	chr3H	350097931	350103029	A0A287KZQ7;M0X5Q3	IPR005479|Carbamoyl-phosphate synthetase large subunit-like, ATP-binding domain;IPR005480|Carbamoyl-phosphate synthetase, large subunit oligomerisation domain;IPR005483|Carbamoyl-phosphate synthase large subunit, CPSase domain;IPR006275|Carbamoyl-phosphate synthase, large subunit;IPR011607|Methylglyoxal synthase-like domain;IPR011761|ATP-grasp fold;IPR016185|Pre-ATP-grasp domain superfamily;IPR03…	0	0	0	0				ATP binding;carbamoyl-phosphate synthase (glutamine-hydrolyzing) activity;cytoplasm;glutamine metabolic process;metal ion binding;nitrogen compound metabolic process;nucleotide binding	AT1G29900_CARB	Pyrimidine metabolism;Alanine, aspartate and glutamate metabolism;Biosynthesis of cofactors	ko00240;ko00250;ko01240		ec:6.3.5.5	HORVU3Hr1G049610							0	0	0	0
F2DCT3	Pyrophosphate--fructose 6-phosphate 1-phosphotransferase subunit alpha OS=Hordeum vulgare subsp. vulgare OX=112509 GN=PFP-ALPHA PE=2 SV=1	metabolic process	cytoplasm	catalytic activity;metal ion binding;nucleotide binding	-0.473931	0.349365	-0.0954196	0.962734	1	1	1	1	0	0	0	0	0
Q43470	14-3-3-like protein B OS=Hordeum vulgare OX=4513 PE=2 SV=1			protein binding	-0.0694519	-0.0306192	0.051024	0.0579701	1	1	1	1	0	0	0	0	0
A0A287XZR9	Clathrin light chain OS=Hordeum vulgare subsp. vulgare OX=112509 PE=3 SV=1				0.145351	-0.426625	-0.33825	0.757023	1	1	1	1	0	0	0	0	0	HORVU7Hr1G119590	chr7H	649994417	649998004	A0A287XZK1;A0A287XZR9;A0A287XZS4;A0A287XZU3;A0A287XZW5;A0A287XZY7;M0WT35	IPR000996|Clathrin light chain;|	0	0	0	0				clathrin coat assembly;clathrin coat of coated pit;clathrin coat of trans-Golgi network vesicle;clathrin heavy chain binding;clathrin vesicle coat;clathrin-coated pit;clathrin-dependent endocytosis;cytoplasmic vesicle;cytoplasmic vesicle membrane;integral component of membrane;intracellular protein transport;membrane;plasma membrane;structural molecule activity;vesicle-mediated transport	AT2G20760_					HORVU7Hr1G119590							0	0	0	0
A0A287LU91	Uncharacterized protein OS=Hordeum vulgare subsp. vulgare OX=112509 PE=3 SV=1				0.772308	-0.96016	1.1846	-1.72261	1	1	1	1	0	0	0	0	0	HORVU3Hr1G079210	chr3H	582465119	582489800	A0A287LU80;A0A287LU91;A0A287LU93;A0A287LU98;A0A287LUA4;A0A287LUA8;A0A287LUB5;A0A287LUC0	IPR002048|EF-hand domain;IPR011992|EF-hand domain pair;IPR018247|EF-Hand 1, calcium-binding site;IPR018289|MULE transposase domain;IPR039030|Calmodulin;|	0	0	0	0				calcium ion binding;calcium-mediated signaling;metal ion binding	AT2G41090_CML10;AT2G41100_CML12					HORVU3Hr1G079210							0	0	0	0
M0YZ71	HABP4_PAI-RBP1 domain-containing protein OS=Hordeum vulgare subsp. vulgare OX=112509 PE=4 SV=1				1.34993	3.67582	-1.45008	-0.184425	1	0.617496	1	1	0	0	0	0	0	HORVU3Hr1G068500	chr3H	519007359	519011286	A0A287LHF3;A0A287LHF4;A0A287LHF7;M0YZ71	IPR006861|Hyaluronan/mRNA-binding protein;IPR019084|Stm1-like, N-terminal;IPR039764|RNA binding protein HABP4/SERBP1	0	0	0	0				RNA binding	AT4G16830_RGGA;AT4G17520_RGGB;AT5G47210_RGGC					HORVU3Hr1G068500	10	0	4	2	4	10	0	0	0	0
M0UGZ2	Dihydrolipoyl dehydrogenase OS=Hordeum vulgare subsp. vulgare OX=112509 PE=3 SV=1	cellular homeostasis;metabolic process;regulation of biological process		catalytic activity;nucleotide binding	0.0114956	0.604071	0.0786098	0.387363	1	0.405937	1	1	0	0	0	0	0	HORVU1Hr1G023630	chr1H	104746260	104750117	A0A287EXJ0;A0A287EXJ4;M0UGZ2	IPR001100|Pyridine nucleotide-disulphide oxidoreductase, class I;IPR004099|Pyridine nucleotide-disulphide oxidoreductase, dimerisation domain;IPR006258|Dihydrolipoamide dehydrogenase;IPR012999|Pyridine nucleotide-disulphide oxidoreductase, class I, active site;IPR016156|FAD/NAD-linked reductase, dimerisation domain superfamily;IPR023753|FAD/NAD(P)-binding domain;IPR036188|FAD/NAD(P)-binding domai…	0	0	0	0				cell;cell redox homeostasis;dihydrolipoyl dehydrogenase activity;electron transfer activity;electron transport chain;flavin adenine dinucleotide binding;nucleotide binding;oxidation-reduction process;oxidoreductase activity;oxidoreductase activity, acting on a sulfur group of donors, NAD(P) as acceptor	AT1G48030_LPD1;AT3G17240_LPD2	Propanoate metabolism;Pyruvate metabolism;Glyoxylate and dicarboxylate metabolism;Lysine degradation;Glycolysis / Gluconeogenesis;Valine, leucine and isoleucine degradation;Biosynthesis of cofactors;Citrate cycle (TCA cycle);Glycine, serine and threonine metabolism;Tryptophan metabolism;Photorespiration;Mitochondrial pyruvate metabolism;TCA cycle (plant)	ko00640;ko00620;ko00630;ko00310;ko00010;ko00280;ko01240;ko00020;ko00260;ko00380;R-ZJA-1119312;R-ZJA-1119351;R-ZJA-1119533	Zjn_sc00016.1.g03830.1.sm.mkhc	ec:1.8.1.4	HORVU1Hr1G023630							0	0	0	0
A0A287Q7Y7	Uncharacterized protein OS=Hordeum vulgare subsp. vulgare OX=112509 PE=4 SV=1				-1.26882	-2.51457	-1.62593	-1.27579	1	0.114162	1	1	0	0	0	0	0	HORVU5Hr1G005180	chr5H	8595475	8737025	A0A287Q7Y7;A0A287Q7Z1;A0A287Q7Z3;A0A287Q7Z4;A0A287Q7Z9;A0A287Q887;A0A287Q8M6;A0A287Q8N1;O23997;Q5MBN2;Q946Z0	IPR001938|Thaumatin family;IPR017949|Thaumatin, conserved site;IPR037176|Osmotin/thaumatin-like superfamily	0	1	0	1				defense response;extracellular region;integral component of membrane;membrane		OsNAC5_transcription_network_involved in drought and high salinity tolerance	R-OSA-9641042	Os12g0630200		HORVU5Hr1G005180	1	0	1	0	0	0	0	0	0	0
A0A287Q887	Uncharacterized protein OS=Hordeum vulgare subsp. vulgare OX=112509 PE=4 SV=1				-0.72738	-6.64386	-1.43051	-1.91594	1		1	0.721134	0	0	0	0	0	HORVU5Hr1G005180	chr5H	8595475	8737025	A0A287Q7Y7;A0A287Q7Z1;A0A287Q7Z3;A0A287Q7Z4;A0A287Q7Z9;A0A287Q887;A0A287Q8M6;A0A287Q8N1;O23997;Q5MBN2;Q946Z0	IPR001938|Thaumatin family;IPR017949|Thaumatin, conserved site;IPR037176|Osmotin/thaumatin-like superfamily	0	1	0	1				defense response;extracellular region;integral component of membrane;membrane		OsNAC5_transcription_network_involved in drought and high salinity tolerance	R-OSA-9641042	Os12g0630200		HORVU5Hr1G005180	1	0	1	0	0	0	0	0	0	0
A3RHG5	Dhn4 OS=Hordeum vulgare subsp. vulgare OX=112509 GN=Dhn4 PE=3 SV=1	response to stimulus			6.35316	6.20797	5.09035	-3.15843	0.163105	0.0101635	0.189111	1	0	1	0	0	1
A0A287N407	Uncharacterized protein OS=Hordeum vulgare subsp. vulgare OX=112509 PE=3 SV=1				-0.018878	1.36289	0.546956	-0.312939	1	0.38265	1	1	0	0	0	0	0	HORVU4Hr1G008310	chr4H	22665634	22668568	A0A287N3W3;A0A287N3Y7;A0A287N407;A0A287N409;F2CRK3	IPR004000|Actin family;IPR004001|Actin, conserved site;IPR020902|Actin/actin-like conserved site	0	0	0	0				ATP binding;cytoplasm;cytoskeleton;nucleotide binding						HORVU4Hr1G008310							0	0	0	0
F2DQP5	Annexin OS=Hordeum vulgare subsp. vulgare OX=112509 PE=2 SV=1			metal ion binding	0.0922074	0.522056	0.194087	0.341417	1	1	1	1	0	0	0	0	0	HORVU7Hr1G037080	chr7H	87943191	87946757	A0A287W265;A0A287W2Y8;F2DQP5	IPR001464|Annexin;IPR009118|Annexin D, plant;IPR018252|Annexin repeat, conserved site;IPR018502|Annexin repeat;IPR037104|Annexin superfamily	0	0	0	0				calcium ion binding;calcium-dependent phospholipid binding;response to cold;response to heat;response to salt stress;response to water deprivation	AT1G35720_ANN1;AT5G10220_ANN6;AT5G10230_ANNAT7;AT5G65020_ANN2	GA12 biosynthesis	R-LAN-1119557	TanjilG_14379		HORVU7Hr1G037080							0	0	0	0
A0A287UDA4	Uncharacterized protein OS=Hordeum vulgare subsp. vulgare OX=112509 PE=4 SV=1				0.69332	-6.64386	-0.33825	0.573375	1		1	1	0	0	0	0	0	HORVU6Hr1G061010	chr6H	407356258	407360811	A0A287UD51;A0A287UDA4;A0A287UDB3;A0A287UDB6;A0A287UDS6	IPR001440|Tetratricopeptide repeat 1;IPR006636|Heat shock chaperonin-binding;IPR011990|Tetratricopeptide-like helical domain superfamily;IPR013026|Tetratricopeptide repeat-containing domain;IPR013105|Tetratricopeptide repeat 2;IPR019734|Tetratricopeptide repeat;IPR041243|STI1 domain	0	0	0	0				Hsp90 protein binding;protein binding	AT1G12270_HOP1;AT1G62740_HOP2;AT4G12400_HOP3	IAA biosynthesis VI (via indole-3-acetamide)	R-EGR-1119388	Eucgr.I02661.1		HORVU6Hr1G061010							0	0	0	0
A0A287E5S2	ATP synthase subunit alpha OS=Hordeum vulgare subsp. vulgare OX=112509 PE=3 SV=1				0.0758749	0.344828	0.0989585	0.0867838	1	1	1	1	0	0	0	0	0	HORVU0Hr1G019950	chrUn	104765401	104767126	A0A191TDI3;A0A287E5S2	IPR000194|ATPase, F1/V1/A1 complex, alpha/beta subunit, nucleotide-binding domain;IPR000793|ATP synthase, alpha subunit, C-terminal;IPR004100|ATPase, F1/V1/A1 complex, alpha/beta subunit, N-terminal domain;IPR005294|ATP synthase, F1 complex, alpha subunit;IPR020003|ATPase, alpha/beta subunit, nucleotide-binding domain, active site;IPR023366|ATP synthase subunit alpha, N-terminal domain-like super…	0	0	0	0				adenyl ribonucleotide binding;ADP binding;ATP binding;ATP biosynthetic process;ATP metabolic process;ATP synthesis coupled proton transport;ATPase activity;ion transport;mitochondrion;nucleotide binding;plasma membrane;proton transmembrane transport;proton-transporting ATP synthase activity, rotational mechanism;proton-transporting ATP synthase complex, catalytic core F(1)	AT2G07698_;ATMG01190_ATP1	Photosynthesis;Oxidative phosphorylation	ko00195;ko00190		ec:7.1.2.2	HORVU0Hr1G019950							0	0	0	0
F2CSX3	Predicted protein OS=Hordeum vulgare subsp. vulgare OX=112509 PE=2 SV=1			protein binding	0.219091	-0.41889	-0.274041	0.259423	1	1	1	1	0	0	0	0	0
F2D6E2	Predicted protein OS=Hordeum vulgare subsp. vulgare OX=112509 PE=2 SV=1			protein binding	-0.232769	0.856787	-0.390245	0.344828	1	1	1	1	0	0	0	0	0	HORVU1Hr1G083710	chr1H	532325138	532327766	A0A287GIZ9;F2D6E2	IPR001680|WD40 repeat;IPR015943|WD40/YVTN repeat-like-containing domain superfamily;IPR017986|WD40-repeat-containing domain;IPR019775|WD40 repeat, conserved site;IPR020472|G-protein beta WD-40 repeat;IPR036322|WD40-repeat-containing domain superfamily	0	0	0	0				cytosol;cytosolic small ribosomal subunit;enzyme binding;nucleus;positive regulation of protein phosphorylation;protein binding;protein kinase C binding;rescue of stalled ribosome;ribosome binding	AT1G18080_RACK1A;AT1G48630_RACK1B;AT3G18130_RACK1C	Regulation of seed size	R-ATA-9035605	AET4Gv20030000		HORVU1Hr1G083710							0	0	0	0
F2D5Z0	Predicted protein OS=Hordeum vulgare subsp. vulgare OX=112509 PE=2 SV=1	metabolic process		catalytic activity	-0.486004	-0.013043	-0.395929	0.461529	1	1	1	1	0	0	0	0	0	HORVU4Hr1G059130	chr4H	494330321	494334904	A0A287P851;A0A287P855;A0A287P877;A0A287P883;A0A287P884;A0A287P887;A0A287P890;A0A287P8M4;A0A287P9D9;F2D5Z0;Q6B6M0	IPR001509|NAD-dependent epimerase/dehydratase;IPR016040|NAD(P)-binding domain;IPR036291|NAD(P)-binding domain superfamily	0	0	0	0				catalytic activity;coenzyme binding;cytoplasm;D-xylose metabolic process;NAD+ binding;UDP-glucuronate decarboxylase activity	AT2G28755_;AT2G28760_UXS6;AT3G46440_UXS5;AT5G59290_UXS3	Amino sugar and nucleotide sugar metabolism;Biosynthesis of nucleotide sugars;GDP-L-fucose biosynthesis I (from GDP-D-mannose);UDP-D-xylose biosynthesis;GDP-D-rhamnose biosynthesis	ko00520;ko01250;R-TTU-1119620;R-TTU-1119563;R-TTU-1119428	TRITD4Bv1G121120	ec:4.1.1.35	HORVU4Hr1G059130							0	0	0	0
A0A287SQZ2	Methylenetetrahydrofolate reductase OS=Hordeum vulgare subsp. vulgare OX=112509 PE=3 SV=1				-0.382702	0.350497	-0.192645	0.418999	1	1	1	1	0	0	0	0	0	HORVU5Hr1G111620	chr5H	636797408	636815487	A0A287SQQ6;A0A287SQQ8;A0A287SQU7;A0A287SQX9;A0A287SQZ2	IPR003171|Methylenetetrahydrofolate reductase;IPR004621|Eukaryotic-type methylenetetrahydrofolate reductase;IPR029041|FAD-linked oxidoreductase-like	0	0	0	0				cytosol;FAD binding;methionine biosynthetic process;methionine metabolic process;methylenetetrahydrofolate reductase (NAD(P)H) activity;one-carbon metabolic process;oxidation-reduction process;oxidoreductase activity;tetrahydrofolate interconversion	AT2G44160_MTHFR2;AT3G59970_MTHFR1	Fanconi anemia pathway;One carbon pool by folate;Homologous recombination;Carbon fixation pathways in prokaryotes	ko03460;ko00670;ko03440;ko00720		ec:1.5.1.20	HORVU5Hr1G111620							0	0	0	0
M0ZAM5	S-adenosylmethionine synthase OS=Hordeum vulgare subsp. vulgare OX=112509 PE=3 SV=1	metabolic process;response to stimulus	membrane	catalytic activity;metal ion binding;nucleotide binding;RNA binding	-0.263612	-0.891643	0.0813396	0.321928	1	0.835956	1	1	0	0	0	0	0	HORVU6Hr1G034650	chr6H	163195873	163197063	G9JKX7;M0ZAM5	IPR002133|S-adenosylmethionine synthetase;IPR022628|S-adenosylmethionine synthetase, N-terminal;IPR022629|S-adenosylmethionine synthetase, central domain;IPR022630|S-adenosylmethionine synthetase, C-terminal;IPR022631|S-adenosylmethionine synthetase, conserved site;IPR022636|S-adenosylmethionine synthetase superfamily	0	0	0	0				ATP binding;cytoplasm;cytosol;metal ion binding;methionine adenosyltransferase activity;nucleotide binding;one-carbon metabolic process;S-adenosylmethionine biosynthetic process;transferase activity	AT1G02500_SAM1;AT4G01850_SAM2	Biosynthesis of various secondary metabolites - part 3;Biosynthesis of cofactors;Cysteine and methionine metabolism;Ethylene biosynthesis from methionine;Mugineic acid biosynthesis;Methionine salvage pathway;S-adenosyl-L-methionine cycle	ko00997;ko01240;ko00270;R-TUR-1119334;R-TUR-9025754;R-TUR-1119624;R-TUR-1119501	TRIUR3_34063	ec:2.5.1.6	HORVU6Hr1G034650							0	0	0	0
A0A287EZH9	Uncharacterized protein OS=Hordeum vulgare subsp. vulgare OX=112509 PE=4 SV=1				0.120352	0.370722	-0.236164	1.05797	1	1	1	0.226202	0	0	0	0	0	HORVU1Hr1G026840	chr1H	138926998	138941215	A0A287EZH9;A0A287EZI3;A0A287EZI7	IPR013126|Heat shock protein 70 family;IPR029047|Heat shock protein 70kD, peptide-binding domain superfamily;IPR029048|Heat shock protein 70kD, C-terminal domain superfamily	0	0	0	0				ATP binding;cytosol;nucleus	AT1G79920_;AT1G79930_HSP70-14	Tight junction	ko04530			HORVU1Hr1G026840							0	0	0	0
F2CQH5	UDP-glucose 6-dehydrogenase OS=Hordeum vulgare subsp. vulgare OX=112509 PE=2 SV=1	metabolic process		catalytic activity;nucleotide binding	-0.691989	0.950842	-0.268817	0.209141	0.598061	0.102658	1	1	0	0	0	0	0	HORVU4Hr1G008270	chr4H	22383974	22387455	A0A287N3S9;A0A287N3T4;A0A287N3Y6;A0A287N3Y9;A0A287N3Z1;F2CQH5;M0XU84	IPR001732|UDP-glucose/GDP-mannose dehydrogenase, N-terminal;IPR008927|6-phosphogluconate dehydrogenase-like, C-terminal domain superfamily;IPR014026|UDP-glucose/GDP-mannose dehydrogenase, dimerisation;IPR014027|UDP-glucose/GDP-mannose dehydrogenase, C-terminal;IPR017476|UDP-glucose/GDP-mannose dehydrogenase;IPR028356|UDP-glucose 6-dehydrogenase, eukaryotic type;IPR028357|UDP-glucose 6-dehydrogena…	0	0	0	0				cytosol;glycosaminoglycan biosynthetic process;NAD binding;nucleus;oxidation-reduction process;oxidoreductase activity;oxidoreductase activity, acting on the CH-OH group of donors, NAD or NADP as acceptor;polysaccharide biosynthetic process;UDP-glucose 6-dehydrogenase activity		Amino sugar and nucleotide sugar metabolism;O-Antigen nucleotide sugar biosynthesis;Pentose and glucuronate interconversions;Biosynthesis of nucleotide sugars;Ascorbate and aldarate metabolism;Biosynthesis of cofactors;UDP-D-xylose biosynthesis;UDP-L-arabinose biosynthesis and transport;Galactose degradation II	ko00520;ko00541;ko00040;ko01250;ko00053;ko01240;R-ATA-1119563;R-ATA-1119574;R-ATA-1119452	AET4Gv20103800	ec:1.1.1.22	HORVU4Hr1G008270							0	0	0	0
F2CY97	Predicted protein OS=Hordeum vulgare subsp. vulgare OX=112509 PE=2 SV=1	transport			-0.0649175	-0.873027	0.173767	-0.077041	1	1	1	1	0	0	0	0	0
F2CWX3	Predicted protein OS=Hordeum vulgare subsp. vulgare OX=112509 PE=2 SV=1	metabolic process		catalytic activity;metal ion binding	0.159629	1.17696	0.320773	-0.0144996	1	0.350221	1	1	0	0	0	0	0	HORVU4Hr1G066270	chr4H	551855901	551858769	A0A287PER8;A0A287PET1;A0A287PET5;A0A287PEW1;A0A287PF49;A0A287PF54;A0A287PFV1;F2CWX3;Q9M4C7	IPR001128|Cytochrome P450;IPR036396|Cytochrome P450 superfamily	0	0	0	0				heme binding;hydroperoxide dehydratase activity;iron ion binding;lyase activity;monooxygenase activity;oxidation-reduction process;oxidoreductase activity;oxidoreductase activity, acting on paired donors, with incorporation or reduction of molecular oxygen;sterol metabolic process		alpha-Linolenic acid metabolism;Jasmonic acid biosynthesis	ko00592;R-OSA-1119332	Q6Z8Z7		HORVU4Hr1G066270							0	0	0	0
A0A287QLW4	Ribosomal_L2_C domain-containing protein OS=Hordeum vulgare subsp. vulgare OX=112509 PE=3 SV=1				-0.018878	0.385155	0.111031	0.718088	1	1	1	1	0	0	0	0	0	HORVU5Hr1G021730	chr5H	106967797	106969568	A0A287QLG6;A0A287QLW2;A0A287QLW4	IPR002171|Ribosomal protein L2;IPR008991|Translation protein SH3-like domain superfamily;IPR012340|Nucleic acid-binding, OB-fold;IPR014722|Ribosomal protein L2, domain 2;IPR014726|Ribosomal protein L2, domain 3;IPR022666|Ribosomal Proteins L2, RNA binding domain;IPR022669|Ribosomal protein L2, C-terminal;IPR022671|Ribosomal protein L2, conserved site;IPR023672|Ribosomal protein L2, archaeal-type	0	0	0	0				cytoplasmic translation;cytosolic large ribosomal subunit;large ribosomal subunit;ribosome;RNA binding;structural constituent of ribosome;translation	AT2G18020_RPL8A;AT3G51190_RPL8B;AT4G36130_RPL8C	Ribosome	ko03010			HORVU5Hr1G021730							0	0	0	0
A0A287HAK5	Nop domain-containing protein OS=Hordeum vulgare subsp. vulgare OX=112509 PE=4 SV=1				0.408168	-0.0454314	-0.0335695	0.358396	1	1	1	1	0	0	0	0	0	HORVU2Hr1G020690	chr2H	57285502	57313875	A0A287HAH4;A0A287HAH9;A0A287HAI4;A0A287HAJ5;A0A287HAK0;A0A287HAK5;A0A287HAQ0;A0A287HAQ5;A0A287HAQ6;A0A287HAR0;A0A287HAR5;A0A287HAS5;A0A287HAT5	IPR002687|Nop domain;IPR012974|NOP5, N-terminal;IPR012976|NOSIC;IPR029012|Helix hairpin bin domain superfamily;IPR036070|Nop domain superfamily	0	0	0	0				box C/D snoRNP complex;small-subunit processome;snoRNA binding	AT3G05060_NOP5-2;AT5G27120_NOP5-1;AT5G27140_NOP5-3	Ribosome biogenesis in eukaryotes	ko03008			HORVU2Hr1G020690							0	0	0	0
F2D5L5	Predicted protein OS=Hordeum vulgare subsp. vulgare OX=112509 PE=2 SV=1	metabolic process		catalytic activity	-0.603841	0.237564	0.319618	-0.526992	1	0.70459	1	1	0	0	0	0	0	HORVU7Hr1G048970	chr7H	169149519	169151165	A0A287WES0;A0A287WES3;A0A287WES4;A0A287WEU0;A0A287WEU5;A0A287WEV9;A0A287WEW4;A0A287WF59;F2D5L5	IPR002935|Class I-like SAM-dependent O-methyltransferase;IPR029063|S-adenosyl-L-methionine-dependent methyltransferase	0	0	0	0				methylation;nucleus;O-methyltransferase activity;S-adenosylmethionine-dependent methyltransferase activity		Stilbenoid, diarylheptanoid and gingerol biosynthesis;Flavonoid biosynthesis;Phenylpropanoid biosynthesis	ko00945;ko00941;ko00940			HORVU7Hr1G048970							0	0	0	0
A0A287Q1S2	Coatomer subunit alpha OS=Hordeum vulgare subsp. vulgare OX=112509 PE=4 SV=1				-0.169745	0.172488	-0.0320936	0.60027	1	1	1	1	0	0	0	0	0	HORVU4Hr1G088390	chr4H	640491514	640497028	A0A287Q1S2;A0A287Q1U0;A0A287Q1U2;A0A287Q232;A0A287Q2M1;M0VHT8;Q6RYF4	IPR001680|WD40 repeat;IPR006692|Coatomer, WD associated region;IPR010714|Coatomer, alpha subunit, C-terminal;IPR015943|WD40/YVTN repeat-like-containing domain superfamily;IPR016391|Coatomer alpha subunit;IPR017986|WD40-repeat-containing domain;IPR019775|WD40 repeat, conserved site;IPR020472|G-protein beta WD-40 repeat;IPR036322|WD40-repeat-containing domain superfamily	0	0	0	0				COPI vesicle coat;cytoplasm;endoplasmic reticulum to Golgi vesicle-mediated transport;Golgi apparatus;Golgi membrane;intra-Golgi vesicle-mediated transport;intracellular protein transport;membrane;membrane coat;protein binding;protein transport;retrograde vesicle-mediated transport, Golgi to endoplasmic reticulum;structural molecule activity;vesicle-mediated transport	AT1G62020_;AT2G21390_					HORVU4Hr1G088390	1	0	1	0	0	0	0	0	0	0
M0X0Z2	T-complex protein 1 subunit eta OS=Hordeum vulgare subsp. vulgare OX=112509 PE=3 SV=1	metabolic process;response to stimulus	cytoplasm;cytosol	nucleotide binding;protein binding	0.117695	0.608809	0.423309	0.23634	1	1	1	1	0	0	0	0	0	HORVU6Hr1G025270	chr6H	91133064	91138442	A0A287TMA9;A0A287TMB6;A0A287TMC0;A0A287TMC1;A0A287TMK5;A0A287TMR7;A0A287TMS1;M0X0Z2	IPR002194|Chaperonin TCP-1, conserved site;IPR002423|Chaperonin Cpn60/TCP-1 family;IPR012720|T-complex protein 1, eta subunit;IPR017998|Chaperone tailless complex polypeptide 1 (TCP-1);IPR027409|GroEL-like apical domain superfamily;IPR027410|TCP-1-like chaperonin intermediate domain superfamily;IPR027413|GroEL-like equatorial domain superfamily	0	0	0	0				ATP binding;chaperonin-containing T-complex;cytoplasm;cytosol;nucleotide binding;protein folding;response to cadmium ion;unfolded protein binding	AT3G11830_CCT7					HORVU6Hr1G025270							0	0	0	0
F2E350	Predicted protein OS=Hordeum vulgare subsp. vulgare OX=112509 PE=2 SV=1			protein binding	0.797428	0.0538064	0.0949116	-0.0291463	1	1	1	1	0	0	0	0	0
F2DMV0	Aminopeptidase OS=Hordeum vulgare subsp. vulgare OX=112509 PE=2 SV=1	metabolic process		catalytic activity;metal ion binding	-0.293359	0.244887	-0.046921	0.609755	1	1	1	0.9533	0	0	0	0	0	HORVU6Hr1G039140	chr6H	201946715	201955008	A0A287TZF9;A0A287TZG4;A0A287TZG6;A0A287TZP9;A0A287TZQ9;A0A287TZR1;A0A287TZR3;A0A287TZR4;A0A287U0A3;A0A287U0B3;F2DMV0	IPR001930|Peptidase M1, alanine aminopeptidase/leukotriene A4 hydrolase;IPR014782|Peptidase M1, membrane alanine aminopeptidase;IPR024571|ERAP1-like C-terminal domain;IPR034016|Aminopeptidase N-type;IPR042097|Aminopeptidase N-like , N-terminal	0	0	0	0				aminopeptidase activity;cytoplasm;hydrolase activity;metal ion binding;metalloaminopeptidase activity;metallopeptidase activity;peptidase activity;peptide binding;peptide catabolic process;proteolysis;zinc ion binding	AT4G33090_APM1	Arginine and proline metabolism	ko00330		ec:3.4.11.5	HORVU6Hr1G039140							0	0	0	0
F2E0T2	Predicted protein OS=Hordeum vulgare subsp. vulgare OX=112509 PE=2 SV=1	metabolic process	cytoplasm	catalytic activity;metal ion binding	-0.37707	0.157044	-0.121863	-0.132894	1	1	1	1	0	0	0	0	0
F2CS69	Pyrophosphate--fructose 6-phosphate 1-phosphotransferase subunit beta OS=Hordeum vulgare subsp. vulgare OX=112509 GN=PFP-BETA PE=2 SV=1	metabolic process	cytoplasm	catalytic activity;metal ion binding;nucleotide binding	-0.086201	0.680774	-0.341903	0.475085	1	0.926627	1	1	0	0	0	0	0
A0A287SLM8	Ribos_L4_asso_C domain-containing protein OS=Hordeum vulgare subsp. vulgare OX=112509 PE=4 SV=1												0	0	0	0	0	HORVU5Hr1G105870	chr5H	622808285	622810943	A0A287SLM8	IPR002136|Ribosomal protein L4/L1e;IPR013000|Ribosomal protein L4/L1e, eukaryotic/archaeal, conserved site;IPR023574|Ribosomal protein L4 domain superfamily;IPR025755|60S ribosomal protein L4, C-terminal domain	0	0	0	0				cytosolic large ribosomal subunit;ribosome;RNA binding;structural constituent of ribosome;translation	AT3G09630_RPL4A;AT5G02870_RPL4D	Ribosome	ko03010			HORVU5Hr1G105870							0	0	0	0
O24001	14-3-3 protein OS=Hordeum vulgare OX=4513 PE=2 SV=1			protein binding	-0.37146	-0.535332	-0.0877334	-0.0831412	1	1	1	1	0	0	0	0	0	HORVU2Hr1G080630	chr2H	584809930	584815700	A0A287ILT2;A0A287ILT4;A0A287ILX3;A0A287ILX4;A0A287ILX8;A0A287ILX9;M0X3R2;O24001	IPR000308|14-3-3 protein;IPR023409|14-3-3 protein, conserved site;IPR023410|14-3-3 domain;IPR036815|14-3-3 domain superfamily	0	0	0	0				protein domain specific binding	AT3G02520_GRF7;AT5G16050_GRF5;AT5G38480_GRF3	MAPK signaling pathway - yeast;Cell cycle;Oocyte meiosis;Hippo signaling pathway - fly;Hippo signaling pathway;PI3K-Akt signaling pathway;Lysosome;Brassinosteroid signaling	ko04011;ko04110;ko04114;ko04391;ko04390;ko04151;ko04142;R-TTU-5632095	TRITD2Bv1G163170		HORVU2Hr1G080630							0	1	0	0
M0WFD2	Uncharacterized protein OS=Hordeum vulgare subsp. vulgare OX=112509 PE=3 SV=1	cell organization and biogenesis;metabolic process		nucleotide binding;protein binding	-0.101598	0.187768	0.119024	0.291604	1	1	1	1	0	0	0	0	0	HORVU3Hr1G073230	chr3H	552863869	552903609	A0A287LMN1;A0A287LMN6;A0A287LMN8;A0A287LMP1;A0A287LMP2;A0A287LMP5;A0A287LMP7;A0A287LMP9;A0A287LMQ0;A0A287LMQ4;A0A287LMQ9;M0WFD2	IPR012725|Chaperone DnaK;IPR013126|Heat shock protein 70 family;IPR018181|Heat shock protein 70, conserved site;IPR029047|Heat shock protein 70kD, peptide-binding domain superfamily;IPR029048|Heat shock protein 70kD, C-terminal domain superfamily	0	0	0	0				ATP binding;ATPase activity;ATPase activity, coupled;cellular response to unfolded protein;chaperone cofactor-dependent protein refolding;cytoplasm;heat shock protein binding;misfolded protein binding;mitochondrion;nucleotide binding;protein folding;protein folding chaperone;protein refolding;response to unfolded protein;unfolded protein binding;vacuolar membrane		RNA degradation;Purine metabolism;Thiamine metabolism;NAD biosynthesis I (from aspartate)	ko03018;ko00230;ko00730;R-OEU-1119384	Oeu059576	ec:3.6.1.15	HORVU3Hr1G073230	1	0	1	0	0	0	0	0	0	0
O48518	HvPIP1;3 protein OS=Hordeum vulgare OX=4513 GN=HvPIP1;3 PE=2 SV=2	transport	membrane	transporter activity	0.702214	0.658097	0.711935	-0.571322	1	1	1	1	0	0	0	0	0	HORVU5Hr1G055200	chr5H	432818312	432819975	A0A287R9Z4;A0A287RA42;A0A287RA46;A0A287RA78;A0A287RAB2;A0A287RAD4;A0A287RAD9;F2DW30;O48518;Q08IH4;Q08IH5	IPR000425|Major intrinsic protein;IPR022357|Major intrinsic protein, conserved site;IPR023271|Aquaporin-like;IPR034294|Aquaporin transporter	0	-1	0	0				channel activity;integral component of membrane;membrane;plasma membrane;plasmodesma;response to water deprivation;transmembrane transport;vacuole;water channel activity;water transport	AT1G01620_PIP1-3;AT2G45960_PIP1B;AT3G61430_PIP1-1;AT4G00430_PIP1.4;AT4G23400_PIP1-5	Arsenic uptake and detoxification	R-ZJA-9618218	Zjn_sc00007.1.g00450.1.sm.mkhc		HORVU5Hr1G055200							0	0	0	0
A0A287KUR3	Ligase_CoA domain-containing protein OS=Hordeum vulgare subsp. vulgare OX=112509 PE=4 SV=1				-0.293359	0.235114	-0.0954196	0.380729	1	1	1	1	0	0	0	0	0	HORVU3Hr1G040360	chr3H	244136880	244329433	A0A287KUQ5;A0A287KUQ9;A0A287KUR1;A0A287KUR3;A0A287KUR4;A0A287KUR9;A0A287KUS0;A0A287KUS1;A0A287KUS3;A0A287KUS4;A0A287KUS7;M0Y9N0;M0Y9N1	IPR002020|Citrate synthase;IPR005810|Succinyl-CoA ligase, alpha subunit;IPR005811|ATP-citrate lyase/succinyl-CoA ligase;IPR016102|Succinyl-CoA synthetase-like;IPR016142|Citrate synthase-like, large alpha subdomain;IPR016143|Citrate synthase-like, small alpha subdomain;IPR017440|ATP-citrate lyase/succinyl-CoA ligase, active site;IPR017866|Succinyl-CoA synthetase, beta subunit, conserved site;IPR03…	0	0	0	0				acetyl-CoA biosynthetic process;ATP citrate synthase activity;catalytic activity;cytosol;fatty acid biosynthetic process;transferase activity, transferring acyl groups, acyl groups converted into alkyl on transfer	AT3G06650_ACLB-1;AT5G49460_ACLB-2	Carbon fixation pathways in prokaryotes;Citrate cycle (TCA cycle);TCA cycle (plant)	ko00720;ko00020;R-OBR-1119533	OB07G25610	ec:2.3.3.8	HORVU3Hr1G040360							0	0	0	0
F2DC47	Glutamate decarboxylase OS=Hordeum vulgare subsp. vulgare OX=112509 PE=2 SV=1	metabolic process		catalytic activity	-0.0831412	0.614474	0.381837	0.441483	1	0.476874	1	1	0	0	0	0	0	HORVU3Hr1G003050	chr3H	7765335	7769350	A0A287JY40;A0A287JY46;A0A287JY47;A0A287JYC0;A0A287JYC4;A0A287JYD0;F2DC47;Q5EXM3;Q7XZU7	IPR002129|Pyridoxal phosphate-dependent decarboxylase;IPR010107|Glutamate decarboxylase;IPR015421|Pyridoxal phosphate-dependent transferase, major domain;IPR015424|Pyridoxal phosphate-dependent transferase	0	0	0	0				carboxy-lyase activity;carboxylic acid metabolic process;catalytic activity;cytosol;glutamate catabolic process;glutamate decarboxylase activity;glutamate metabolic process;lyase activity;pyridoxal phosphate binding	AT3G17720_;AT3G17760_GAD5	Quorum sensing;beta-Alanine metabolism;Butanoate metabolism;Taurine and hypotaurine metabolism;Alanine, aspartate and glutamate metabolism;Glutamate degradation	ko02024;ko00410;ko00650;ko00430;ko00250;R-TUR-1119458	TRIUR3_01119	ec:4.1.1.15	HORVU3Hr1G003050							0	0	0	0
A0A287PU20	Aconitate hydratase OS=Hordeum vulgare subsp. vulgare OX=112509 PE=3 SV=1				0.0949116	0.526069	0.0551957	0.336855	1	0.389366	1	1	0	0	0	0	0	HORVU4Hr1G080640	chr4H	616741713	616748872	A0A287PU20;A0A287PU22;A0A287PU24;A0A287PU25;A0A287PU27;A0A287PU28;A0A287PU30;A0A287PU32;A0A287PU34;A0A287PU39;A0A287PUY7;A0A287PUZ1;A8R7D6	IPR000573|Aconitase A/isopropylmalate dehydratase small subunit, swivel domain;IPR001030|Aconitase/3-isopropylmalate dehydratase large subunit, alpha/beta/alpha domain;IPR006249|Aconitase/Iron-responsive element-binding protein 2;IPR015928|Aconitase/3-isopropylmalate dehydratase, swivel;IPR015931|Aconitase/3-isopropylmalate dehydratase large subunit, alpha/beta/alpha, subdomain 1/3;IPR018136|Acon…	0	0	0	0				4 iron, 4 sulfur cluster binding;aconitate hydratase activity;citrate dehydratase activity;citrate metabolic process;cytosol;iron-sulfur cluster binding;lyase activity;mitochondrion;tricarboxylic acid cycle	AT4G35830_ACO1	Glyoxylate and dicarboxylate metabolism;Carbon fixation pathways in prokaryotes;Citrate cycle (TCA cycle);Leucine biosynthesis;TCA cycle (plant);TCA cycle (plant) (R-HVU-1119533)	ko00630;ko00720;ko00020;R-ATA-1119540;R-ATA-1119533;R-HVU-1119533	AET4Gv20784000	ec:4.2.1.3	HORVU4Hr1G080640							0	0	0	1
A0A287FUK5	Uncharacterized protein OS=Hordeum vulgare subsp. vulgare OX=112509 PE=4 SV=1				-0.590745	0.181421	-0.45799	6.64386	1	1	1		0	0	0	0	0	HORVU1Hr1G060370	chr1H	438975012	438977435	A0A287FUJ9;A0A287FUK5	IPR003338|CDC48, N-terminal subdomain;IPR003593|AAA+ ATPase domain;IPR003959|ATPase, AAA-type, core;IPR003960|ATPase, AAA-type, conserved site;IPR004201|CDC48, domain 2;IPR005938|AAA ATPase, CDC48 family;IPR009010|Aspartate decarboxylase-like domain superfamily;IPR027417|P-loop containing nucleoside triphosphate hydrolase;IPR029067|CDC48 domain 2-like superfamily;IPR041569|AAA ATPase, AAA+ lid do…								ATP binding;hydrolase activity;nucleotide binding		Protein processing in endoplasmic reticulum;Purine metabolism;Thiamine metabolism	ko04141;ko00230;ko00730		ec:3.6.1.15	HORVU1Hr1G060370							0	0	0	0
A0A287PI60	Uncharacterized protein OS=Hordeum vulgare subsp. vulgare OX=112509 PE=3 SV=1				-0.131313	0.461529	-0.401635	-0.0846703	1	1	1	1	0	0	0	0	0	HORVU4Hr1G068820	chr4H	567348430	567352924	A0A287PHV6;A0A287PHV8;A0A287PHX7;A0A287PI60;A0A287PI65;A0A287PIX1;A0A287PIX6;M0XWV3	IPR002194|Chaperonin TCP-1, conserved site;IPR002423|Chaperonin Cpn60/TCP-1 family;IPR012716|T-complex protein 1, beta subunit;IPR017998|Chaperone tailless complex polypeptide 1 (TCP-1);IPR027409|GroEL-like apical domain superfamily;IPR027410|TCP-1-like chaperonin intermediate domain superfamily;IPR027413|GroEL-like equatorial domain superfamily	0	0	0	0				ATP binding;chaperonin-containing T-complex;cytoplasm;cytosol;nucleotide binding;protein folding;unfolded protein binding	AT5G20890_CCT2					HORVU4Hr1G068820							0	0	0	0
A0A0S1LGH4	Dehydrin3 OS=Hordeum vulgare subsp. spontaneum OX=77009 GN=Dhn3 PE=3 SV=1	response to stimulus			5.34376	6.08801	2.40381	-1.47393	1	0.0449214	1	1	0	1	0	0	1
A0A287R691	Polyadenylate-binding protein OS=Hordeum vulgare subsp. vulgare OX=112509 PE=3 SV=1				-0.011588	-0.261881	0.0468403	0.217851	1	1	1	1	0	0	0	0	0	HORVU5Hr1G050560	chr5H	393283783	393288795	A0A287R5Z4;A0A287R631;A0A287R691;A0A287R697;A0A287R6B4;A0A287R6B9;A0A287R6I2	IPR000504|RNA recognition motif domain;IPR002004|Polyadenylate-binding protein/Hyperplastic disc protein;IPR003954|RNA recognition motif domain, eukaryote;IPR006515|Polyadenylate binding protein, human types 1, 2, 3, 4;IPR012677|Nucleotide-binding alpha-beta plait domain superfamily;IPR035979|RNA-binding domain superfamily;IPR036053|PABC (PABP) domain	0	0	0	0				cytoplasm;cytosol;mRNA 3'-UTR binding;nucleic acid binding;nucleus;poly(A) binding;poly(U) RNA binding;ribonucleoprotein complex;RNA binding	AT2G23350_PAB4	mRNA surveillance pathway;RNA degradation;Flavin biosynthesis	ko03015;ko03018;R-TPR-1119379	Tp57577_TGAC_v2_gene17001		HORVU5Hr1G050560							0	0	0	0
A0A287U6Y1	Elongation factor Tu OS=Hordeum vulgare subsp. vulgare OX=112509 PE=3 SV=1				0.0648829	1.00863	-0.535332	0.360645	1	1	1	1	0	0	0	0	0	HORVU6Hr1G053680	chr6H	336377047	336380003	A0A287U6Y1;A0A287U720;A0A287U725;A0A287U748;A0A287U754;A0A287U7G1;A0A287U7G8	IPR000795|Transcription factor, GTP-binding domain;IPR004160|Translation elongation factor EFTu/EF1A, C-terminal;IPR004161|Translation elongation factor EFTu-like, domain 2;IPR004541|Translation elongation factor EFTu/EF1A, bacterial/organelle;IPR009000|Translation protein, beta-barrel domain superfamily;IPR009001|Translation elongation factor EF1A/initiation factor IF2gamma, C-terminal;IPR027417…	0	0	0	0				GTP binding;GTPase activity;intracellular;nucleotide binding;translation elongation factor activity;translational elongation	AT4G20360_TUFA	Purine metabolism;Thiamine metabolism;Translation elongation	ko00230;ko00730;R-OSA-1112987		ec:3.6.1.15	HORVU6Hr1G053680							0	0	0	0
A1E9T2	Ribulose bisphosphate carboxylase large chain OS=Sorghum bicolor OX=4558 GN=rbcL PE=3 SV=1	metabolic process		catalytic activity;metal ion binding				-6.64386					0	0	0	0	0
F2D807	D-3-phosphoglycerate dehydrogenase OS=Hordeum vulgare subsp. vulgare OX=112509 PE=2 SV=1	metabolic process		catalytic activity;nucleotide binding	-0.274041	0.0690147	-0.288065	-0.184425	1	1	1	1	0	0	0	0	0
F2D6X8	Predicted protein OS=Hordeum vulgare subsp. vulgare OX=112509 PE=2 SV=1	metabolic process		catalytic activity;metal ion binding	-0.496142	-0.77596	0.56267	0.448901	1	1	1	1	0	0	0	0	0	HORVU6Hr1G035420	chr6H	170800562	170804834	A0A287TWU2;A0A287TX15;F2D6X8;O23981	IPR002328|Alcohol dehydrogenase, zinc-type, conserved site;IPR011032|GroES-like superfamily;IPR013149|Alcohol dehydrogenase, C-terminal;IPR013154|Alcohol dehydrogenase, N-terminal;IPR020843|Polyketide synthase, enoylreductase domain;IPR036291|NAD(P)-binding domain superfamily	0	0	0	0				cinnamyl-alcohol dehydrogenase activity;lignin biosynthetic process;metal ion binding;oxidation-reduction process;oxidoreductase activity;oxidoreductase activity, acting on the CH-OH group of donors, NAD or NADP as acceptor;zinc ion binding	AT3G19450_CAD4;AT4G34230_CAD5	Phenylpropanoid biosynthesis;Phenylpropanoid biosynthesis (R-TTU-1119316)	ko00940;R-TTU-1119316	TRITD6Bv1G079890	ec:1.1.1.195	HORVU6Hr1G035420							0	0	0	0
M0ZCE0	RanBD1 domain-containing protein OS=Hordeum vulgare subsp. vulgare OX=112509 PE=4 SV=1	transport			0.524064	0.597412	-0.397828	-0.715486	1	1	1	1	0	0	0	0	0	HORVU1Hr1G059970	chr1H	435643894	435647328	A0A287FU97;A0A287FUB4;M0ZCE0	IPR000156|Ran binding domain;IPR011993|PH-like domain superfamily;|	0	0	0	0				cytoplasm;GTPase activator activity;intracellular;intracellular transport;nuclear pore;nucleus;positive regulation of GTPase activity;Ran GTPase binding	AT1G07140_RANBP1A;AT2G30060_RANBP1B;AT5G58590_RANBP1C					HORVU1Hr1G059970							0	0	0	0
B6DEN9	Malic enzyme OS=Hordeum vulgare OX=4513 PE=2 SV=1	metabolic process		catalytic activity;metal ion binding;nucleotide binding	-0.535332	-0.186065	-0.356606	-0.300448	1	1	1	1	0	0	0	0	0	HORVU1Hr1G028030	chr1H	147239826	147280641	A0A287F066;A0A287F071;A0A287F074;A0A287F076;A0A287F078;A0A287F080;A0A287F081;A0A287F083;A0A287F086;A0A287F089;A0A287F090;A0A287F091;A0A287F092;A0A287F094;A0A287F095;A0A287F096;A0A287F097;A0A287F098;A0A287F0A0;A0A287F0A4;A0A287F0A6;A0A287F0A9;A0A287F0B0;A0A287F0B1;A0A287F0B5;A0A287F0B6;B6DEN9	IPR001891|Malic oxidoreductase;IPR012301|Malic enzyme, N-terminal domain;IPR012302|Malic enzyme, NAD-binding;IPR012337|Ribonuclease H-like superfamily;IPR015884|Malic enzyme, conserved site;IPR036291|NAD(P)-binding domain superfamily;IPR036397|Ribonuclease H superfamily;IPR037062|Malic enzyme, N-terminal domain superfamily;|	0	0	0	0				3'-5' exonuclease activity;chloroplast;integral component of membrane;malate dehydrogenase (decarboxylating) (NAD+) activity;malate dehydrogenase (decarboxylating) (NADP+) activity;malate metabolic process;malic enzyme activity;membrane;metal ion binding;NAD binding;nucleic acid binding;oxidation-reduction process;oxidoreductase activity;pyruvate metabolic process	AT1G79750_NADP-ME4;AT2G19900_NADP-ME1;AT5G11670_NADP-ME2;AT5G25880_NADP-ME3					HORVU1Hr1G028030							0	0	0	0
A0A287URX9	Lipase_GDSL domain-containing protein OS=Hordeum vulgare subsp. vulgare OX=112509 PE=4 SV=1				-0.289827	0.189034	-0.0908029	-0.184425	1	1	1	1	0	0	0	0	0	HORVU6Hr1G076730	chr6H	526725291	526727633	A0A287URU8;A0A287URX9;A0A287USA1;F2D135	IPR001087|GDSL lipase/esterase;IPR035669|GDSL lipase/esterase-like, plant;IPR036514|SGNH hydrolase superfamily	0	-1	0	0				hydrolase activity, acting on ester bonds						HORVU6Hr1G076730							0	0	0	0
A0A287MKB2	Uncharacterized protein OS=Hordeum vulgare subsp. vulgare OX=112509 PE=3 SV=1				-0.33825	0.663572	0.0676387	-0.475936	1	1	1	1	0	0	0	0	0	HORVU3Hr1G106140	chr3H	670443932	670445674	A0A287MKA1;A0A287MKB2;A0A287MKB7;O65189	IPR000490|Glycoside hydrolase family 17;IPR017853|Glycoside hydrolase superfamily	0	0	0	0				anchored component of plasma membrane;carbohydrate metabolic process;defense response;glucan endo-1,3-beta-D-glucosidase activity;hydrolase activity;hydrolase activity, acting on glycosyl bonds;hydrolase activity, hydrolyzing O-glycosyl compounds;metabolic process	AT3G57240_BG3;AT3G57260_BGL2;AT3G57270_BG1;AT4G16260_	Starch and sucrose metabolism;Cyanoamino acid metabolism;Phenylpropanoid biosynthesis	ko00500;ko00460;ko00940		ec:3.2.1.39;ec:3.2.1.21	HORVU3Hr1G106140							0	0	0	0
A0A287TJ84	26S proteasome non-ATPase regulatory subunit 2 homolog OS=Hordeum vulgare subsp. vulgare OX=112509 PE=3 SV=1												0	0	0	0	0	HORVU6Hr1G021020	chr6H	61352928	61360430	A0A287TJ81;A0A287TJ84;A0A287TJ93;A0A287TJ94;A0A287TJ98;A0A287TJA8;A0A287TJB2;A0A287TJB7;A0A287TJC3;A0A287TJL0;A0A287TJL5;A0A287TJM0;A0A287TJP3;A0A287TJQ1;A0A287TJQ7;F2DQ10;M0UKY7;M0UKY8;M0UKY9	IPR002015|Proteasome/cyclosome repeat;IPR011989|Armadillo-like helical;IPR016024|Armadillo-type fold;IPR016643|26S proteasome regulatory complex, non-ATPase subcomplex, Rpn1 subunit;IPR040892|RPN1/RPN2, N-terminal;IPR041433|26S proteasome non-ATPase regulatory subunit RPN1, C-terminal	0	0	0	0				endopeptidase activity;enzyme regulator activity;nucleus;proteasome complex;proteasome regulatory particle, base subcomplex;proteasome storage granule;proteasome-mediated ubiquitin-dependent protein catabolic process;protein catabolic process;regulation of catalytic activity;regulation of protein catabolic process	AT2G20580_RPN1A;AT4G08140_;AT4G28470_RPN1B	Proteasome	ko03050			HORVU6Hr1G021020							0	0	0	0
F2DPX6	Predicted protein OS=Hordeum vulgare subsp. vulgare OX=112509 PE=2 SV=1	cell organization and biogenesis;regulation of biological process	chromosome;nucleus	DNA binding	-0.172994	-0.994241	-0.45799	0.104337	1	1	1	1	0	0	0	0	0	HORVU5Hr1G060800	chr5H	475887479	475889544	A0A287RFD6;F2DPX6	IPR000116|High mobility group protein HMGA;IPR000637|HMG-I/HMG-Y, DNA-binding, conserved site;IPR005818|Linker histone H1/H5, domain H15;IPR017956|AT hook, DNA-binding motif;IPR036388|Winged helix-like DNA-binding domain superfamily;IPR036390|Winged helix DNA-binding domain superfamily	0	0	0	0				chromatin;chromosome condensation;DNA binding;double-stranded DNA binding;negative regulation of chromatin silencing;negative regulation of DNA recombination;nucleolus;nucleosomal DNA binding;nucleosome;nucleosome assembly;nucleosome positioning;nucleus;regulation of transcription, DNA-templated	AT1G14900_HMGA					HORVU5Hr1G060800							0	0	0	0
M0WVM3	Lipoxygenase OS=Hordeum vulgare subsp. vulgare OX=112509 PE=3 SV=1	metabolic process		catalytic activity;metal ion binding;protein binding	-0.318326	0.253384	-0.134477	0.196607	1	1	1	1	0	0	0	0	0	HORVU4Hr1G005920	chr4H	14084104	14106618	A0A287N1J7;A0A287N1L0;A0A287N1L2;A0A287N1L5;A0A287N1L7;A0A287N1M1;A0A287N1M3;A0A287N1M4;A0A287N1M7;A0A287N1M8;A0A287N1N0;A0A287N1N1;A0A287N1N4;A0A287N1N5;A0A287N1N6;A0A287N1N9;A0A287N1P0;A0A287N1P1;A0A287N1P2;A0A287N1P3;A0A287N1P4;A0A287N1P5;A0A287N1P9;A0A287N1Q0;A0A287N1Q2;A0A287N1Q3;A0A287N1Q4;A0A287N1Q5;A0A287N1Q6;A0A287N1Q7;A0A287N1Q9;A0A287N1R0;A0A287N1R1;A0A287N1R2;A0A287N1R4;A0A287N1R5;A0A…	IPR000907|Lipoxygenase;IPR001024|PLAT/LH2 domain;IPR001246|Lipoxygenase, plant;IPR013819|Lipoxygenase, C-terminal;IPR020833|Lipoxygenase, iron binding site;IPR020834|Lipoxygenase, conserved site;IPR027433|Lipoxygenase, domain 3;IPR036226|Lipoxigenase, C-terminal domain superfamily;IPR036392|PLAT/LH2 domain superfamily;IPR042057|Plant lipoxygenase, PLAT/LH2 domain	0	0	0	0				dioxygenase activity;fatty acid biosynthetic process;fatty acid metabolic process;linoleate 13S-lipoxygenase activity;lipid metabolic process;metal ion binding;oxidation-reduction process;oxidoreductase activity;oxidoreductase activity, acting on single donors with incorporation of molecular oxygen, incorporation of two atoms of oxygen;oxylipin biosynthetic process;protein binding	AT3G22400_LOX5	Jasmonic acid biosynthesis;13-LOX and 13-HPL pathway	R-MES-1119332;R-MES-1119618	MANES_11G019100		HORVU4Hr1G005920							0	0	0	0
A0A287K0F1	Eukaryotic translation initiation factor 3 subunit A OS=Hordeum vulgare subsp. vulgare OX=112509 PE=3 SV=1				-0.139236	-0.128156	0.0257376	0.191563	1	1	1	1	0	0	0	0	0	HORVU3Hr1G006000	chr3H	14947387	14955624	A0A287K0D8;A0A287K0E0;A0A287K0E1;A0A287K0E3;A0A287K0E4;A0A287K0E6;A0A287K0E8;A0A287K0E9;A0A287K0F1;A0A287K0K3;A0A287K0K5;A0A287K0K7;A0A287K0L0;A0A287K0L5	IPR000717|Proteasome component (PCI) domain;IPR027512|Eukaryotic translation initiation factor 3 subunit A	0	0	0	0				cytoplasm;cytoplasmic translational initiation;eukaryotic 43S preinitiation complex;eukaryotic 48S preinitiation complex;eukaryotic translation initiation factor 3 complex;eukaryotic translation initiation factor 3 complex, eIF3e;eukaryotic translation initiation factor 3 complex, eIF3m;formation of cytoplasmic translation initiation complex;integral component of membrane;membrane;mRNA binding;mu…	AT4G11420_TIF3A1	Jasmonic acid signaling;Strigolactone signaling;Brassinosteroid signaling	R-ACH-6787011;R-ACH-5654828;R-ACH-5632095	CEY00_Acc07803		HORVU3Hr1G006000							0	1	1	0
F2CX32	Pyruvate kinase OS=Hordeum vulgare subsp. vulgare OX=112509 PE=2 SV=1	metabolic process		catalytic activity;metal ion binding	-0.345564	0.313826	-0.0484122	0.770618	1	1	1	1	0	0	0	0	0	HORVU5Hr1G041120	chr5H	309956256	309962497	A0A287QXP3;A0A287QXQ5;A0A287QXW0;A0A287QXW5;A0A287QXY2;A0A287QXY8;A0A287QY39;F2CX32	IPR001697|Pyruvate kinase;IPR011037|Pyruvate kinase-like, insert domain superfamily;IPR015793|Pyruvate kinase, barrel;IPR015795|Pyruvate kinase, C-terminal;IPR015806|Pyruvate kinase, insert domain superfamily;IPR015813|Pyruvate/Phosphoenolpyruvate kinase-like domain superfamily;IPR036918|Pyruvate kinase, C-terminal domain superfamily;IPR040442|Pyruvate kinase-like domain superfamily	0	0	0	0				catalytic activity;cytoplasm;glycolytic process;kinase activity;magnesium ion binding;phosphorylation;potassium ion binding;pyruvate kinase activity;transferase activity	AT2G36580_;AT3G52990_	Pyruvate metabolism;Glycolysis / Gluconeogenesis;Biosynthesis of cofactors	ko00620;ko00010;ko01240		ec:2.7.1.40	HORVU5Hr1G041120							0	0	0	0
F2D3S4	Predicted protein OS=Hordeum vulgare subsp. vulgare OX=112509 PE=2 SV=1				1.90381	3.0998	2.89898	-1.26882	0.0894809	0.000268373	0.00616724	0.904903	0	1	1	0	1
A0A287WZ29	Uncharacterized protein OS=Hordeum vulgare subsp. vulgare OX=112509 PE=4 SV=1				0.642471	0.0731347	-0.115597	-0.155213	1	1	1	1	0	0	0	0	0	HORVU7Hr1G076780	chr7H	448907218	448912851	A0A287WYS5;A0A287WYT0;A0A287WYT4;A0A287WYW3;A0A287WYW8;A0A287WYX5;A0A287WZ08;A0A287WZ17;A0A287WZ29;A0A287WZ38;M0WEK8	IPR004087|K Homology domain;IPR004088|K Homology domain, type 1;IPR036612|K Homology domain, type 1 superfamily;|	0	0	0	0				integral component of membrane;membrane;nucleic acid binding;RNA binding	AT1G33680_;AT4G10070_					HORVU7Hr1G076780							0	0	0	0
A0A287ICC8	Transket_pyr domain-containing protein OS=Hordeum vulgare subsp. vulgare OX=112509 PE=4 SV=1				-0.320126	0.362891	0.0186342	0.437228	1	1	1	1	0	0	0	0	0	HORVU2Hr1G070090	chr2H	494258947	494295828	A0A287IC75;A0A287IC76;A0A287ICC8;A0A287ICD7	IPR001017|Dehydrogenase, E1 component;IPR005475|Transketolase-like, pyrimidine-binding domain;IPR011603|2-oxoglutarate dehydrogenase E1 component;IPR029061|Thiamin diphosphate-binding fold;IPR031717|Multifunctional 2-oxoglutarate metabolism enzyme, C-terminal;IPR032106|2-oxoglutarate dehydrogenase E1 component, N-terminal domain	0	0	0	0				mitochondrion;oxidation-reduction process;oxidoreductase activity, acting on the aldehyde or oxo group of donors, disulfide as acceptor;oxoglutarate dehydrogenase (succinyl-transferring) activity;oxoglutarate dehydrogenase complex;thiamine pyrophosphate binding;tricarboxylic acid cycle	AT3G55410_;AT5G65750_	Lysine degradation;Citrate cycle (TCA cycle);Tryptophan metabolism;Lysine degradation II	ko00310;ko00020;ko00380;R-ATA-1119365	AET2Gv20643700	ec:1.2.4.2	HORVU2Hr1G070090							0	0	0	0
A0A287XF72	Ligase_CoA domain-containing protein OS=Hordeum vulgare subsp. vulgare OX=112509 PE=4 SV=1												0	0	0	0	0	HORVU7Hr1G095680	chr7H	583494614	583502338	A0A287XF40;A0A287XF50;A0A287XF60;A0A287XF65;A0A287XF72;A0A287XF97;A0A287XFA6;A0A287XFD6;A0A287XFF9;A0A287XFG9	IPR002020|Citrate synthase;IPR003781|CoA-binding;IPR005810|Succinyl-CoA ligase, alpha subunit;IPR005811|ATP-citrate lyase/succinyl-CoA ligase;IPR016102|Succinyl-CoA synthetase-like;IPR016142|Citrate synthase-like, large alpha subdomain;IPR016143|Citrate synthase-like, small alpha subdomain;IPR017866|Succinyl-CoA synthetase, beta subunit, conserved site;IPR033847|ATP-citrate lyase/succinyl-CoA lig…	0	0	0	0				acetyl-CoA biosynthetic process;ATP citrate synthase activity;catalytic activity;cofactor binding;cytosol;fatty acid biosynthetic process;transferase activity, transferring acyl groups, acyl groups converted into alkyl on transfer	AT3G06650_ACLB-1;AT5G49460_ACLB-2	Carbon fixation pathways in prokaryotes;Citrate cycle (TCA cycle);TCA cycle (plant)	ko00720;ko00020;R-CBA-1119533	CBR_g3058	ec:2.3.3.8	HORVU7Hr1G095680							0	0	0	0
F2D6B1	Predicted protein OS=Hordeum vulgare subsp. vulgare OX=112509 PE=2 SV=1	metabolic process;response to stimulus		antioxidant activity;catalytic activity;protein binding	0.169925	1.39177	0.975263	0.336855	1	0.333261	1	1	0	0	0	0	0
F2E1V5	Predicted protein OS=Hordeum vulgare subsp. vulgare OX=112509 PE=2 SV=1	metabolic process;regulation of biological process		catalytic activity;nucleotide binding;protein binding	0.623867	1.4957	0.6107	0.343692	1	0.0264795	1	1	0	1	0	0	1	HORVU1Hr1G076190	chr1H	513272813	513276751	A0A287GAU9;A0A287GAV2;A0A287GAV5;A0A287GAV7;A0A287GAV9;A0A287GAW8;A0A287GAX4;F2E1V5	IPR001270|ClpA/B family;IPR003593|AAA+ ATPase domain;IPR003959|ATPase, AAA-type, core;IPR004176|Clp, N-terminal;IPR018368|ClpA/B, conserved site 1;IPR019489|Clp ATPase, C-terminal;IPR027417|P-loop containing nucleoside triphosphate hydrolase;IPR028299|ClpA/B, conserved site 2;IPR036628|Clp, N-terminal domain superfamily;IPR041546|ClpA/ClpB, AAA lid domain;|	0	0	0	0				ATP binding;nucleotide binding;protein metabolic process		Purine metabolism;Thiamine metabolism;Strigolactone signaling	ko00230;ko00730;R-NAT-5654828	A4A49_27847	ec:3.6.1.15	HORVU1Hr1G076190							0	0	1	0
A0A287V735	Uncharacterized protein OS=Hordeum vulgare subsp. vulgare OX=112509 PE=3 SV=1				-0.0409718	0.929791	-0.442222	0.178874	1	0.473827	1	1	0	0	0	0	0	HORVU6Hr1G091690	chr6H	576402962	576408621	A0A287V6Q7;A0A287V6R3;A0A287V6S4;A0A287V6T0;A0A287V6V0;A0A287V735	IPR002194|Chaperonin TCP-1, conserved site;IPR002423|Chaperonin Cpn60/TCP-1 family;IPR012722|T-complex protein 1, zeta subunit;IPR017998|Chaperone tailless complex polypeptide 1 (TCP-1);IPR027409|GroEL-like apical domain superfamily;IPR027410|TCP-1-like chaperonin intermediate domain superfamily;IPR027413|GroEL-like equatorial domain superfamily	0	0	0	0				ATP binding;chaperonin-containing T-complex;cytoplasm;nucleotide binding;protein folding;unfolded protein binding	AT3G02530_CCT6A;AT5G16070_CCT6B					HORVU6Hr1G091690							0	0	0	0
Q946Z0	Thaumatin like protein 5 TLP5 OS=Hordeum vulgare OX=4513 GN=TLP5 PE=2 SV=1				-0.706041	-1.96578	0.52306	-2.17137	1	1	1	0.914897	0	0	0	0	0	HORVU5Hr1G005180	chr5H	8595475	8737025	A0A287Q7Y7;A0A287Q7Z1;A0A287Q7Z3;A0A287Q7Z4;A0A287Q7Z9;A0A287Q887;A0A287Q8M6;A0A287Q8N1;O23997;Q5MBN2;Q946Z0	IPR001938|Thaumatin family;IPR017949|Thaumatin, conserved site;IPR037176|Osmotin/thaumatin-like superfamily	0	1	0	1				defense response;extracellular region;integral component of membrane;membrane		OsNAC5_transcription_network_involved in drought and high salinity tolerance	R-OSA-9641042	Os12g0630200		HORVU5Hr1G005180	1	0	1	0	0	0	0	0	0	0
M0Z2X3	Phosphoglycerate kinase OS=Hordeum vulgare subsp. vulgare OX=112509 PE=3 SV=1	metabolic process		catalytic activity;nucleotide binding	-0.680382	0.515006	-0.586406	-0.195946	0.691194	1	1	1	0	0	0	0	0	HORVU1Hr1G067300	chr1H	477744803	477747382	A0A287G1Z4;K9J8J5;M0Z2X3	IPR001576|Phosphoglycerate kinase;IPR015824|Phosphoglycerate kinase, N-terminal;IPR015911|Phosphoglycerate kinase, conserved site;IPR036043|Phosphoglycerate kinase superfamily	0	0	0	0				ADP binding;ATP binding;cytosol;gluconeogenesis;glycolytic process;kinase activity;phosphoglycerate kinase activity;phosphorylation;positive regulation of oxidative phosphorylation;response to cadmium ion;transferase activity	AT1G56190_;AT3G12780_PGK1	Glycolysis / Gluconeogenesis;HIF-1 signaling pathway;Carbon fixation in photosynthetic organisms;Cytosolic glycolysis;Calvin cycle;Calvin cycle (R-ZJA-1119519);Cytosolic glycolysis (R-ZJA-1119570)	ko00010;ko04066;ko00710;R-HVU-1119570;R-HVU-1119519;R-ZJA-1119519;R-ZJA-1119570	Zjn_sc00027.1.g05910.1.sm.mkhc	ec:2.7.2.3	HORVU1Hr1G067300							0	0	0	1
A0A287VF44	Uncharacterized protein OS=Hordeum vulgare subsp. vulgare OX=112509 PE=3 SV=1				0.0200577	1.14666	-0.291592	0.232661	1	0.098072	1	1	0	0	0	0	0	HORVU7Hr1G006490	chr7H	8553570	8557767	A0A287VF44;A0A287VF48;A0A287VF64;A0A287VF68;A0A287VF73;A0A287VF90;A0A287VF98;A0A287VFA4;A0A287VFA9;A0A287VFD1;A0A287VFE1	IPR001844|Chaperonin Cpn60;IPR002423|Chaperonin Cpn60/TCP-1 family;IPR018370|Chaperonin Cpn60, conserved site;IPR027409|GroEL-like apical domain superfamily;IPR027410|TCP-1-like chaperonin intermediate domain superfamily;IPR027413|GroEL-like equatorial domain superfamily	0	0	0	0				de novo' protein folding;ATP binding;cytoplasm;cytosol;protein folding;protein import into mitochondrial intermembrane space;protein refolding;unfolded protein binding	AT1G55490_CPN60B1;AT3G13470_CPN60B2;AT5G56500_CPN60B3	RNA degradation	ko03018			HORVU7Hr1G006490							0	0	0	0
K7X0F7	Glutamine synthetase OS=Hordeum vulgare OX=4513 PE=3 SV=1	metabolic process		catalytic activity;nucleotide binding	-0.286304	1.38073	0.323082	1.02786	1	0.535567	1	1	0	0	0	0	0	HORVU4Hr1G066860	chr4H	555801832	555805679	A0A287PFC6;A0A287PFD1;A0A287PFE4;A0A287PFH8;A0A287PFS1;A0A287PFS6;A0A287PGE7;A0A287PGF2;K7X0F7	IPR008146|Glutamine synthetase, catalytic domain;IPR008147|Glutamine synthetase, beta-Grasp domain;IPR014746|Glutamine synthetase/guanido kinase, catalytic domain;IPR027302|Glutamine synthetase, N-terminal conserved site;IPR027303|Glutamine synthetase, glycine-rich site;IPR036651|Glutamine synthetase, N-terminal domain superfamily	0	0	0	0				ATP binding;catalytic activity;glutamate-ammonia ligase activity;glutamine biosynthetic process;ligase activity;nitrogen compound metabolic process;nucleotide binding	AT1G48470_GLN1-5;AT3G17820_GLN1-3	Necroptosis;Two-component system;Glyoxylate and dicarboxylate metabolism;Alanine, aspartate and glutamate metabolism;Arginine biosynthesis;Nitrogen metabolism;Glutamine biosynthesis I;Nitrate assimilation;Ammonia assimilation cycle	ko04217;ko02020;ko00630;ko00250;ko00220;ko00910;R-BDI-1119293;R-BDI-1119291;R-BDI-1119443	BRADI_1g69530v3	ec:6.3.1.2	HORVU4Hr1G066860							0	0	0	0
M0Y818	Citrate synthase OS=Hordeum vulgare subsp. vulgare OX=112509 PE=3 SV=1	metabolic process		catalytic activity	0.22404	0.297485	0.121679	0.479231	1	1	1	1	0	0	0	0	0	HORVU6Hr1G033980	chr6H	156951444	156958616	A0A287TVX0;A0A287TVX3;A0A287TVX4;A0A287TVX6;A0A287TW37;A0A287TWQ1;M0Y818;M0Y819	IPR002020|Citrate synthase;IPR010109|Citrate synthase, eukaryotic-type;IPR016142|Citrate synthase-like, large alpha subdomain;IPR016143|Citrate synthase-like, small alpha subdomain;IPR019810|Citrate synthase active site;IPR036969|Citrate synthase superfamily	0	0	0	0				carbohydrate metabolic process;citrate (Si)-synthase activity;citrate metabolic process;mitochondrial matrix;transferase activity;transferase activity, transferring acyl groups, acyl groups converted into alkyl on transfer;tricarboxylic acid cycle	AT2G44350_CSY4;AT3G60100_CSY5	Glyoxylate and dicarboxylate metabolism;Citrate cycle (TCA cycle);TCA cycle (plant);TCA cycle (plant) (R-HVU-1119533)	ko00630;ko00020;R-ATA-1119533;R-HVU-1119533	AET6Gv20422500	ec:2.3.3.1	HORVU6Hr1G033980							0	0	0	1
A0A287R331	UBA_e1_C domain-containing protein OS=Hordeum vulgare subsp. vulgare OX=112509 PE=3 SV=1				-0.506353	0.590722	-0.293359	0.144046	1	0.742057	1	1	0	0	0	0	0	HORVU5Hr1G047790	chr5H	371034834	371041066	A0A287R331;A0A287R332;A0A287R336;A0A287R3B8;A0A287R3C3;A0A287R3E5;A0A287R3M1	IPR000011|Ubiquitin/SUMO-activating enzyme E1;IPR000594|THIF-type NAD/FAD binding fold;IPR018074|Ubiquitin-activating enzyme E1, conserved site;IPR018075|Ubiquitin-activating enzyme E1;IPR018965|Ubiquitin-activating enzyme E1, C-terminal;IPR019572|Ubiquitin-activating enzyme, catalytic cysteine domain;IPR032418|Ubiquitin-activating enzyme E1, FCCH domain;IPR032420|Ubiquitin-activating enzyme E1, …	0	0	0	0				ATP binding;cellular protein modification process;cellular response to DNA damage stimulus;cytoplasm;ligase activity;nucleotide binding;nucleus;protein modification by small protein conjugation;protein ubiquitination;ubiquitin activating enzyme activity;ubiquitin-dependent protein catabolic process;ubiquitin-like modifier activating enzyme activity	AT2G30110_UBA1;AT5G06460_UBA2	Ubiquitin mediated proteolysis	ko04120			HORVU5Hr1G047790							0	0	0	0
F2CYJ8	Predicted protein OS=Hordeum vulgare subsp. vulgare OX=112509 PE=2 SV=1	cellular homeostasis;metabolic process;regulation of biological process		antioxidant activity;catalytic activity	0.196607	0.790772	0.147958	-0.013043	1	0.0811899	1	1	0	0	0	0	0
F2E2K8	Predicted protein OS=Hordeum vulgare subsp. vulgare OX=112509 PE=2 SV=1	transport	membrane	transporter activity	0.864731	0.503858	0.997112	0.186501	1	1	0.644362	1	0	0	0	0	0
A0A287PHL1	Uncharacterized protein OS=Hordeum vulgare subsp. vulgare OX=112509 PE=3 SV=1				-0.110916	0.508936	0.120352	0.40163	1	0.79552	1	1	0	0	0	0	0	HORVU4Hr1G068460	chr4H	565691077	565696212	A0A287PHI9;A0A287PHL1;A0A287PHL9;A0A287PHV4	IPR001431|Peptidase M16, zinc-binding site;IPR007863|Peptidase M16, C-terminal;IPR011249|Metalloenzyme, LuxS/M16 peptidase-like;IPR011765|Peptidase M16, N-terminal;|	0	0	0	0				catalytic activity;endopeptidase activity;metal ion binding;metalloendopeptidase activity;mitochondrial inner membrane;mitochondrial processing peptidase complex;mitochondrion;protein processing involved in protein targeting to mitochondrion;proteolysis	AT3G02090_MPPBETA					HORVU4Hr1G068460							0	0	0	0
M0V861	Uncharacterized protein OS=Hordeum vulgare subsp. vulgare OX=112509 PE=3 SV=1	metabolic process;response to stimulus	cytoplasm;mitochondrion	catalytic activity	-0.440263	-0.21424	-0.0262051	0.0922074	1	1	1	1	0	0	0	0	0	HORVU3Hr1G096050	chr3H	651807435	651810576	A0A287MEB9;F2DDP7;M0V861	IPR001585|Transaldolase/Fructose-6-phosphate aldolase;IPR004732|Transaldolase type 2;IPR013785|Aldolase-type TIM barrel;IPR018225|Transaldolase, active site	0	0	0	0				carbohydrate metabolic process;catalytic activity;chloroplast;chloroplast stroma;cytoplasm;lignin biosynthetic process;mitochondrion;pentose-phosphate shunt;plastid;response to cadmium ion;sedoheptulose-7-phosphate:D-glyceraldehyde-3-phosphate glyceronetransferase activity;shikimate biosynthetic process	AT5G13420_	Pentose phosphate pathway	ko00030		ec:2.2.1.2	HORVU3Hr1G096050							0	0	0	0
M0USC9	Aspartate aminotransferase OS=Hordeum vulgare subsp. vulgare OX=112509 PE=4 SV=1	metabolic process		catalytic activity	0.211635	0.644318	-0.145605	0.240009	1	1	1	1	0	0	0	0	0	HORVU3Hr1G073220	chr3H	552738456	552750250	A0A287LMK4;A0A287LMK5;A0A287LMK9;A0A287LML0;A0A287LML2;A0A287LML4;A0A287LML5;A0A287LML7;A0A287LML8;A0A287LML9;A0A287LMM0;A0A287LMM2;A0A287LMM4;A0A287LMM6;A0A287LMM7;A0A287LMN0;A0A287LMN2;A0A287LMN4;A0A287LMN7;A0A287LMN9;A0A287LMP0;A0A287LMP4;M0USC9	IPR000796|Aspartate/other aminotransferase;IPR003653|Ulp1 protease family, C-terminal catalytic domain;IPR004838|Aminotransferases, class-I, pyridoxal-phosphate-binding site;IPR004839|Aminotransferase, class I/classII;IPR015421|Pyridoxal phosphate-dependent transferase, major domain;IPR015422|Pyridoxal phosphate-dependent transferase domain 1;IPR015424|Pyridoxal phosphate-dependent transferase;IP…	0	0	0	0				biosynthetic process;catalytic activity;cellular amino acid metabolic process;cysteine-type peptidase activity;integral component of membrane;L-aspartate:2-oxoglutarate aminotransferase activity;membrane;proteolysis;pyridoxal phosphate binding;transaminase activity;transferase activity	AT5G11520_ASP3	Novobiocin biosynthesis;Phenylalanine, tyrosine and tryptophan biosynthesis;Arginine and proline metabolism;Phenylalanine metabolism;Alanine, aspartate and glutamate metabolism;Arginine biosynthesis;Tyrosine metabolism;Tropane, piperidine and pyridine alkaloid biosynthesis;Carbon fixation in photosynthetic organisms;Isoquinoline alkaloid biosynthesis;Cysteine and methionine metabolism;Aspartate b…	ko00401;ko00400;ko00330;ko00360;ko00250;ko00220;ko00350;ko00960;ko00710;ko00950;ko00270;R-TDI-1119281;R-TDI-1119553	TRIDC3BG049850	ec:2.6.1.1	HORVU3Hr1G073220							0	0	0	0
F2EG53	Predicted protein OS=Hordeum vulgare subsp. vulgare OX=112509 PE=2 SV=1	metabolic process		RNA binding	-0.115597	-0.286304	-0.168123	0.0398403	1	1	1	1	0	0	0	0	0	HORVU2Hr1G022090	chr2H	63473505	63506992	A0A287HBW7;A0A287HC06;A0A287HC24;F2EG53	IPR001326|Translation elongation factor EF1B, beta/delta chains, conserved site;IPR014038|Translation elongation factor EF1B, beta/delta subunit, guanine nucleotide exchange domain;IPR014717|Translation elongation factor EF1B/ribosomal protein S6;IPR036219|Translation elongation factor eEF-1beta-like superfamily;IPR036282|Glutathione S-transferase, C-terminal domain superfamily	0	0	0	0				cytosol;eukaryotic translation elongation factor 1 complex;guanyl-nucleotide exchange factor activity;translation;translation elongation factor activity;translational elongation	AT5G12110_;AT5G19510_					HORVU2Hr1G022090							0	0	0	0
A0A287P721	Uncharacterized protein OS=Hordeum vulgare subsp. vulgare OX=112509 PE=3 SV=1				-0.446148	0.546956	0.123004	0.685267	1	1	1	1	0	0	0	0	0	HORVU4Hr1G057910	chr4H	484945437	484948531	A0A287P6Z3;A0A287P720;A0A287P721;A0A287P725;A0A287P727;A0A287P731;A0A287P732;A0A287P7F1;A0A287P7F7;A0A287P878;A0A287P882	IPR004045|Glutathione S-transferase, N-terminal;IPR010987|Glutathione S-transferase, C-terminal-like;IPR036249|Thioredoxin-like superfamily;IPR036282|Glutathione S-transferase, C-terminal domain superfamily;IPR040079|Glutathione Transferase family	0	0	0	0				protein binding;protein glutathionylation	AT3G55040_GSTL2	Drug metabolism - other enzymes;Drug metabolism - cytochrome P450;Metabolism of xenobiotics by cytochrome P450;Glutathione metabolism	ko00983;ko00982;ko00980;ko00480			HORVU4Hr1G057910							0	0	0	0
F2DRX1	Predicted protein OS=Hordeum vulgare subsp. vulgare OX=112509 PE=2 SV=1			RNA binding	-0.545824	-0.567041	-0.0262051	-0.54372	1	1	1	1	0	0	0	0	0
F2DXB7	Elongation factor Tu OS=Hordeum vulgare subsp. vulgare OX=112509 PE=2 SV=1	metabolic process		catalytic activity;nucleotide binding;RNA binding	0.292782	0.585924	0.230203	0.742437	1	1	1	1	0	0	0	0	0
A0A287PJU2	40S ribosomal protein S3a OS=Hordeum vulgare subsp. vulgare OX=112509 PE=3 SV=1				-0.291592	0.415759	0.045443	-0.471929	1	1	1	1	0	0	0	0	0	HORVU4Hr1G070370	chr4H	575312651	575314951	A0A287PJI8;A0A287PJJ4;A0A287PJM1;A0A287PJU2;A0A287PKN0	IPR001593|Ribosomal protein S3Ae;IPR018281|Ribosomal protein S3Ae, conserved site;IPR027500|40S ribosomal protein S1/3, eukaryotes	0	0	0	0				cytoplasm;cytosol;cytosolic small ribosomal subunit;intracellular;ribosome;structural constituent of ribosome;translation	AT3G04840_RPS3AA;AT4G34670_RPS3AB	Ribosome;Carbon fixation in photosynthetic organisms;Pentose phosphate pathway;Calvin cycle	ko03010;ko00710;ko00030;R-BOL-1119519	Bo1g151870		HORVU4Hr1G070370							0	0	0	0
A0A287H4U2	Dirigent protein OS=Hordeum vulgare subsp. vulgare OX=112509 PE=3 SV=1				-0.514573	1.27262	-0.800877	-0.325539	1	0.580442	1	1	0	0	0	0	0	HORVU2Hr1G013940	chr2H	30372662	30472925	A0A287H4S6;A0A287H4U2;A0A287H500;A0A287H501;A0A287H506;A0A287H527;Q40006;Q40007	IPR001229|Jacalin-like lectin domain;IPR004265|Dirigent protein;IPR033734|Jacalin-like lectin domain, plant;IPR036404|Jacalin-like lectin domain superfamily	0	0	0	1				apoplast;carbohydrate binding;extracellular region;integral component of membrane;membrane		IAA biosynthesis II	R-CCP-1119580	CCACVL1_18600		HORVU2Hr1G013940							0	0	0	0
A0A287UZC7	Dehydrin 7 OS=Hordeum vulgare subsp. vulgare OX=112509 PE=4 SV=1				3.71962	6.42784	1.96938	-2.02915	1	0.0366961	1	1	0	1	0	0	1	HORVU6Hr1G084010	chr6H	553202848	553204093	A0A287UZ99;A0A287UZA6;A0A287UZB0;A0A287UZB5;A0A287UZC7;A0A287UZD1;A0A287UZR2;Q9SPA5;Q9ZTR4;T1TEB9	IPR000167|Dehydrin;IPR030513|Dehydrin, conserved site	0	1	0	1				cold acclimation;cytosol;response to abscisic acid;response to water;response to water deprivation						HORVU6Hr1G084010	1	0	1	0	0	0	0	0	0	0
A0A287ILZ1	Aldedh domain-containing protein OS=Hordeum vulgare subsp. vulgare OX=112509 PE=3 SV=1				-0.227692	0.0565835	0.0468403	-0.0528949	1	1	1	1	0	0	0	0	0	HORVU2Hr1G080970	chr2H	586814049	586826356	A0A287ILZ1;A0A287ILZ6;A0A287ILZ7;A0A287IM00;A0A287IM01;A0A287IM02;A0A287IM05;A0A287IM07;A0A287IM10;A0A287IM43;A0A287IM45;A0A287IM48;A0A287IM50;A0A287IM55;M0Y6M7;Q94IC0	IPR015590|Aldehyde dehydrogenase domain;IPR016160|Aldehyde dehydrogenase, cysteine active site;IPR016161|Aldehyde/histidinol dehydrogenase;IPR016162|Aldehyde dehydrogenase, N-terminal;IPR016163|Aldehyde dehydrogenase, C-terminal;IPR029510|Aldehyde dehydrogenase, glutamic acid active site	0	1	0	0				betaine-aldehyde dehydrogenase activity;cellular response to anoxia;glycine betaine biosynthetic process from choline;oxidation-reduction process;oxidoreductase activity;oxidoreductase activity, acting on the aldehyde or oxo group of donors, NAD or NADP as acceptor;peroxisome	AT1G74920_ALDH10A8;AT3G48170_ALDH10A9	Glycine, serine and threonine metabolism;Glycine betaine biosynthesis III	ko00260;R-ATA-1119579	AET2Gv20740600		HORVU2Hr1G080970							0	0	0	0
F2DQB8	T-complex protein 1 subunit delta OS=Hordeum vulgare subsp. vulgare OX=112509 PE=2 SV=1	metabolic process;response to stimulus	cytoplasm;cytosol	nucleotide binding;protein binding	0.0662614	0.914565	-0.199255	0.423309	1	1	1	1	0	0	0	0	0	HORVU7Hr1G034140	chr7H	70692028	70695858	A0A287VZG7;A0A287VZM0;A0A287W070;F2DQB8	IPR002194|Chaperonin TCP-1, conserved site;IPR002423|Chaperonin Cpn60/TCP-1 family;IPR012717|T-complex protein 1, delta subunit;IPR017998|Chaperone tailless complex polypeptide 1 (TCP-1);IPR027409|GroEL-like apical domain superfamily;IPR027410|TCP-1-like chaperonin intermediate domain superfamily;IPR027413|GroEL-like equatorial domain superfamily	0	0	0	0				ATP binding;chaperonin-containing T-complex;cytoplasm;nucleotide binding;protein folding;unfolded protein binding	AT3G18190_CCT4					HORVU7Hr1G034140							0	0	0	0
Q9ZTR3	Dehydrin OS=Hordeum vulgare OX=4513 GN=dhn9 PE=3 SV=1	response to stimulus			4.35029	4.97952	4.99254	0.402722	0.000468709	2.30148e-05	0.000385053	1	1	1	1	0	1	HORVU5Hr1G103460	chr5H	616115069	616116208	A0A287SJ22;A0A287SJ80;A0A287SJE7;Q0H445;Q9ZTR3	IPR000167|Dehydrin;IPR030513|Dehydrin, conserved site	0	1	0	1				cold acclimation;cytosol;response to abscisic acid;response to water;response to water deprivation						HORVU5Hr1G103460							0	0	0	0
F2DL45	Predicted protein OS=Hordeum vulgare subsp. vulgare OX=112509 PE=2 SV=1	transport	nucleus	protein binding	0.27023	0.393965	0.119024	1.17505	1	1	1	0.639863	0	0	0	0	0
M0XD84	Malate dehydrogenase OS=Hordeum vulgare subsp. vulgare OX=112509 PE=3 SV=1	metabolic process		catalytic activity	-0.486004	0.347099	-0.189351	1.00791	1	1	1	1	0	0	0	0	0	HORVU3Hr1G058460	chr3H	441092714	441096307	A0A287L777;A0A287L779;A0A287L780;A0A287L784;A0A287L785;A0A287L787;M0XD84;M0XD85	IPR001236|Lactate/malate dehydrogenase, N-terminal;IPR001252|Malate dehydrogenase, active site;IPR001557|L-lactate/malate dehydrogenase;IPR010097|Malate dehydrogenase, type 1;IPR015955|Lactate dehydrogenase/glycoside hydrolase, family 4, C-terminal;IPR022383|Lactate/malate dehydrogenase, C-terminal;IPR036291|NAD(P)-binding domain superfamily	0	0	0	0				carbohydrate metabolic process;carboxylic acid metabolic process;catalytic activity;cytoplasm;L-malate dehydrogenase activity;malate dehydrogenase activity;malate metabolic process;mitochondrion;oxidation-reduction process;oxidoreductase activity;oxidoreductase activity, acting on the CH-OH group of donors, NAD or NADP as acceptor;tricarboxylic acid cycle		Pyruvate metabolism;Glyoxylate and dicarboxylate metabolism;Methane metabolism;Carbon fixation pathways in prokaryotes;Citrate cycle (TCA cycle);Carbon fixation in photosynthetic organisms;Cysteine and methionine metabolism;TCA cycle (plant);TCA cycle (plant) (R-TDI-1119533)	ko00620;ko00630;ko00680;ko00720;ko00020;ko00710;ko00270;R-HVU-1119533;R-TDI-1119533	TRIDC3BG039440	ec:1.1.1.37	HORVU3Hr1G058460							0	0	0	1
A0A287NGL9	Uncharacterized protein OS=Hordeum vulgare subsp. vulgare OX=112509 PE=3 SV=1				0.0100637	0.571434	-0.181149	0.207893	1	1	1	1	0	0	0	0	0	HORVU4Hr1G019980	chr4H	96770575	96773221	A0A287NGJ6;A0A287NGL9	IPR000597|Ribosomal protein L3;IPR009000|Translation protein, beta-barrel domain superfamily;IPR019926|Ribosomal protein L3, conserved site	0	0	0	0				cytosolic large ribosomal subunit;intracellular;ribosomal large subunit assembly;ribosome;RNA binding;structural constituent of ribosome;translation	AT1G43170_ARP1;AT1G61580_ARP2	SNARE interactions in vesicular transport;Ribosome	ko04130;ko03010			HORVU4Hr1G019980							0	0	0	0
A0A287SPL9	Uncharacterized protein OS=Hordeum vulgare subsp. vulgare OX=112509 PE=4 SV=1				-0.14401	-0.354759	-0.562772	0.618239	1	1	1	1	0	0	0	0	0	HORVU5Hr1G109880	chr5H	631201808	631203887	A0A287SPF5;A0A287SPJ5;A0A287SPL9;A0A287SPM4;M0Z6B5	IPR006946|Domain of unknown function DUF642;IPR008979|Galactose-binding-like domain superfamily	0	0	0	0					AT2G41800_;AT2G41810_;AT3G08030_					HORVU5Hr1G109880							0	0	0	0
A0A287EWQ0	Importin subunit alpha OS=Hordeum vulgare subsp. vulgare OX=112509 PE=3 SV=1				-0.471929	0.171207	0.0593553	0.509949	1	1	1	1	0	0	0	0	0	HORVU1Hr1G022750	chr1H	98022462	98027097	A0A287EWP5;A0A287EWQ0;A0A287EWQ2;A0A287EWQ4;A0A287EWQ7;A0A287EWQ8;A0A287EWQ9;A0A287EWR2;A0A287EWR3;A0A287EWR4;A0A287EWR6;A0A287EWS1	IPR000225|Armadillo;IPR002652|Importin-alpha, importin-beta-binding domain;IPR011989|Armadillo-like helical;IPR016024|Armadillo-type fold;IPR024931|Importin subunit alpha;IPR032413|Atypical Arm repeat	0	0	0	0				cytoplasm;cytosol;integral component of membrane;membrane;NLS-bearing protein import into nucleus;nuclear import signal receptor activity;nuclear localization sequence binding;nuclear pore;nucleoplasm;nucleus;protein binding;protein import into nucleus;protein transport						HORVU1Hr1G022750							0	0	0	0
M0YAP1	NAC-A/B domain-containing protein OS=Hordeum vulgare subsp. vulgare OX=112509 PE=4 SV=1				0.163499	0.396159	-0.145605	-0.436354	1	1	1	1	0	0	0	0	0	HORVU1Hr1G057970	chr1H	422891831	422894245	A0A287FS01;A0A287FS03;A0A287FS08;A0A287FS20;M0YAP0;M0YAP1	IPR002715|Nascent polypeptide-associated complex NAC domain;IPR016641|Nascent polypeptide-associated complex subunit alpha;IPR038187|NAC A/B domain superfamily	0	0	0	0				nascent polypeptide-associated complex	AT3G12390_;AT5G13850_NACA3					HORVU1Hr1G057970	1	1	0	0	0	0	0	0	0	0
F2DIR3	40S ribosomal protein S4 OS=Hordeum vulgare subsp. vulgare OX=112509 PE=2 SV=1	metabolic process	ribosome	RNA binding;structural molecule activity	-0.0484122	0.511974	-0.217591	0.540027	1	1	1	1	0	0	0	0	0	HORVU1Hr1G021720	chr1H	88880792	88883398	A0A287EVG1;A0A287EVG4;A0A287EVG8;A0A287EVH7;F2DIR3	IPR000876|Ribosomal protein S4e;IPR002942|RNA-binding S4 domain;IPR005824|KOW;IPR013843|Ribosomal protein S4e, N-terminal;IPR013845|Ribosomal protein S4e, central region;IPR014722|Ribosomal protein L2, domain 2;IPR018199|Ribosomal protein S4e, N-terminal, conserved site;IPR032277|40S ribosomal protein S4, C-terminal domain;IPR038237|Ribosomal protein S4e, central domain superfamily;IPR041982|Ribo…	0	0	0	0				cytosolic small ribosomal subunit;intracellular;ribosome;RNA binding;rRNA binding;structural constituent of ribosome;translation	AT2G17360_RPS4A;AT5G07090_RPS4B;AT5G58420_RPS4D	Ribosome	ko03010			HORVU1Hr1G021720							0	0	0	0
F2EHF8	Predicted protein OS=Hordeum vulgare subsp. vulgare OX=112509 PE=2 SV=1	metabolic process;response to stimulus	cytosol;extracellular;membrane;mitochondrion;vacuole	catalytic activity;metal ion binding	-0.318326	0.24123	0.435095	0.219091	1	1	1	1	0	0	0	0	0
M0VYC1	Probable 6-phosphogluconolactonase OS=Hordeum vulgare subsp. vulgare OX=112509 PE=3 SV=1	metabolic process		catalytic activity	-0.39973	-0.137648	0.420078	0.168642	1	1	1	1	0	0	0	0	0	HORVU5Hr1G081010	chr5H	562729113	562732694	A0A287RZN0;M0VYC1	IPR005900|6-phosphogluconolactonase, DevB-type;IPR006148|Glucosamine/galactosamine-6-phosphate isomerase;IPR037171|NagB/RpiA transferase-like;IPR039104|6-Phosphogluconolactonase	0	0	0	0				6-phosphogluconolactonase activity;carbohydrate metabolic process;cytoplasm;pentose-phosphate shunt;pentose-phosphate shunt, oxidative branch	AT5G24400_PGL3	Drug metabolism - other enzymes;Pentose phosphate pathway	ko00983;ko00030		ec:3.1.1.1;ec:3.1.1.31	HORVU5Hr1G081010							0	0	0	0
A0A287H515	Dirigent protein OS=Hordeum vulgare subsp. vulgare OX=112509 PE=3 SV=1				0.664483	0.107018	-0.390245	0.00575927	1	1	1	1	0	0	0	0	0	HORVU2Hr1G014020	chr2H	30577014	30745532	A0A287H4T4;A0A287H4U0;A0A287H4V2;A0A287H4V7;A0A287H515;A0A287H517;A0A287H520;A0A287H522;A0A287H538;A0A287H543;O22528	IPR001229|Jacalin-like lectin domain;IPR004265|Dirigent protein;IPR033734|Jacalin-like lectin domain, plant;IPR036404|Jacalin-like lectin domain superfamily	0	0	0	0				apoplast;carbohydrate binding;extracellular region;integral component of membrane;membrane						HORVU2Hr1G014020							0	0	0	0
A0A287LG33	Glycine cleavage system P protein OS=Hordeum vulgare subsp. vulgare OX=112509 PE=3 SV=1				-1.152	-0.0908029	0.0593553	1.15445	0.577451	1	1	0.120868	0	0	0	0	0	HORVU3Hr1G067110	chr3H	509822495	509829410	A0A287LG28;A0A287LG29;A0A287LG33;A0A287LG37;A0A287LG39;A0A287LG68;M0VRL8	IPR003437|Glycine dehydrogenase (decarboxylating);IPR015421|Pyridoxal phosphate-dependent transferase, major domain;IPR015422|Pyridoxal phosphate-dependent transferase domain 1;IPR015424|Pyridoxal phosphate-dependent transferase;IPR020581|Glycine cleavage system P protein	0	0	0	0				apoplast;catalytic activity;chloroplast envelope;glycine binding;glycine catabolic process;glycine cleavage complex;glycine decarboxylation via glycine cleavage system;glycine dehydrogenase (decarboxylating) activity;glycine metabolic process;mitochondrion;oxidation-reduction process;oxidoreductase activity;pyridoxal phosphate binding	AT2G26080_GLDP2;AT4G33010_GLDP1	Glyoxylate and dicarboxylate metabolism;Glycine, serine and threonine metabolism;Photorespiration	ko00630;ko00260;R-TDI-1119312	TRIDC3AG037440	ec:1.4.4.2	HORVU3Hr1G067110	4	0	3	0	1	3	0	0	0	0
A0A287W4A7	Uncharacterized protein OS=Hordeum vulgare subsp. vulgare OX=112509 PE=4 SV=1				0.860764	1.95568	0.648926	0.180148	1	0.977147	1	1	0	0	0	0	0	HORVU7Hr1G038660	chr7H	98744882	98748881	A0A287W443;A0A287W448;A0A287W456;A0A287W462;A0A287W4A2;A0A287W4A7;A0A287W4B6;A0A287W4C1;A0A287W500	IPR038943|PLD-regulated protein1-like;|	0	0	0	0				phosphatidic acid binding						HORVU7Hr1G038660							0	0	0	0
F2DY67	Predicted protein OS=Hordeum vulgare subsp. vulgare OX=112509 PE=2 SV=1			catalytic activity	-0.0619024	0.547943	-1.04097	0.402722	1	1	1	1	0	0	0	0	0
F2CYF5	Predicted protein OS=Hordeum vulgare subsp. vulgare OX=112509 PE=2 SV=1	metabolic process		catalytic activity	-0.85726	-0.261881	-0.42082	0.146655	1	1	1	1	0	0	0	0	0
M0XTF9	Uncharacterized protein OS=Hordeum vulgare subsp. vulgare OX=112509 PE=3 SV=1	metabolic process	cytoplasm	nucleotide binding;protein binding	-0.0409718	0.471968	-0.187707	0.200379	1	1	1	1	0	0	0	0	0	HORVU7Hr1G044070	chr7H	135925629	135931867	A0A287W9X9;A0A287W9Z3;A0A287WA11;A0A287WAH4;M0XTF9	IPR002194|Chaperonin TCP-1, conserved site;IPR002423|Chaperonin Cpn60/TCP-1 family;IPR012715|T-complex protein 1, alpha subunit;IPR017998|Chaperone tailless complex polypeptide 1 (TCP-1);IPR027409|GroEL-like apical domain superfamily;IPR027410|TCP-1-like chaperonin intermediate domain superfamily;IPR027413|GroEL-like equatorial domain superfamily	0	0	0	0				ATP binding;chaperonin-containing T-complex;cytoplasm;nucleotide binding;protein folding;unfolded protein binding	AT3G20050_CCT1					HORVU7Hr1G044070							0	0	0	0
A0A287THA2	Uncharacterized protein OS=Hordeum vulgare subsp. vulgare OX=112509 PE=3 SV=1				0.0398403	-0.632629	-0.367732	0.326537	1	1	1	1	0	0	0	0	0	HORVU6Hr1G018370	chr6H	46437812	46441437	A0A287TGW6;A0A287TGX1;A0A287TGX2;A0A287TGX7;A0A287TGZ2;A0A287THA2;A0A287THA6;A0A287THB3	IPR001580|Calreticulin/calnexin;IPR009033|Calreticulin/calnexin, P domain superfamily;IPR013320|Concanavalin A-like lectin/glucanase domain superfamily;IPR018124|Calreticulin/calnexin, conserved site	0	0	0	0				calcium ion binding;endoplasmic reticulum;endoplasmic reticulum membrane;endoplasmic reticulum unfolded protein response;integral component of membrane;membrane;protein binding;protein folding;unfolded protein binding	AT5G07340_;AT5G61790_CNX1	Protein processing in endoplasmic reticulum;Phagosome	ko04141;ko04145			HORVU6Hr1G018370							0	0	0	0
A0A287M2L0	S5 DRBM domain-containing protein OS=Hordeum vulgare subsp. vulgare OX=112509 PE=3 SV=1				-0.145605	0.425459	-0.0603973	0.716332	1	1	1	1	0	0	0	0	0	HORVU3Hr1G086050	chr3H	615578388	615580495	A0A287M2K5;A0A287M2K8;A0A287M2L0;A0A287M2L9	IPR000851|Ribosomal protein S5;IPR005324|Ribosomal protein S5, C-terminal;IPR005711|Ribosomal protein S5, eukaryotic/archaeal;IPR013810|Ribosomal protein S5, N-terminal;IPR014721|Ribosomal protein S5 domain 2-type fold, subgroup;IPR018192|Ribosomal protein S5, N-terminal, conserved site;IPR020568|Ribosomal protein S5 domain 2-type fold	0	0	0	0				cytosolic small ribosomal subunit;ribonucleoprotein complex;ribosome;RNA binding;small ribosomal subunit;structural constituent of ribosome;translation		Ribosome	ko03010			HORVU3Hr1G086050							0	0	0	0
F2CRK1	Predicted protein OS=Hordeum vulgare subsp. vulgare OX=112509 PE=2 SV=1	metabolic process;regulation of biological process		metal ion binding	-2.03505	-0.56918	-2.02327	-0.171368	0.734033	1	0.381492	1	0	0	0	0	0	HORVU2Hr1G057700	chr2H	371441830	371443795	A0A287I363;A0A287I3A6;A0A287I3F4;A0A287I3F9;F2CRK1;M0Z7W0;M0Z7W1	IPR002628|Photosystem II PsbO, manganese-stabilising;IPR011250|Outer membrane protein/outer membrane enzyme PagP, beta-barrel	0	0	0	0				oxidation-reduction process;oxygen evolving activity;photosystem II assembly;photosystem II oxygen evolving complex;photosystem II stabilization	AT3G50820_PSBO2;AT5G66570_PSBO1	Photosynthesis	ko00195			HORVU2Hr1G057700							0	0	0	0
Q549A8	Dehydrin OS=Hordeum vulgare OX=4513 GN=Dhn1 PE=2 SV=1	response to stimulus			2.19409	6.64386	5.19208	-1.51457	0.138086	3.43641e-06	0.0008481	1	0	1	1	0	1	HORVU5Hr1G092160	chr5H	587675673	587676642	A0A287S8C5;A0A287S8I1;A0A287S8M0;F2D383;Q40043;Q549A8	IPR000167|Dehydrin;IPR030513|Dehydrin, conserved site	0	1	1	1				cold acclimation;cytosol;response to abscisic acid;response to water;response to water deprivation						HORVU5Hr1G092160							0	0	0	0
F2CQR0	Malate dehydrogenase OS=Hordeum vulgare subsp. vulgare OX=112509 PE=2 SV=1	metabolic process		catalytic activity	-0.428566	0.283329	-0.202572	1.09963	1	1	1	1	0	0	0	0	0
F2E8P3	Predicted protein OS=Hordeum vulgare subsp. vulgare OX=112509 PE=2 SV=1	metabolic process		catalytic activity;nucleotide binding	-0.833927	-1.8997	-0.749038	0.440421	1	0.0178404	1	1	0	-1	0	0	1	HORVU5Hr1G033480	chr5H	224777806	224833050	A0A287QTF2;A0A287QTW6;A0A287QTX4;F2E8P3	IPR000850|Adenylate kinase/UMP-CMP kinase;IPR006259|Adenylate kinase subfamily;IPR007862|Adenylate kinase, active site lid domain;IPR027417|P-loop containing nucleoside triphosphate hydrolase;IPR033690|Adenylate kinase, conserved site;|	0	0	0	0				adenylate kinase activity;ATP binding;kinase activity;nucleobase-containing compound kinase activity;nucleobase-containing compound metabolic process;nucleoside monophosphate phosphorylation;phosphorylation;phosphotransferase activity, phosphate group as acceptor;transferase activity	AT5G50370_ADK2;AT5G63400_ADK1	Purine metabolism;Thiamine metabolism;Biosynthesis of cofactors	ko00230;ko00730;ko01240		ec:2.7.4.3	HORVU5Hr1G033480							0	0	0	0
A0A287U537	ATP synthase subunit beta, chloroplastic OS=Hordeum vulgare subsp. vulgare OX=112509 GN=4525186 PE=3 SV=1				0.00863031	1.77484	-0.744197	-0.254978	1	0.71842	1	1	0	0	0	0	0	HORVU6Hr1G049250	chr6H	299512163	299514069	A0A218LNA7;A0A287U4G3;A0A287U4G6;A0A287U4R5;A0A287U4R8;A0A287U4S6;A0A287U537;S4Z0F2;S4Z197	IPR000194|ATPase, F1/V1/A1 complex, alpha/beta subunit, nucleotide-binding domain;IPR001469|ATP synthase, F1 complex, delta/epsilon subunit;IPR003593|AAA+ ATPase domain;IPR004100|ATPase, F1/V1/A1 complex, alpha/beta subunit, N-terminal domain;IPR005722|ATP synthase, F1 complex, beta subunit;IPR020003|ATPase, alpha/beta subunit, nucleotide-binding domain, active site;IPR020546|ATP synthase, F1 com…	0	1	0	0				ATP binding;ATP biosynthetic process;ATP metabolic process;ATP synthesis coupled proton transport;ATPase activity;chloroplast;chloroplast thylakoid membrane;ion transport;membrane;nucleotide binding;plastid;proton transmembrane transport;proton-transporting ATP synthase activity, rotational mechanism;proton-transporting ATP synthase complex, catalytic core F(1);thylakoid		Photosynthesis;Oxidative phosphorylation	ko00195;ko00190		ec:7.1.2.2	HORVU6Hr1G049250							0	0	0	0
A0A0U2LJC8	Nucleoside diphosphate kinase OS=Hordeum vulgare OX=4513 GN=NDPK PE=2 SV=1	metabolic process;response to stimulus		catalytic activity;nucleotide binding	-0.274041	-0.234465	-0.85726	0.253384	1	1	1	1	0	0	0	0	0	HORVU1Hr1G055440	chr1H	406338102	406342871	A0A0U2LJC8;A0A287FPH0;F2CXV3	IPR001564|Nucleoside diphosphate kinase;IPR023005|Nucleoside diphosphate kinase, active site;IPR034907|Nucleoside diphosphate kinase-like domain;IPR036850|Nucleoside diphosphate kinase-like domain superfamily	0	0	0	0				ATP binding;cellular response to hydrogen peroxide;CTP biosynthetic process;GTP biosynthetic process;kinase activity;nucleoside diphosphate kinase activity;nucleoside diphosphate phosphorylation;nucleotide binding;phosphorylation;purine nucleotide metabolic process;pyrimidine nucleotide metabolic process;transferase activity;UTP biosynthetic process		Drug metabolism - other enzymes;MAPK signaling pathway - plant;Pyrimidine metabolism;Purine metabolism;Biosynthesis of cofactors	ko00983;ko04016;ko00240;ko00230;ko01240		ec:2.7.4.6	HORVU1Hr1G055440							0	0	0	0
F2DIN7	Predicted protein OS=Hordeum vulgare subsp. vulgare OX=112509 PE=2 SV=1		mitochondrion	catalytic activity;transporter activity	0.890641	-0.446148	0.266637	-0.416962	1	1	1	1	0	0	0	0	0
F2CYG9	Predicted protein OS=Hordeum vulgare subsp. vulgare OX=112509 PE=2 SV=1	metabolic process		catalytic activity;RNA binding	0.16221	-0.526992	0.228973	0.341417	1	0.462466	1	1	0	0	0	0	0
F2DSZ0	Tubulin alpha chain OS=Hordeum vulgare subsp. vulgare OX=112509 PE=2 SV=1	cell organization and biogenesis	cytoplasm;cytoskeleton	catalytic activity;nucleotide binding;structural molecule activity	-0.194295	-3.38082	-0.0558912	0.164786	1	6.53063e-05	1	1	0	-1	0	0	1
A0A287GFE9	Histone H4 OS=Hordeum vulgare subsp. vulgare OX=112509 PE=3 SV=1				-0.101598	-1.1976	0.0342157	0.303342	1	1	1	1	0	0	0	0	0	HORVU1Hr1G080200	chr1H	524654125	524655343	A0A287GFE9;A0A287GFF0;A0A287GFF3	IPR001951|Histone H4;IPR009072|Histone-fold;IPR019809|Histone H4, conserved site;IPR035425|CENP-T/Histone H4, histone fold	0	0	0	0				chromosome;DNA binding;nucleosome;nucleosome assembly;nucleus;protein heterodimerization activity		Regulation of leaf development	R-OSA-9627657	Os04g0583600		HORVU1Hr1G080200							0	0	0	0
A0A287VC77	Uncharacterized protein OS=Hordeum vulgare subsp. vulgare OX=112509 PE=4 SV=1				0.169925	-0.926865	-0.148801	-0.475936	1	0.0898426	1	0.965114	0	0	0	0	0	HORVU7Hr1G001020	chr7H	2209871	2353258	A0A287VC25;A0A287VC26;A0A287VC30;A0A287VC31;A0A287VC36;A0A287VC39;A0A287VC41;A0A287VC46;A0A287VC50;A0A287VC54;A0A287VC63;A0A287VC68;A0A287VC76;A0A287VC77;A0A287VC79;A0A287VC81;A0A287VC82;A0A287VC86;A0A287VC87;A0A287VC88;A0A287VC90;A0A287VC93;A0A287VC99;A0A287VCA1;A0A287VCA6;M0UXU5;M0UXU7;M0YKY4;M0YYY7;M0YYY9	IPR011042|Six-bladed beta-propeller, TolB-like;IPR011044|Quinoprotein amine dehydrogenase, beta chain-like;IPR011659|WD40-like Beta Propeller;|	0	0	0	0										HORVU7Hr1G001020							0	0	0	0
A0A287N0I1	Ribonuclease OS=Hordeum vulgare subsp. vulgare OX=112509 PE=4 SV=1				-0.655172	0.0551957	-0.434403	0.246104	1	1	1	1	0	0	0	0	0	HORVU4Hr1G005100	chr4H	11218969	11302463	A0A287N0H4;A0A287N0H8;A0A287N0H9;A0A287N0I1;A0A287N0I3;A0A287N0I6;A0A287N0I7;A0A287N0J3;A0A287N0J4;A0A287N0J9	IPR002999|Tudor domain;IPR016071|Staphylococcal nuclease (SNase-like), OB-fold;IPR016685|RNA-induced silencing complex, nuclease component Tudor-SN;IPR035437|SNase-like, OB-fold superfamily	0	0	0	0				cytoplasm;gene silencing by RNA;metal ion binding;nuclease activity;nucleic acid phosphodiester bond hydrolysis;nucleus;RISC complex;RNA binding;RNA catabolic process	AT5G07350_Tudor1;AT5G61780_TSN2					HORVU4Hr1G005100							0	0	0	0
A0A287L809	Isocitrate dehydrogenase [NADP] OS=Hordeum vulgare subsp. vulgare OX=112509 PE=4 SV=1				-0.289827	-6.64386	0.57918	-0.134477	1		1	1	0	0	0	0	0	HORVU3Hr1G059060	chr3H	446058318	446062780	A0A287L7W8;A0A287L7X1;A0A287L7X3;A0A287L7X4;A0A287L7X8;A0A287L7X9;A0A287L7Y1;A0A287L7Y6;A0A287L7Z2;A0A287L809;M0YIA7	IPR004790|Isocitrate dehydrogenase NADP-dependent;IPR019818|Isocitrate/isopropylmalate dehydrogenase, conserved site;IPR024084|Isopropylmalate dehydrogenase-like domain	0	0	0	0				isocitrate dehydrogenase (NADP+) activity;isocitrate metabolic process;magnesium ion binding;metal ion binding;mitochondrion;NAD binding;NADP metabolic process;oxidation-reduction process;oxidoreductase activity;oxidoreductase activity, acting on the CH-OH group of donors, NAD or NADP as acceptor;tricarboxylic acid cycle		Glutathione metabolism;Peroxisome;Carbon fixation pathways in prokaryotes;Citrate cycle (TCA cycle)	ko00480;ko04146;ko00720;ko00020		ec:1.1.1.42	HORVU3Hr1G059060							0	0	0	0
Q946Y9	Thaumatin-like protein TLP7 OS=Hordeum vulgare OX=4513 PE=2 SV=1				-1.22769	-3.12029	0.16092	-2.46594	1	0.456086	1	1	0	0	0	0	0	HORVU5Hr1G051970	chr5H	406435550	406436533	A0A287R7D5;A0A287R7E3;A0A287R7L6;A0A287R7P3;A0A287R7V0;F2CTV7;O22462;Q946Y9	IPR001938|Thaumatin family;IPR017949|Thaumatin, conserved site;IPR037176|Osmotin/thaumatin-like superfamily	0	1	0	1				defense response;defense response to fungus;extracellular region;killing of cells of other organism		OsNAC5_transcription_network_involved in drought and high salinity tolerance	R-OSA-9641042	Os12g0630200		HORVU5Hr1G051970							0	0	0	0
F2CS51	Pyruvate kinase OS=Hordeum vulgare subsp. vulgare OX=112509 PE=2 SV=1	metabolic process		catalytic activity;metal ion binding	-0.182786	1.21537	0.443607	0.35727	1	0.189784	1	1	0	0	0	0	0
A0A287IA97	40S ribosomal protein S8 OS=Hordeum vulgare subsp. vulgare OX=112509 PE=3 SV=1				-0.0908029	0.0172093	-0.177882	0.215368	1	1	1	1	0	0	0	0	0	HORVU2Hr1G067370	chr2H	472632504	472634909	A0A287IA89;A0A287IA92;A0A287IA97;A0A287IAA7;A0A287IAC0;A0A287IAD3;F2D483;O23985	IPR001047|Ribosomal protein S8e;IPR018283|Ribosomal protein S8e, conserved site;IPR022309|Ribosomal protein S8e/ribosomal biogenesis NSA2;|	0	0	0	0				cytosolic small ribosomal subunit;intracellular;maturation of SSU-rRNA from tricistronic rRNA transcript (SSU-rRNA, 5.8S rRNA, LSU-rRNA);ribosome;structural constituent of ribosome;translation		Ribosome	ko03010			HORVU2Hr1G067370							0	0	0	0
F2DBD4	60S acidic ribosomal protein P0 OS=Hordeum vulgare subsp. vulgare OX=112509 PE=2 SV=1		ribosome		0.200379	-0.354759	-0.469929	-0.0174171	1	1	1	1	0	0	0	0	0	HORVU7Hr1G073720	chr7H	419565938	419569333	A0A287WVY9;A0A287WVZ3;A0A287WVZ8;A0A287WW26;A0A287WW31;A0A287WW36;A0A287WWA8;A0A287WWB8;F2DBD4	IPR001790|Ribosomal protein L10P;IPR030670|60S acidic ribosomal protein P0;IPR040637|60S ribosomal protein L10P, insertion domain	0	0	0	0				cytoplasmic translation;cytosolic large ribosomal subunit;intracellular;large ribosomal subunit rRNA binding;ribosomal large subunit assembly;ribosome;ribosome biogenesis;structural constituent of ribosome	AT2G40010_RPP0A;AT3G09200_RPP0B;AT3G11250_RPP0C	Ribosome	ko03010			HORVU7Hr1G073720							0	0	0	0
A0A287GP94	Uncharacterized protein OS=Hordeum vulgare subsp. vulgare OX=112509 PE=3 SV=1				-0.0558912	0.481299	-0.438307	0.420078	1	1	1	1	0	0	0	0	0	HORVU1Hr1G090490	chr1H	546288132	546292738	A0A287GP31;A0A287GP40;A0A287GP43;A0A287GP45;A0A287GP52;A0A287GP57;A0A287GP62;A0A287GP67;A0A287GP72;A0A287GP79;A0A287GP84;A0A287GP89;A0A287GP94;M0UG79;M0UG80	IPR000506|Ketol-acid reductoisomerase, C-terminal;IPR008927|6-phosphogluconate dehydrogenase-like, C-terminal domain superfamily;IPR013023|Ketol-acid reductoisomerase;IPR013116|Ketol-acid reductoisomerase, N-terminal;IPR013328|6-phosphogluconate dehydrogenase, domain 2;IPR016206|Ketol-acid reductoisomerase, plant;IPR036291|NAD(P)-binding domain superfamily	0	0	0	0				branched-chain amino acid biosynthetic process;cellular amino acid biosynthetic process;chloroplast;isoleucine biosynthetic process;ketol-acid reductoisomerase activity;metal ion binding;mitochondrion;oxidation-reduction process;oxidoreductase activity;valine biosynthetic process	AT3G58610_	Pantothenate and CoA biosynthesis;Valine, leucine and isoleucine biosynthesis;Valine biosynthesis;Valine biosynthesis (R-HVU-1119600);Isoleucine biosynthesis from threonine	ko00770;ko00290;R-TDI-1119600;R-HVU-1119600;R-TDI-1119460	TRIDC1AG060640	ec:1.1.1.86	HORVU1Hr1G090490	1	1	0	0	0	0	0	0	0	1
K7WKK6	Glutamine synthetase OS=Hordeum vulgare OX=4513 PE=3 SV=1	metabolic process		catalytic activity;nucleotide binding	-0.364013	-0.226004	-0.386468	-0.0724828	1	1	1	1	0	0	0	0	0	HORVU6Hr1G074030	chr6H	512158867	512163479	A0A287UP13;A0A287UP42;A0A287UPF8;K7WKK6	IPR008146|Glutamine synthetase, catalytic domain;IPR008147|Glutamine synthetase, beta-Grasp domain;IPR014746|Glutamine synthetase/guanido kinase, catalytic domain;IPR027302|Glutamine synthetase, N-terminal conserved site;IPR027303|Glutamine synthetase, glycine-rich site;IPR036651|Glutamine synthetase, N-terminal domain superfamily	0	0	0	0				ATP binding;catalytic activity;cytoplasm;glutamate-ammonia ligase activity;glutamine biosynthetic process;ligase activity;nitrogen compound metabolic process;nucleotide binding		Necroptosis;Two-component system;Glyoxylate and dicarboxylate metabolism;Alanine, aspartate and glutamate metabolism;Arginine biosynthesis;Nitrogen metabolism;Glutamine biosynthesis I;Nitrate assimilation;Ammonia assimilation cycle	ko04217;ko02020;ko00630;ko00250;ko00220;ko00910;R-BDI-1119293;R-BDI-1119291;R-BDI-1119443	BRADI_3g59970v3	ec:6.3.1.2	HORVU6Hr1G074030							0	0	0	0
A0A0U2GJ84	UDP-arabinose mutase 3 OS=Hordeum vulgare OX=4513 PE=2 SV=1	metabolic process		catalytic activity	-0.446148	0.489543	-0.388355	0.15056	1	0.373481	1	1	0	0	0	0	0	HORVU3Hr1G073780	chr3H	555352769	555355130	A0A0U2GJ84;M0XYI8	IPR004901|Reversibly glycosylated polypeptide;IPR029044|Nucleotide-diphospho-sugar transferases;IPR037595|Reversibly glycosylated polypeptide family	0	0	0	0				cytosol;Golgi apparatus;intramolecular transferase activity;plant-type cell wall biogenesis;plant-type cell wall organization or biogenesis;UDP-arabinopyranose mutase activity;UDP-L-arabinose metabolic process	AT3G02230_RGP1;AT5G15650_RGP2	Amino sugar and nucleotide sugar metabolism;Biosynthesis of nucleotide sugars;UDP-L-arabinose biosynthesis and transport	ko00520;ko01250;R-TDI-1119574	TRIDC4AG026670	ec:5.4.99.30	HORVU3Hr1G073780							0	0	0	0
F2DRT8	Predicted protein OS=Hordeum vulgare subsp. vulgare OX=112509 PE=2 SV=1	metabolic process		RNA binding	0.889863	0.397255	0.119024	-0.187707	1	1	1	1	0	0	0	0	0
A0A287MB87	AA_TRNA_LIGASE_II domain-containing protein OS=Hordeum vulgare subsp. vulgare OX=112509 PE=3 SV=1				-0.232769	0.413594	-0.473931	0.0745054	1	1	1	1	0	0	0	0	0	HORVU3Hr1G093050	chr3H	640785902	640793553	A0A287MB83;A0A287MB84;A0A287MB87;A0A287MB88;A0A287MB90;A0A287MB91;A0A287MB92;A0A287MB94;A0A287MB96;A0A287MB99	IPR002314|Aminoacyl-tRNA synthetase, class II (G/ P/ S/T);IPR002316|Proline-tRNA ligase, class IIa;IPR004154|Anticodon-binding;IPR004499|Proline-tRNA ligase, class IIa, archaeal-type;IPR006195|Aminoacyl-tRNA synthetase, class II;IPR016061|Proline-tRNA ligase, class II, C-terminal;IPR017449|Prolyl-tRNA synthetase, class II;IPR033721|Prolyl-tRNA synthetase, catalytic domain;IPR036621|Anticodon-bind…	0	0	0	0				aminoacyl-tRNA ligase activity;aminoacyl-tRNA synthetase multienzyme complex;ATP binding;cytoplasm;integral component of membrane;membrane;nucleotide binding;proline-tRNA ligase activity;prolyl-tRNA aminoacylation;tRNA aminoacylation for protein translation	AT3G62120_	Aminoacyl-tRNA biosynthesis	ko00970		ec:6.1.1.15	HORVU3Hr1G093050							0	0	0	0
P15737	Glucan endo-1,3-beta-glucosidase GII OS=Hordeum vulgare OX=4513 PE=1 SV=1	defense response;metabolic process;response to stimulus		catalytic activity	-0.979942	0.938098	1.41414	-1.92139	1	1	1	0.0930911	0	0	0	0	0
A1X810	14-3-3E OS=Hordeum vulgare subsp. vulgare OX=112509 PE=2 SV=1			protein binding	-0.358454	-0.32916	0.177599	-0.0923402	1	1	1	1	0	0	0	0	0
F2EE28	Predicted protein OS=Hordeum vulgare subsp. vulgare OX=112509 PE=2 SV=1	metabolic process	cytoplasm	nucleotide binding	0.235114	0.336855	-0.199255	0.372952	1	1	1	1	0	0	0	0	0
F2EHE1	Predicted protein OS=Hordeum vulgare subsp. vulgare OX=112509 PE=2 SV=1	cell organization and biogenesis;regulation of biological process	chromosome;nucleus	DNA binding	1.09491	1.98404	-0.475936	0.368489	1	0.228525	1	1	0	0	0	0	0
A0A287R811	Uncharacterized protein OS=Hordeum vulgare subsp. vulgare OX=112509 PE=3 SV=1				-0.573467	0.041243	-0.202572	0.616358	1	1	1	1	0	0	0	0	0	HORVU5Hr1G052090	chr5H	407450191	407457404	A0A287R7I2;A0A287R7I7;A0A287R7J9;A0A287R7K4;A0A287R7R2;A0A287R7R7;A0A287R7U7;A0A287R7V2;A0A287R801;A0A287R806;A0A287R811	IPR002155|Thiolase;IPR016039|Thiolase-like;IPR020610|Thiolase, active site;IPR020613|Thiolase, conserved site;IPR020616|Thiolase, N-terminal;IPR020617|Thiolase, C-terminal	0	0	0	0				acetyl-CoA C-acetyltransferase activity;acetyl-CoA C-acyltransferase activity;catalytic activity;fatty acid beta-oxidation;transferase activity;transferase activity, transferring acyl groups;transferase activity, transferring acyl groups other than amino-acyl groups	AT5G47720_;AT5G48230_AAT1	Ethylbenzene degradation;Two-component system;Butanoate metabolism;Biosynthesis of unsaturated fatty acids;Pyruvate metabolism;Fatty acid elongation;Glyoxylate and dicarboxylate metabolism;Fatty acid degradation;Lysine degradation;Benzoate degradation;Terpenoid backbone biosynthesis;alpha-Linolenic acid metabolism;Carbon fixation pathways in prokaryotes;Geraniol degradation;Valine, leucine and is…	ko00642;ko02020;ko00650;ko01040;ko00620;ko00062;ko00630;ko00071;ko00310;ko00362;ko00900;ko00592;ko00720;ko00281;ko00280;ko00380;R-TTU-1119615	TRITD5Bv1G103990	ec:2.3.1.16;ec:2.3.1.9	HORVU5Hr1G052090							0	0	0	0
A0A287FZ46	Guanosine nucleotide diphosphate dissociation inhibitor OS=Hordeum vulgare subsp. vulgare OX=112509 PE=3 SV=1				-0.53952	0.800745	0.409255	0.447844	1	0.967529	1	1	0	0	0	0	0	HORVU1Hr1G064480	chr1H	461568200	461574175	A0A287FZ42;A0A287FZ46;F2E0S1	IPR000806|Rab GDI protein;IPR018203|GDP dissociation inhibitor;IPR036188|FAD/NAD(P)-binding domain superfamily	0	0	0	0				cytoplasm;GDP-dissociation inhibitor activity;intracellular;protein transport;Rab GDP-dissociation inhibitor activity;Rab GTPase binding;regulation of catalytic activity;small GTPase mediated signal transduction;vesicle-mediated transport	AT2G44100_GDI1;AT3G59920_GDI2					HORVU1Hr1G064480							0	0	0	0
F2D127	Predicted protein OS=Hordeum vulgare subsp. vulgare OX=112509 PE=2 SV=1	metabolic process		catalytic activity	0.0676387	0.706641	0.159629	0.414677	1	0.758035	1	1	0	0	0	0	0
A0A287GDE9	Methyltransf_11 domain-containing protein OS=Hordeum vulgare subsp. vulgare OX=112509 PE=4 SV=1				-0.21927	0.177599	0.273814	0.683472	1	1	1	1	0	0	0	0	0	HORVU1Hr1G078350	chr1H	520005830	520012019	A0A287GDA5;A0A287GDB0;A0A287GDB6;A0A287GDC0;A0A287GDC1;A0A287GDC2;A0A287GDC6;A0A287GDC9;A0A287GDD0;A0A287GDD2;A0A287GDD7;A0A287GDE2;A0A287GDE6;A0A287GDE9;M0Y7A7;M0Y7A8	IPR013216|Methyltransferase type 11;IPR025771|Phosphoethanolamine N-methyltransferase;IPR029063|S-adenosyl-L-methionine-dependent methyltransferase;IPR041698|Methyltransferase domain 25	0	0	0	0				methyltransferase activity;phosphatidylcholine biosynthetic process;phosphoethanolamine N-methyltransferase activity	AT1G48600_NMT2;AT1G73600_;AT3G18000_NMT1	Glycerophospholipid metabolism;Choline biosynthesis I	ko00564;R-ATA-1119556	AET1Gv20889100	ec:2.1.1.103	HORVU1Hr1G078350							0	0	0	0
M0Y3W8	Peroxidase OS=Hordeum vulgare subsp. vulgare OX=112509 PE=3 SV=1	metabolic process;response to stimulus	extracellular	antioxidant activity;catalytic activity;metal ion binding	0.0384362	1.38957	0.182692	-1.06794	1	1	1	1	0	0	0	0	0	HORVU2Hr1G124930	chr2H	759627116	759628743	A0A287JT10;A9ZPL2;M0Y3W8;O49866	IPR000823|Plant peroxidase;IPR002016|Haem peroxidase;IPR010255|Haem peroxidase superfamily;IPR019793|Peroxidases heam-ligand binding site;IPR019794|Peroxidase, active site;IPR033905|Secretory peroxidase	0	0	0	0				cellular oxidant detoxification;extracellular region;heme binding;hydrogen peroxide catabolic process;metal ion binding;oxidation-reduction process;oxidoreductase activity;peroxidase activity;plant-type cell wall;plasmodesma;response to oxidative stress		Phenylpropanoid biosynthesis;Development of root hair	ko00940;R-OSA-9639861	Os03g0368300		HORVU2Hr1G124930							0	0	0	0
A0A5C1YV39	Chloroplast acetyl-CoA carboxylase OS=Hordeum vulgare subsp. vulgare OX=112509 PE=2 SV=1				0.0271541	-1.30045	0.329985	0.474047	1	0.00836196	1	1	0	-1	0	0	1
A0A287HAT7	Superoxide dismutase [Cu-Zn] OS=Hordeum vulgare subsp. vulgare OX=112509 PE=3 SV=1				0.654436	-1.68501	-0.488026	-0.190997	1	1	1	1	0	0	0	0	0	HORVU2Hr1G021110	chr2H	59213951	59218002	A0A142I888;A0A287HAQ9;A0A287HAT7;A0A287HAY1;A0A287HAY6;A0A287HB06;F2DHH7	IPR001424|Superoxide dismutase, copper/zinc binding domain;IPR018152|Superoxide dismutase, copper/zinc, binding site;IPR024134|Superoxide dismutase (Cu/Zn) / superoxide dismutase copper chaperone;IPR036423|Superoxide dismutase-like, copper/zinc binding domain superfamily	0	0	0	0				copper ion binding;extracellular region;extracellular space;metal ion binding;oxidation-reduction process;oxidoreductase activity;removal of superoxide radicals;superoxide dismutase activity;superoxide metabolic process		Peroxisome;Recognition of fungal and bacterial pathogens and immunity response;Removal of superoxide radicals	ko04146;R-TTU-9611432;R-TTU-1119403	TRITD2Bv1G043230		HORVU2Hr1G021110							0	0	0	0
F2DY97	Predicted protein OS=Hordeum vulgare subsp. vulgare OX=112509 PE=2 SV=1	response to stimulus;transport		protein binding;RNA binding	-0.0908029	-0.147202	-0.134477	0.362891	1	1	1	1	0	0	0	0	0
A0A287E536	Uncharacterized protein OS=Hordeum vulgare subsp. vulgare OX=112509 PE=4 SV=1				0.1137	-1.18115	0.0299829	-0.158429	1	0.750194	1	1	0	0	0	0	0	HORVU0Hr1G018510	chrUn	97991367	97995482	A0A287E519;A0A287E525;A0A287E527;A0A287E536;A0A287E538	IPR031432|MALE GAMETOPHYTE DEFECTIVE 1	0	0	0	0				chloroplast;cobalt ion binding;copper ion binding;mitochondrial proton-transporting ATP synthase complex;mitochondrion;nucleolus;pollen development;zinc ion binding	AT2G21870_MGP1	Carotenoid biosynthesis	R-BOL-1119449	Bo4g148160		HORVU0Hr1G018510							0	0	0	0
A0A287I5P1	PsbP domain-containing protein OS=Hordeum vulgare subsp. vulgare OX=112509 PE=4 SV=1				-1.37707	0.529071	-0.668868	-0.481969	1	1	1	1	0	0	0	0	0	HORVU2Hr1G060880	chr2H	406850365	406851259	A0A287I5I5;A0A287I5P1	IPR002683|PsbP, C-terminal;IPR016123|Mog1/PsbP, alpha/beta/alpha sandwich	0	0	0	0				calcium ion binding;extrinsic component of membrane;photosynthesis;photosystem II;photosystem II oxygen evolving complex	AT1G06680_PSBP1;AT2G30790_PSBP2	Photosynthesis	ko00195			HORVU2Hr1G060880							0	0	0	0
F2D448	Predicted protein OS=Hordeum vulgare subsp. vulgare OX=112509 PE=2 SV=1	metabolic process	ribosome	RNA binding;structural molecule activity	0.0690147	0.757877	-0.588574	0.138814	1	1	1	1	0	0	0	0	0
A0A287L8D4	Uncharacterized protein OS=Hordeum vulgare subsp. vulgare OX=112509 PE=4 SV=1				-0.134477	-0.0394883	0.1137	0.62854	1	1	1	1	0	0	0	0	0	HORVU3Hr1G059320	chr3H	449662700	449666771	A0A287L8C5;A0A287L8D4;A0A287L8D6;A0A287L8G0;F2CT57;Q9SAQ7;Q9ZR97	IPR002842|V-type ATPase subunit E;IPR038495|V-type ATPase subunit E, C-terminal domain superfamily	0	0	0	0				GO_0015991;proton transmembrane transport;proton-transporting ATPase activity, rotational mechanism;proton-transporting two-sector ATPase complex, catalytic domain	AT1G64200_VHA-E3;AT4G11150_VHA-E1	Photosynthesis;Oxidative phosphorylation;mTOR signaling pathway;Phagosome	ko00195;ko00190;ko04150;ko04145		ec:7.1.2.2;ec:7.1.2.1	HORVU3Hr1G059320							0	0	0	0
A0A287KC03	Uncharacterized protein OS=Hordeum vulgare subsp. vulgare OX=112509 PE=4 SV=1				0.0648829	0.520045	0.0538064	0.260628	1	1	1	1	0	0	0	0	0	HORVU3Hr1G019540	chr3H	55588399	55593873	A0A287KC03;A0A287KC10;A0A287KC16;A0A287KC55;A0A287KC81	IPR007863|Peptidase M16, C-terminal;IPR011249|Metalloenzyme, LuxS/M16 peptidase-like;IPR011765|Peptidase M16, N-terminal	0	0	0	0				catalytic activity;endopeptidase activity;metal ion binding;mitochondrial inner membrane;mitochondrial processing peptidase complex;mitochondrion;protein processing involved in protein targeting to mitochondrion	AT1G51980_;AT3G16480_MPPA2					HORVU3Hr1G019540							0	0	0	0
A0A287WP26	Uncharacterized protein OS=Hordeum vulgare subsp. vulgare OX=112509 PE=4 SV=1				-0.352916	-0.655172	-0.0740006	-0.202572	1	1	1	1	0	0	0	0	0	HORVU7Hr1G061850	chr7H	292453094	292457605	A0A287WP11;A0A287WP25;A0A287WP26	IPR000504|RNA recognition motif domain;IPR002075|Nuclear transport factor 2;IPR012677|Nucleotide-binding alpha-beta plait domain superfamily;IPR018222|Nuclear transport factor 2, eukaryote;IPR032710|NTF2-like domain superfamily;IPR035979|RNA-binding domain superfamily;IPR039539|Ras GTPase-activating protein-binding protein	0	0	0	0				cytosol;mRNA binding;nucleic acid binding;ribonucleoprotein complex;RNA binding	AT5G43960_	Response to Aluminum stress	R-OLO-9639136	KN538736.1_FG014		HORVU7Hr1G061850							0	0	0	0
F2DQT4	Predicted protein OS=Hordeum vulgare subsp. vulgare OX=112509 PE=2 SV=1	metabolic process		catalytic activity;protein binding	0.235114	1.09018	0.041243	0.543991	1	0.356806	1	1	0	0	0	0	0
A0A287WYB3	FAD-binding PCMH-type domain-containing protein OS=Hordeum vulgare subsp. vulgare OX=112509 PE=4 SV=1				-0.603841	0.137504	-0.479955	-0.459973	1	1	1	1	0	0	0	0	0	HORVU7Hr1G075760	chr7H	440745244	440748207	A0A287WY12;A0A287WY31;A0A287WY64;A0A287WYB3;A0A287WYC9;A0A287WYD5;F2DTT5	IPR006094|FAD linked oxidase, N-terminal;IPR007173|D-arabinono-1,4-lactone oxidase;IPR010030|L-gulonolactone oxidase, plant;IPR016166|FAD-binding domain, PCMH-type;IPR016167|FAD-binding, type PCMH, subdomain 1;IPR016169|FAD-binding, type PCMH, subdomain 2;IPR036318|FAD-binding, type PCMH-like superfamily	0	-1	0	0				D-arabinono-1,4-lactone oxidase activity;FAD binding;flavin adenine dinucleotide binding;membrane;oxidation-reduction process;oxidoreductase activity		Ascorbate and aldarate metabolism;UDP-N-acetylgalactosamine biosynthesis	ko00053;R-PAB-1119386	MA_8121102g0010	ec:1.1.3.37;ec:1.1.3.8	HORVU7Hr1G075760							0	0	0	0
A0A287K7L8	Ribosomal_S7 domain-containing protein OS=Hordeum vulgare subsp. vulgare OX=112509 PE=3 SV=1				0.263034	2.18301	-0.375197	0.225275	1	0.163937	1	1	0	0	0	0	0	HORVU3Hr1G015190	chr3H	35366284	35368003	A0A287K7G2;A0A287K7G8;A0A287K7H1;A0A287K7L8	IPR000235|Ribosomal protein S5/S7;IPR005716|Ribosomal protein S5/S7, eukaryotic/archaeal;IPR020606|Ribosomal protein S7, conserved site;IPR023798|Ribosomal protein S7 domain;IPR036823|Ribosomal protein S7 domain superfamily	0	0	0	0				cytosolic small ribosomal subunit;mRNA binding;ribosomal small subunit assembly;ribosome;RNA binding;rRNA binding;small ribosomal subunit;structural constituent of ribosome;translation	AT2G37270_RPS5A;AT3G11940_RPS5B	Ribosome	ko03010			HORVU3Hr1G015190							0	0	0	0
F2D9Z5	Predicted protein OS=Hordeum vulgare subsp. vulgare OX=112509 PE=2 SV=1				-0.397828	0.652601	0.132248	0.46048	1	1	1	1	0	0	0	0	0	HORVU1Hr1G008130	chr1H	17580274	17583426	A0A287EKG7;F2D9Z5	IPR006044|11-S seed storage protein, plant;IPR006045|Cupin 1;IPR011051|RmlC-like cupin domain superfamily;IPR014710|RmlC-like jelly roll fold	0	0	0	0				nutrient reservoir activity	AT1G07750_;AT2G28680_					HORVU1Hr1G008130	4	0	2	0	2	4	0	0	0	0
F2D5G5	Predicted protein OS=Hordeum vulgare subsp. vulgare OX=112509 PE=2 SV=1	cell organization and biogenesis;metabolic process		nucleotide binding;protein binding	-0.403542	1.25036	-0.0365259	0.618239	1	1	1	1	0	0	0	0	0	HORVU5Hr1G032650	chr5H	214877903	214888753	A0A287QT42;A0A287QT67;A0A287QTF5;A0A287QTG0;A0A287QTL7;A0A287QTM3;F2D5G5	IPR012725|Chaperone DnaK;IPR013126|Heat shock protein 70 family;IPR018181|Heat shock protein 70, conserved site;IPR029047|Heat shock protein 70kD, peptide-binding domain superfamily;IPR029048|Heat shock protein 70kD, C-terminal domain superfamily	0	0	0	0				ATP binding;ATPase activity;ATPase activity, coupled;cellular response to unfolded protein;chaperone cofactor-dependent protein refolding;chloroplast;cytoplasm;heat shock protein binding;misfolded protein binding;nucleotide binding;protein folding;protein folding chaperone;protein refolding;response to unfolded protein;unfolded protein binding	AT4G24280_HSP70-6;AT5G49910_HSP70-7	Spliceosome;MAPK signaling pathway;Protein processing in endoplasmic reticulum;Endocytosis;NAD biosynthesis I (from aspartate)	ko03040;ko04010;ko04141;ko04144;R-OEU-1119384	Oeu059576		HORVU5Hr1G032650							0	0	0	0
A0A287FZ34	Guanosine nucleotide diphosphate dissociation inhibitor OS=Hordeum vulgare subsp. vulgare OX=112509 PE=3 SV=1				0.0813396	0.629473	-0.0619024	0.792439	1	1	1	1	0	0	0	0	0	HORVU1Hr1G064490	chr1H	461592038	461598573	A0A287FZ33;A0A287FZ34;A0A287FZ38;A0A287FZ39;A0A287FZ40;A0A287FZ44;A0A287FZ45;A0A287FZ47;A0A287FZ49;A0A287FZ50;A0A287FZ57;M0WVQ3;M0WVQ5;M0WVQ7	IPR000806|Rab GDI protein;IPR018203|GDP dissociation inhibitor;IPR036188|FAD/NAD(P)-binding domain superfamily	0	0	0	0				cytoplasm;GDP-dissociation inhibitor activity;integral component of membrane;intracellular;membrane;protein transport;Rab GDP-dissociation inhibitor activity;Rab GTPase binding;regulation of catalytic activity;small GTPase mediated signal transduction;vesicle-mediated transport	AT2G44100_GDI1;AT3G59920_GDI2					HORVU1Hr1G064490	1	0	0	0	1	0	0	0	0	0
F2ECQ4	Peroxidase OS=Hordeum vulgare subsp. vulgare OX=112509 PE=2 SV=1	metabolic process;response to stimulus	extracellular	antioxidant activity;catalytic activity;metal ion binding	-0.586406	-1.35107	-0.407364	0.767231	1	0.0969025	1	1	0	0	0	0	0	HORVU1Hr1G016660	chr1H	54541481	54545758	A0A287ERA2;A0A287ERB5;A0A287ERB6;F2ECQ4	IPR000823|Plant peroxidase;IPR002016|Haem peroxidase;IPR010255|Haem peroxidase superfamily;IPR019793|Peroxidases heam-ligand binding site;IPR019794|Peroxidase, active site;IPR033905|Secretory peroxidase	0	0	0	0				cellular oxidant detoxification;extracellular region;heme binding;hydrogen peroxide catabolic process;metal ion binding;oxidation-reduction process;oxidoreductase activity;peroxidase activity;plant-type cell wall;plasmodesma;response to oxidative stress		Phenylpropanoid biosynthesis;Development of root hair	ko00940;R-OSA-9639861	Os07g0638600		HORVU1Hr1G016660							0	0	0	0
A0A287HC63	Nop domain-containing protein OS=Hordeum vulgare subsp. vulgare OX=112509 PE=4 SV=1				0.182692	0.331132	-0.103147	0.0676387	1	1	1	1	0	0	0	0	0	HORVU2Hr1G022140	chr2H	63970563	63996487	A0A287HBW5;A0A287HBY2;A0A287HC21;A0A287HC34;A0A287HC63	IPR002687|Nop domain;IPR012974|NOP5, N-terminal;IPR012976|NOSIC;IPR029012|Helix hairpin bin domain superfamily;IPR036070|Nop domain superfamily	0	0	0	0				box C/D snoRNP complex;small-subunit processome;snoRNA binding	AT1G56110_NOP56;AT3G12860_	Ribosome biogenesis in eukaryotes	ko03008			HORVU2Hr1G022140							0	0	0	0
O22528	Dirigent protein OS=Hordeum vulgare OX=4513 GN=JRG1.3 PE=3 SV=1		extracellular	catalytic activity	-6.64386	-6.64386	0.405992	0.107018			1	1	0	0	0	0	0	HORVU2Hr1G014020	chr2H	30577014	30745532	A0A287H4T4;A0A287H4U0;A0A287H4V2;A0A287H4V7;A0A287H515;A0A287H517;A0A287H520;A0A287H522;A0A287H538;A0A287H543;O22528	IPR001229|Jacalin-like lectin domain;IPR004265|Dirigent protein;IPR033734|Jacalin-like lectin domain, plant;IPR036404|Jacalin-like lectin domain superfamily	0	0	0	0				apoplast;carbohydrate binding;extracellular region;integral component of membrane;membrane						HORVU2Hr1G014020							0	0	0	0
A0A287IFP9	Ribosomal_L18_c domain-containing protein OS=Hordeum vulgare subsp. vulgare OX=112509 PE=3 SV=1				-0.440263	0.707525	-0.411195	0.151859	1	1	1	1	0	0	0	0	0	HORVU2Hr1G073320	chr2H	527519962	527522797	A0A287IFI9;A0A287IFK7;A0A287IFL8;A0A287IFN3;A0A287IFP0;A0A287IFP9;A0A287IFQ4	IPR005485|Ribosomal protein L5 eukaryotic/L18 archaeal;IPR025607|Ribosomal protein L5 eukaryotic/L18 archaeal, C-terminal	0	0	0	0				5S rRNA binding;cytosolic large ribosomal subunit;intracellular;ribosomal large subunit assembly;ribosome;RNA binding;structural constituent of ribosome;translation	AT3G25520_ATL5;AT5G39740_RPL5B	Ribosome	ko03010			HORVU2Hr1G073320							0	0	0	0
F2CRC4	Predicted protein OS=Hordeum vulgare subsp. vulgare OX=112509 PE=2 SV=1	metabolic process		catalytic activity;protein binding	0.0593553	0.768925	-0.115597	0.664483	1	0.719275	1	1	0	0	0	0	0
A0A287F1X0	Uncharacterized protein OS=Hordeum vulgare subsp. vulgare OX=112509 PE=3 SV=1				-0.0144996	0.380729	-0.364013	-0.15682	1	0.966606	1	1	0	0	0	0	0	HORVU1Hr1G030790	chr1H	180448322	180457167	A0A287F1V1;A0A287F1V6;A0A287F1X0;A0A287F1X3;A0A287F1Y2;A0A287F1Y4;A0A287F1Y7	IPR012725|Chaperone DnaK;IPR013126|Heat shock protein 70 family;IPR018181|Heat shock protein 70, conserved site;IPR029047|Heat shock protein 70kD, peptide-binding domain superfamily;IPR029048|Heat shock protein 70kD, C-terminal domain superfamily	0	0	0	0				ATP binding;ATPase activity;ATPase activity, coupled;cellular response to unfolded protein;chaperone cofactor-dependent protein refolding;chloroplast;cytoplasm;heat shock protein binding;misfolded protein binding;nucleotide binding;protein folding;protein folding chaperone;protein refolding;response to unfolded protein;unfolded protein binding	AT4G24280_HSP70-6;AT5G49910_HSP70-7	Spliceosome;MAPK signaling pathway;Protein processing in endoplasmic reticulum;Endocytosis;NAD biosynthesis I (from aspartate)	ko03040;ko04010;ko04141;ko04144;R-OEU-1119384	Oeu059576		HORVU1Hr1G030790							0	0	0	0
A0A287N7L4	Serine hydroxymethyltransferase OS=Hordeum vulgare subsp. vulgare OX=112509 PE=3 SV=1				-0.364013	0.552869	-0.0306192	0.129613	1	1	1	1	0	0	0	0	0	HORVU4Hr1G011500	chr4H	35785279	35791761	A0A287N7J6;A0A287N7K1;A0A287N7L4;A0A287N7L8;A0A287N7M4;A0A287N7P9;A0A287N7Q4;A0A287N7V8;A0A287N7W0;A0A287N800;A0A287N805	IPR001085|Serine hydroxymethyltransferase;IPR015421|Pyridoxal phosphate-dependent transferase, major domain;IPR015422|Pyridoxal phosphate-dependent transferase domain 1;IPR015424|Pyridoxal phosphate-dependent transferase;IPR019798|Serine hydroxymethyltransferase, pyridoxal phosphate binding site;IPR039429|Serine hydroxymethyltransferase-like domain;|	0	0	0	0				amino acid binding;catalytic activity;cellular response to tetrahydrofolate;cobalt ion binding;folic acid metabolic process;glycine biosynthetic process from serine;glycine hydroxymethyltransferase activity;glycine metabolic process;L-serine catabolic process;one-carbon metabolic process;pyridoxal phosphate binding;serine binding;tetrahydrofolate interconversion;tetrahydrofolate metabolic process…	AT4G37930_SHM1;AT5G26780_SHM2	Glyoxylate and dicarboxylate metabolism;Methane metabolism;One carbon pool by folate;Cyanoamino acid metabolism;Biosynthesis of cofactors;Glycine, serine and threonine metabolism;Glycine biosynthesis I	ko00630;ko00680;ko00670;ko00460;ko01240;ko00260;R-TDI-1119311	TRIDC4BG010640	ec:2.1.2.1	HORVU4Hr1G011500							0	0	0	0
A0A287HJI7	Phospho-2-dehydro-3-deoxyheptonate aldolase OS=Hordeum vulgare subsp. vulgare OX=112509 PE=3 SV=1				-0.311148	-0.481969	-0.865122	-0.833927	1	0.956894	1	0.947775	0	0	0	0	0	HORVU2Hr1G029870	chr2H	108478220	108481831	A0A287HJ36;A0A287HJE9;A0A287HJG1;A0A287HJI7	IPR002480|DAHP synthetase, class II;IPR013785|Aldolase-type TIM barrel	0	0	0	0				3-deoxy-7-phosphoheptulonate synthase activity;aromatic amino acid family biosynthetic process;catalytic activity;cellular amino acid biosynthetic process;chloroplast;chorismate biosynthetic process;plastid;transferase activity	AT1G22410_;AT4G33510_DHS2;AT4G39980_DHS1	Phenylalanine, tyrosine and tryptophan biosynthesis;Quorum sensing;Chorismate biosynthesis;Chorismate biosynthesis (R-ATA-1119430)	ko00400;ko02024;R-HVU-1119430;R-ATA-1119430	AET2Gv20339100	ec:2.5.1.54	HORVU2Hr1G029870							0	0	0	1
M0V315	Uncharacterized protein OS=Hordeum vulgare subsp. vulgare OX=112509 PE=3 SV=1	metabolic process	ribosome	structural molecule activity	0.250962	-0.62371	-0.612637	0.350497	1	1	1	1	0	0	0	0	0	HORVU1Hr1G073640	chr1H	504078029	504080009	A0A287G7Z3;M0V315	IPR027534|Ribosomal protein L12 family;IPR038716|Ribosomal protein P1/P2, N-terminal domain	0	0	0	0				intracellular;ribosome;structural constituent of ribosome;translational elongation	AT2G27710_RPP2B;AT2G27720_;AT3G28500_RPP2C;AT3G44590_RPP2D;AT5G40040_RPP2E	Ribosome;Xyloglucan biosynthesis	ko03010;R-OLO-5655101	KN539270.1_FG006		HORVU1Hr1G073640							0	0	0	0
F2DZ09	Peroxidase OS=Hordeum vulgare subsp. vulgare OX=112509 PE=2 SV=1	metabolic process;response to stimulus	extracellular	antioxidant activity;catalytic activity;metal ion binding	-0.384584	-0.128156	-0.14401	0.128293	1	1	1	1	0	0	0	0	0
A0A287UXA3	Uncharacterized protein OS=Hordeum vulgare subsp. vulgare OX=112509 PE=4 SV=1				-0.0709665	-0.56918	0.282143	0.233888	1	0.998166	1	1	0	0	0	0	0	HORVU6Hr1G081850	chr6H	546539108	546609234	A0A287UX65;A0A287UX78;A0A287UX79;A0A287UX83;A0A287UXA3;A0A287UXN3	IPR000209|Peptidase S8/S53 domain;IPR003137|PA domain;IPR015500|Peptidase S8, subtilisin-related;IPR023828|Peptidase S8, subtilisin, Ser-active site;IPR034197|Cucumisin-like catalytic domain;IPR036852|Peptidase S8/S53 domain superfamily;IPR041469|Subtilisin-like protease, fibronectin type-III domain	0	0	0	0				proteolysis;serine-type endopeptidase activity	AT3G14067_SBT1.4					HORVU6Hr1G081850							0	0	0	0
F2DEW5	Predicted protein OS=Hordeum vulgare subsp. vulgare OX=112509 PE=2 SV=1	metabolic process	cytoplasm	nucleotide binding	0.199123	0.409255	-0.286304	0.155749	1	1	1	1	0	0	0	0	0	HORVU5Hr1G125130	chr5H	668105367	668109123	A0A287T2T8;F2DEW5;M0Y558	IPR001844|Chaperonin Cpn60;IPR002423|Chaperonin Cpn60/TCP-1 family;IPR018370|Chaperonin Cpn60, conserved site;IPR027409|GroEL-like apical domain superfamily;IPR027410|TCP-1-like chaperonin intermediate domain superfamily;IPR027413|GroEL-like equatorial domain superfamily	0	0	0	0				de novo' protein folding;ATP binding;cytoplasm;cytosol;protein folding;protein import into mitochondrial intermembrane space;protein refolding;unfolded protein binding	AT2G28000_CPN60A1					HORVU5Hr1G125130							0	0	0	0
A0A287JSU1	Peroxidase OS=Hordeum vulgare subsp. vulgare OX=112509 PE=3 SV=1				-0.163268	0.636915	0.718964	0.345964	1	1	1	1	0	0	0	0	0	HORVU2Hr1G125110	chr2H	760245676	760335182	A0A287JST6;A0A287JSU1;A0A287JSW8;A0A287JSX4;A0A287JT45;A0A287JT61;F2CT17	IPR000823|Plant peroxidase;IPR002016|Haem peroxidase;IPR010255|Haem peroxidase superfamily;IPR019793|Peroxidases heam-ligand binding site;IPR019794|Peroxidase, active site;IPR033905|Secretory peroxidase	0	0	0	0				cellular oxidant detoxification;extracellular region;heme binding;hydrogen peroxide catabolic process;metal ion binding;oxidation-reduction process;oxidoreductase activity;peroxidase activity;plant-type cell wall;plasmodesma;response to oxidative stress		Phenylpropanoid biosynthesis;Development of root hair	ko00940;R-OSA-9639861	Os07g0638600		HORVU2Hr1G125110							0	0	0	0
M0VJ84	Acetyltransferase component of pyruvate dehydrogenase complex OS=Hordeum vulgare subsp. vulgare OX=112509 PE=3 SV=1	metabolic process	organelle lumen	catalytic activity	0.0482362	-0.456009	0.379621	0.0635029	1	1	1	1	0	0	0	0	0	HORVU6Hr1G003770	chr6H	8213254	8220637	A0A287T677;A0A287T680;A0A287T681;A0A287T693;A0A287T697;A0A287T6G0;A0A287T6G5;A0A287T6I5;M0VJ84	IPR000089|Biotin/lipoyl attachment;IPR001078|2-oxoacid dehydrogenase acyltransferase, catalytic domain;IPR003016|2-oxo acid dehydrogenase, lipoyl-binding site;IPR004167|Peripheral subunit-binding domain;IPR006257|Dihydrolipoyllysine-residue acetyltransferase component of pyruvate dehydrogenase complex;IPR011053|Single hybrid motif;IPR023213|Chloramphenicol acetyltransferase-like domain superfamil…	0	0	0	0				dihydrolipoamide S-acyltransferase activity;dihydrolipoyllysine-residue acetyltransferase activity;mitochondrial matrix;pyruvate dehydrogenase complex;pyruvate metabolic process;transferase activity;transferase activity, transferring acyl groups	AT1G54220_;AT3G13930_	Pyruvate metabolism;Glycolysis / Gluconeogenesis;Citrate cycle (TCA cycle);Lysine degradation II;TCA cycle (plant)	ko00620;ko00010;ko00020;R-ZJA-1119365;R-ZJA-1119533	Zjn_sc00090.1.g00510.1.sm.mkhc	ec:2.3.1.12	HORVU6Hr1G003770							0	0	0	0
F2DVU9	Predicted protein (Fragment) OS=Hordeum vulgare subsp. vulgare OX=112509 PE=2 SV=1	regulation of biological process			0.178874	-0.535332	0.0214797	0.0114956	1	1	1	1	0	0	0	0	0
A0A287N7H2	Uncharacterized protein OS=Hordeum vulgare subsp. vulgare OX=112509 PE=4 SV=1				-0.375197	0.359521	0.192825	0.35727	1	1	1	1	0	0	0	0	0	HORVU4Hr1G011280	chr4H	34775087	34779459	A0A287N7C2;A0A287N7H2;M0Z0Z8	IPR000644|CBS domain;|	0	0	0	0				cell;cell redox homeostasis;cobalt ion binding;mitochondrion;response to salt stress	AT5G10860_CBSX3	Valine biosynthesis;Isoleucine biosynthesis from threonine	R-TDI-1119600;R-TDI-1119460	TRIDC4AG038880		HORVU4Hr1G011280							0	0	0	0
F2CSK2	Predicted protein OS=Hordeum vulgare subsp. vulgare OX=112509 PE=2 SV=1				-1.18115	0.480265	0.760434	0.847195	1	1	1	1	0	0	0	0	0	HORVU4Hr1G048330	chr4H	390094961	390095783	F2CSK2	IPR037176|Osmotin/thaumatin-like superfamily	0	0	0	0										HORVU4Hr1G048330							0	0	0	0
A0A287FPY6	Serine hydroxymethyltransferase OS=Hordeum vulgare subsp. vulgare OX=112509 PE=3 SV=1				-0.668868	0.323082	0.186501	0.468844	1	1	1	1	0	0	0	0	0	HORVU1Hr1G055860	chr1H	409307896	409311661	A0A287FPY6;A0A287FPZ7;A0A287FPZ8	IPR001085|Serine hydroxymethyltransferase;IPR015421|Pyridoxal phosphate-dependent transferase, major domain;IPR015422|Pyridoxal phosphate-dependent transferase domain 1;IPR015424|Pyridoxal phosphate-dependent transferase;IPR019798|Serine hydroxymethyltransferase, pyridoxal phosphate binding site;IPR039429|Serine hydroxymethyltransferase-like domain	0	0	0	0				amino acid binding;catalytic activity;cellular response to tetrahydrofolate;cobalt ion binding;folic acid metabolic process;glycine biosynthetic process from serine;glycine hydroxymethyltransferase activity;glycine metabolic process;L-serine catabolic process;one-carbon metabolic process;pyridoxal phosphate binding;serine binding;tetrahydrofolate interconversion;tetrahydrofolate metabolic process…	AT4G13890_SHM5;AT4G13930_SHM4	Glyoxylate and dicarboxylate metabolism;Methane metabolism;One carbon pool by folate;Cyanoamino acid metabolism;Biosynthesis of cofactors;Glycine, serine and threonine metabolism;Glycine biosynthesis I	ko00630;ko00680;ko00670;ko00460;ko01240;ko00260;R-ZJA-1119311	Zjn_sc00061.1.g01050.1.sm.mkhc	ec:2.1.2.1	HORVU1Hr1G055860							0	0	0	0
M0Y7A7	Methyltransf_11 domain-containing protein OS=Hordeum vulgare subsp. vulgare OX=112509 PE=4 SV=1	metabolic process		catalytic activity	-0.0985055	-6.64386	-0.275786	-0.15682	1		1	1	0	0	0	0	0	HORVU1Hr1G078350	chr1H	520005830	520012019	A0A287GDA5;A0A287GDB0;A0A287GDB6;A0A287GDC0;A0A287GDC1;A0A287GDC2;A0A287GDC6;A0A287GDC9;A0A287GDD0;A0A287GDD2;A0A287GDD7;A0A287GDE2;A0A287GDE6;A0A287GDE9;M0Y7A7;M0Y7A8	IPR013216|Methyltransferase type 11;IPR025771|Phosphoethanolamine N-methyltransferase;IPR029063|S-adenosyl-L-methionine-dependent methyltransferase;IPR041698|Methyltransferase domain 25	0	0	0	0				methyltransferase activity;phosphatidylcholine biosynthetic process;phosphoethanolamine N-methyltransferase activity	AT1G48600_NMT2;AT1G73600_;AT3G18000_NMT1	Glycerophospholipid metabolism;Choline biosynthesis I	ko00564;R-ATA-1119556	AET1Gv20889100	ec:2.1.1.103	HORVU1Hr1G078350							0	0	0	0
A0A287X4U5	Peroxidase OS=Hordeum vulgare subsp. vulgare OX=112509 PE=3 SV=1				-0.577767	-1.83136	-0.648372	-0.332789	1	1	1	1	0	0	0	0	0	HORVU7Hr1G083550	chr7H	503806944	503810826	A0A287X4H1;A0A287X4K3;A0A287X4K8;A0A287X4P6;A0A287X4Q3;A0A287X4U5;F2DK78	IPR000823|Plant peroxidase;IPR002016|Haem peroxidase;IPR010255|Haem peroxidase superfamily;IPR019793|Peroxidases heam-ligand binding site;IPR019794|Peroxidase, active site;IPR033905|Secretory peroxidase;|	0	1	0	1				cellular oxidant detoxification;extracellular region;heme binding;hydrogen peroxide catabolic process;metal ion binding;oxidation-reduction process;oxidoreductase activity;peroxidase activity;plant-type cell wall;plasmodesma;response to oxidative stress		Phenylpropanoid biosynthesis;Development of root hair	ko00940;R-OSA-9639861	Os03g0368300		HORVU7Hr1G083550							0	0	0	0
F2CW25	Predicted protein (Fragment) OS=Hordeum vulgare subsp. vulgare OX=112509 PE=2 SV=1	metabolic process		catalytic activity;protein binding	0.372952	0.852798	0.255803	0.619178	1	0.595161	1	1	0	0	0	0	0
M0YW98	UVR domain-containing protein OS=Hordeum vulgare subsp. vulgare OX=112509 PE=3 SV=1	metabolic process		catalytic activity;nucleotide binding;protein binding;RNA binding	-0.226004	-0.444184	-0.16004	-0.171368	1	1	1	1	0	0	0	0	0	HORVU2Hr1G071080	chr2H	503879648	503889043	A0A287IDA5;A0A287IDB0;A0A287IDB4;A0A287IDB5;A0A287IDB9;A0A287IDC0;A0A287IDC4;A0A287IDC9;A0A287IDD8;A0A287IDE3;A0A287IDE5;A0A287IDF0;A0A287IDF5;M0YW98;M0YWA0	IPR001270|ClpA/B family;IPR001943|UVR domain;IPR003593|AAA+ ATPase domain;IPR003959|ATPase, AAA-type, core;IPR004176|Clp, N-terminal;IPR006121|Heavy metal-associated domain, HMA;IPR018368|ClpA/B, conserved site 1;IPR019489|Clp ATPase, C-terminal;IPR027417|P-loop containing nucleoside triphosphate hydrolase;IPR028299|ClpA/B, conserved site 2;IPR036163|Heavy metal-associated domain superfamily;IPR0…	0	0	0	0				ATP binding;metal ion binding;metal ion transport;nucleotide binding;protein binding;protein metabolic process	AT3G45450_;AT3G48870_CLPC2;AT5G50920_CLPC1	Purine metabolism;Thiamine metabolism;Strigolactone signaling	ko00230;ko00730;R-HAN-5654828	HannXRQ_Chr01g0011231	ec:3.6.1.15	HORVU2Hr1G071080							0	0	1	0
A0A287VLQ8	Coatomer subunit beta' OS=Hordeum vulgare subsp. vulgare OX=112509 PE=3 SV=1				0.10165	1.32308	-0.0740006	0.41684	1	0.0206566	1	1	0	1	0	0	1	HORVU7Hr1G019930	chr7H	27119476	27129693	A0A287VLP2;A0A287VLP7;A0A287VLQ0;A0A287VLQ2;A0A287VLQ5;A0A287VLQ6;A0A287VLQ7;A0A287VLQ8;A0A287VLR0;A0A287VLR1;A0A287VLR2;A0A287VLR4;A0A287VLR6;A0A287VLR7;A0A287VLR9;A0A287VLS0;A0A287VLS1;A0A287VLS2;A0A287VLS5;A0A287VLS6;A0A287VLS9;A0A287VLT1;A0A287VLT4;A0A287VLT7;A0A287VLT9;A0A287VM62;A0A287VM67;A0A287VM71;A0A287VM76;A0A287VM80;A0A287VM84	IPR001680|WD40 repeat;IPR006692|Coatomer, WD associated region;IPR011044|Quinoprotein amine dehydrogenase, beta chain-like;IPR015943|WD40/YVTN repeat-like-containing domain superfamily;IPR016453|Coatomer beta' subunit (COPB2);IPR017986|WD40-repeat-containing domain;IPR020472|G-protein beta WD-40 repeat;IPR036322|WD40-repeat-containing domain superfamily;|	0	0	0	0				COPI vesicle coat;COPI-coated vesicle membrane;cytoplasm;cytoplasmic vesicle;endoplasmic reticulum to Golgi vesicle-mediated transport;Golgi apparatus;Golgi membrane;intra-Golgi vesicle-mediated transport;intracellular protein transport;membrane;membrane coat;protein binding;protein transport;retrograde vesicle-mediated transport, Golgi to endoplasmic reticulum;structural molecule activity;vesicl…	AT1G52360_;AT1G79990_;AT3G15980_	Brassinosteroid signaling;Strigolactone signaling	R-MES-5632095;R-MES-5654828	MANES_04G108600		HORVU7Hr1G019930							0	1	1	0
F2EKN2	Predicted protein OS=Hordeum vulgare subsp. vulgare OX=112509 PE=2 SV=1	metabolic process	cytoplasm	nucleotide binding	0.0524159	-0.362158	0.695994	0.400538	1	1	1	1	0	0	0	0	0
F2CU19	Eukaryotic translation initiation factor 3 subunit M OS=Hordeum vulgare subsp. vulgare OX=112509 PE=2 SV=1	cell organization and biogenesis;metabolic process;regulation of biological process	cytoplasm	protein binding;RNA binding	0.0538064	-0.818579	-0.169745	-0.236164	1	1	1	1	0	0	0	0	0
K7R153	Superoxide dismutase [Cu-Zn] OS=Hordeum vulgare subsp. vulgare OX=112509 GN=Sod1 PE=2 SV=1	metabolic process;response to stimulus		antioxidant activity;catalytic activity;metal ion binding	-0.192645	-1.16812	-0.826233	-0.0800879	1	1	1	1	0	0	0	0	0
F2CRR4	Predicted protein OS=Hordeum vulgare subsp. vulgare OX=112509 PE=2 SV=1	metabolic process;response to stimulus		nucleotide binding;protein binding	2.14991	2.10367	1.57628	-0.0320936	0.00231503	0.00210292	0.0497449	1	1	1	1	0	1
F2DEG1	Predicted protein OS=Hordeum vulgare subsp. vulgare OX=112509 PE=2 SV=1	metabolic process	cytoplasm	nucleotide binding;protein binding	0.137504	1.48285	-0.249822	0.314986	1	0.117724	1	1	0	0	0	0	0
A0A287SY08	Uncharacterized protein OS=Hordeum vulgare subsp. vulgare OX=112509 PE=4 SV=1				-0.131313	1.10769	0.353888	0.387363	1	0.559369	1	1	0	0	0	0	0	HORVU5Hr1G120230	chr5H	657261594	657268962	A0A287SXX7;A0A287SY08;F2DED9;M0UP66	IPR004864|Late embryogenesis abundant protein, LEA_2 subgroup;IPR013990|Water stress and hypersensitive response domain	0	0	0	0				cytosol;Golgi apparatus;plasma membrane;plasmodesma;response to cadmium ion;response to cytokinin;response to desiccation		HSFA7/ HSFA6B-regulatory network-induced by drought and ABA.	R-OSA-9623703	Os01g0225600		HORVU5Hr1G120230							0	0	0	0
F2DUJ6	Predicted protein OS=Hordeum vulgare subsp. vulgare OX=112509 PE=2 SV=1	metabolic process;response to stimulus	nucleus	DNA binding;protein binding	0.0186342	-0.556393	-0.428566	0.254594	1	1	1	1	0	0	0	0	0	HORVU7Hr1G042100	chr7H	120007472	120013391	A0A287W7I5;A0A287W7J1;A0A287W7J8;A0A287W7N2;A0A287W7N7;A0A287W8D4;F2DQX5;F2DUJ6	IPR000626|Ubiquitin domain;IPR004806|UV excision repair protein Rad23;IPR006636|Heat shock chaperonin-binding;IPR009060|UBA-like superfamily;IPR015360|XPC-binding domain;IPR015940|Ubiquitin-associated domain;IPR029071|Ubiquitin-like domain superfamily;IPR036353|XPC-binding domain superfamily	0	0	0	0				cytosol;damaged DNA binding;nucleoplasm;nucleotide-excision repair;nucleus;polyubiquitin modification-dependent protein binding;proteasome binding;proteasome-mediated ubiquitin-dependent protein catabolic process;protein binding;ubiquitin binding	AT4G02950_;AT4G03360_;AT4G05240_;AT4G05250_;AT4G05270_;AT4G05310_	Protein processing in endoplasmic reticulum;Nucleotide excision repair	ko04141;ko03420			HORVU7Hr1G042100							0	0	0	0
M0UZ78	Uncharacterized protein OS=Hordeum vulgare subsp. vulgare OX=112509 PE=3 SV=1	metabolic process;regulation of biological process	cytoplasm	metal ion binding;nucleotide binding	-1.39593	0.49057	-1.81097	0.678072	1	1	0.216323	1	0	0	0	0	0	HORVU7Hr1G033900	chr7H	70159515	70163687	A0A287VZ81;A0A287VZB8;A0A287VZE0;A0A287VZE7;M0UZ78;M0UZ79	IPR011032|GroES-like superfamily;IPR017416|Chaperonin Cpn20;IPR018369|Chaperonin GroES, conserved site;IPR020818|GroES chaperonin family;IPR037124|GroES chaperonin superfamily	0	0	0	0				ATP binding;chaperone binding;chaperone cofactor-dependent protein refolding;chloroplast;cytoplasm;metal ion binding;mitochondrial matrix;plastid;positive regulation of superoxide dismutase activity;protein folding;transition metal ion binding;unfolded protein binding	AT5G20720_CPN20	Auxin signalling	R-LPE-5608118	LPERR06G05720		HORVU7Hr1G033900							0	0	0	0
F2DUI9	Predicted protein OS=Hordeum vulgare subsp. vulgare OX=112509 PE=2 SV=1	metabolic process	cytoplasm	catalytic activity;nucleotide binding	-0.231075	-0.236164	-0.242977	0.341417	1	1	1	1	0	0	0	0	0
F2DDD5	Predicted protein OS=Hordeum vulgare subsp. vulgare OX=112509 PE=2 SV=1	metabolic process		catalytic activity;RNA binding	1.12631	-2.40354	0.537048	0.635058	0.842646	0.025241	1	1	0	-1	0	0	1
A0A287H4S6	Dirigent protein OS=Hordeum vulgare subsp. vulgare OX=112509 PE=3 SV=1				0.573375	1.26424	-0.42082	-0.164884	1	0.462466	1	1	0	0	0	0	0	HORVU2Hr1G013940	chr2H	30372662	30472925	A0A287H4S6;A0A287H4U2;A0A287H500;A0A287H501;A0A287H506;A0A287H527;Q40006;Q40007	IPR001229|Jacalin-like lectin domain;IPR004265|Dirigent protein;IPR033734|Jacalin-like lectin domain, plant;IPR036404|Jacalin-like lectin domain superfamily	0	0	0	1				apoplast;carbohydrate binding;extracellular region;integral component of membrane;membrane		IAA biosynthesis II	R-CCP-1119580	CCACVL1_18600		HORVU2Hr1G013940							0	0	0	0
M0X0A5	Uncharacterized protein OS=Hordeum vulgare subsp. vulgare OX=112509 PE=3 SV=1			nucleotide binding	0.308011	0.0114956	0.0342157	0.426533	1	1	1	1	0	0	0	0	0	HORVU1Hr1G074350	chr1H	507686919	507690316	A0A287G8P2;M0X0A5	IPR004000|Actin family;IPR004001|Actin, conserved site;IPR020902|Actin/actin-like conserved site	0	0	0	0				ATP binding;cytoplasm;cytoskeleton;nucleotide binding	AT5G09810_ACT7					HORVU1Hr1G074350							0	0	0	0
F2DBR2	26S proteasome non-ATPase regulatory subunit 1 homolog OS=Hordeum vulgare subsp. vulgare OX=112509 PE=2 SV=1	regulation of biological process	proteasome	enzyme regulator activity	-0.224317	-1.41889	-0.136062	0.635058	1	0.0257875	1	1	0	-1	0	0	1
A0A287SSV0	Alpha-mannosidase OS=Hordeum vulgare subsp. vulgare OX=112509 PE=3 SV=1				-0.675765	-0.547932	0.192825	0.395063	1	1	1	1	0	0	0	0	0	HORVU5Hr1G113880	chr5H	642911089	642954245	A0A287SSK6;A0A287SSL2;A0A287SSL7;A0A287SSM2;A0A287SSM7;A0A287SSN2;A0A287SSN6;A0A287SSN7;A0A287SSP1;A0A287SSP6;A0A287SSQ1;A0A287SSQ4;A0A287SSQ6;A0A287SSQ8;A0A287SSQ9;A0A287SSR3;A0A287SSR5;A0A287SSR8;A0A287SSS0;A0A287SST0;A0A287SST5;A0A287SST6;A0A287SST7;A0A287SSU0;A0A287SSU2;A0A287SSU7;A0A287SSV0;A0A287SSV1;A0A287SSV5;A0A287SSV6;A0A287SSW0;A0A287SSW1;A0A287SSW5;A0A287SSW7;A0A287SSX3	IPR000602|Glycoside hydrolase family 38, N-terminal domain;IPR011013|Galactose mutarotase-like domain superfamily;IPR011330|Glycoside hydrolase/deacetylase, beta/alpha-barrel;IPR011682|Glycosyl hydrolase family 38, C-terminal;IPR013780|Glycosyl hydrolase, all-beta;IPR015341|Glycoside hydrolase family 38, central domain;IPR027291|Glycoside hydrolase 38, N-terminal domain superfamily;IPR028995|Glyc…	0	0	0	0				alpha-mannosidase activity;carbohydrate binding;carbohydrate metabolic process;catalytic activity;hydrolase activity;hydrolase activity, acting on glycosyl bonds;mannose metabolic process;metabolic process;metal ion binding;protein deglycosylation;vacuolar membrane	AT3G26720_;AT5G13980_	Other glycan degradation	ko00511		ec:3.2.1.24	HORVU5Hr1G113880							0	0	0	0
F2D4N5	Predicted protein OS=Hordeum vulgare subsp. vulgare OX=112509 PE=2 SV=1	metabolic process		catalytic activity;protein binding	-0.454032	0.308011	-0.773491	0.240009	1	1	1	1	0	0	0	0	0	HORVU4Hr1G006480	chr4H	15271540	15275739	A0A287N279;A0A287N2A3;A0A287N2A7;A0A287N2C3;F2D4N5;M0VVY3	IPR001360|Glycoside hydrolase family 1;IPR017853|Glycoside hydrolase superfamily	0	0	0	0				amygdalin beta-glucosidase activity;beta-D-fucosidase activity;beta-galactosidase activity;beta-gentiobiose beta-glucosidase activity;beta-glucosidase activity;beta-L-arabinosidase activity;beta-mannosidase activity;carbohydrate metabolic process;cellobiose glucosidase activity;glucan endo-1,3-beta-D-glucosidase activity;hydrolase activity, hydrolyzing O-glycosyl compounds;protein homodimerizatio…	AT3G18070_BGLU43;AT3G18080_BGLU44	Glycosaminoglycan degradation;Starch and sucrose metabolism;Other glycan degradation;Cyanoamino acid metabolism;Glycosphingolipid biosynthesis - ganglio series;Sphingolipid metabolism;Galactose metabolism;Phenylpropanoid biosynthesis;Coumarin biosynthesis (via 2-coumarate)	ko00531;ko00500;ko00511;ko00460;ko00604;ko00600;ko00052;ko00940;R-TDI-1119284	TRIDC4AG042470	ec:3.2.1.23;ec:3.2.1.39;ec:3.2.1.21;ec:3.2.1.25;ec:3.2.1.118;ec:3.2.1.117	HORVU4Hr1G006480							0	0	0	0
A0A287PZJ8	Methyltransf_2 domain-containing protein OS=Hordeum vulgare subsp. vulgare OX=112509 PE=4 SV=1				0.609755	-6.64386	0.147958	0.931305	1		1	0.743056	0	0	0	0	0	HORVU4Hr1G085680	chr4H	632273894	632278128	A0A287PYM2;A0A287PYM6;A0A287PYN9;A0A287PYP4;A0A287PYR6;A0A287PYS1;A0A287PZJ3;A0A287PZJ8	IPR001077|O-methyltransferase domain;IPR012967|Plant methyltransferase dimerisation;IPR016461|O-methyltransferase COMT-type;IPR029063|S-adenosyl-L-methionine-dependent methyltransferase;IPR036388|Winged helix-like DNA-binding domain superfamily;IPR036390|Winged helix DNA-binding domain superfamily;|	0	0	0	0				aromatic compound biosynthetic process;methylation;methyltransferase activity;O-methyltransferase activity;protein dimerization activity;S-adenosylmethionine-dependent methyltransferase activity;transferase activity		Stilbenoid, diarylheptanoid and gingerol biosynthesis;Tricin biosynthesis	ko00945;R-ATA-9609573	AET5Gv21102900		HORVU4Hr1G085680							0	0	0	0
F2E397	Predicted protein OS=Hordeum vulgare subsp. vulgare OX=112509 PE=2 SV=1	metabolic process		catalytic activity	-0.432455	-0.327348	-0.488026	0.489543	1	1	1	1	0	0	0	0	0
F2E5J1	Peroxiredoxin OS=Hordeum vulgare subsp. vulgare OX=112509 PE=2 SV=1	cellular homeostasis;metabolic process;regulation of biological process		antioxidant activity;catalytic activity	0.199123	0.760434	0.0827026	-0.788365	1	0.726373	1	1	0	0	0	0	0
A0A287FAD4	Uncharacterized protein OS=Hordeum vulgare subsp. vulgare OX=112509 PE=3 SV=1				0.257011	0.257011	-0.0101344	0.181421	1	1	1	1	0	0	0	0	0	HORVU1Hr1G042220	chr1H	304750798	304752518	A0A287FAD4	IPR001210|Ribosomal protein S17e;IPR036401|Ribosomal protein S17e-like superfamily	0	0	0	0				intracellular;ribosome;structural constituent of ribosome;translation	AT2G04390_RPS17A;AT2G05220_RPS17B;AT3G10610_RPS17C;AT5G04800_RPS17D	Ribosome	ko03010			HORVU1Hr1G042220							0	0	0	0
F2CS01	Eukaryotic translation initiation factor 3 subunit B OS=Hordeum vulgare subsp. vulgare OX=112509 PE=2 SV=1	cell organization and biogenesis;metabolic process;regulation of biological process	cytoplasm	protein binding;RNA binding	-0.0603973	0.512985	0.0440443	0.215368	1	1	1	1	0	0	0	0	0	HORVU5Hr1G106440	chr5H	623991059	623995828	A0A287SM30;A0A287SM66;A0A287SM98;A0A287SMA6;F2CS01;M0X3P5	IPR000504|RNA recognition motif domain;IPR011042|Six-bladed beta-propeller, TolB-like;IPR011400|Eukaryotic translation initiation factor 3 subunit B;IPR012677|Nucleotide-binding alpha-beta plait domain superfamily;IPR013979|Translation initiation factor, beta propellor-like domain;IPR015943|WD40/YVTN repeat-like-containing domain superfamily;IPR034363|eIF3B, RNA recognition motif;IPR035979|RNA-bi…	0	0	0	0				cytoplasm;cytoplasmic translational initiation;eukaryotic 43S preinitiation complex;eukaryotic 48S preinitiation complex;eukaryotic translation initiation factor 3 complex;formation of cytoplasmic translation initiation complex;nucleic acid binding;protein binding;RNA binding;translation;translation initiation factor activity;translation initiation factor binding;translational initiation	AT1G49015_;AT5G25780_EIF3B-2;AT5G27640_TIF3B1					HORVU5Hr1G106440							0	0	0	0
M0WSH7	Pectinesterase OS=Hordeum vulgare subsp. vulgare OX=112509 PE=4 SV=1	cell organization and biogenesis;metabolic process;regulation of biological process		catalytic activity;enzyme regulator activity	-1.46196	-0.988504	-0.985645	0.506907	0.982025	1	1	1	0	0	0	0	0	HORVU5Hr1G010860	chr5H	28146033	28152684	A0A287QBV2;A0A287QBV4;A0A287QBV9;A0A287QBY8;A0A287QBZ3;A0A287QC67;A0A287QC72;A0A287QCH0;M0WSH7	IPR000070|Pectinesterase, catalytic;IPR006501|Pectinesterase inhibitor domain;IPR011050|Pectin lyase fold/virulence factor;IPR012334|Pectin lyase fold;IPR033131|Pectinesterase, Asp active site;IPR035513|Invertase/pectin methylesterase inhibitor domain superfamily	0	-1	0	0				aspartyl esterase activity;cell wall;cell wall modification;enzyme inhibitor activity;hydrolase activity;negative regulation of catalytic activity;pectin catabolic process;pectinesterase activity;pectinesterase inhibitor activity	AT2G47670_PMEI6;AT3G62820_	Two-component system;Drug metabolism - other enzymes;Pentose and glucuronate interconversions	ko02020;ko00983;ko00040		ec:3.1.1.1;ec:3.1.1.11	HORVU5Hr1G010860							0	0	0	0
F2CTJ0	Tubulin alpha chain OS=Hordeum vulgare subsp. vulgare OX=112509 PE=2 SV=1	cell organization and biogenesis	cytosol;membrane	catalytic activity;nucleotide binding;structural molecule activity	0.78576	-1.3474	-0.780909	6.64386	0.00944435	4.40703e-05	0.034525		1	-1	-1	0	1	HORVU4Hr1G067370	chr4H	558923727	558928032	A0A287PG34;A0A287PG57;F2CTJ0;Q9M405	IPR000217|Tubulin;IPR002452|Alpha tubulin;IPR003008|Tubulin/FtsZ, GTPase domain;IPR008280|Tubulin/FtsZ, C-terminal;IPR013838|Beta tubulin, autoregulation binding site;IPR017975|Tubulin, conserved site;IPR018316|Tubulin/FtsZ, 2-layer sandwich domain;IPR023123|Tubulin, C-terminal;IPR036525|Tubulin/FtsZ, GTPase domain superfamily;IPR037103|Tubulin/FtsZ, C-terminal domain superfamily	0	0	0	0				cytoplasm;cytoskeleton organization;cytosol;GTP binding;GTPase activity;microtubule;microtubule cytoskeleton organization;microtubule-based process;mitotic cell cycle;nucleotide binding;plasma membrane;structural constituent of cytoskeleton	AT1G64740_TUBA1	Apoptosis;Gap junction;Phagosome;Purine metabolism;Tight junction;Thiamine metabolism;Regulation of seed size	ko04210;ko04540;ko04145;ko00230;ko04530;ko00730;R-OSA-9035605	Os11g0247300	ec:3.6.1.15	HORVU4Hr1G067370							0	0	0	0
F2DIE9	Predicted protein OS=Hordeum vulgare subsp. vulgare OX=112509 PE=2 SV=1	metabolic process		catalytic activity	-0.0262051	1.23143	-0.579922	0.396159	1	1	1	1	0	0	0	0	0
F2CVK2	Predicted protein OS=Hordeum vulgare subsp. vulgare OX=112509 PE=2 SV=1				1.61683	1.98404	-0.347399	-1.02327	1	1	1	1	0	0	0	0	0
A0A287PR32	40S ribosomal protein SA OS=Hordeum vulgare subsp. vulgare OX=112509 PE=3 SV=1				0.0745054	0.669027	-0.260152	0.517024	1	0.978541	1	1	0	0	0	0	0	HORVU4Hr1G077240	chr4H	603597180	603599447	A0A287PQY8;A0A287PR32;A0A287PS10	IPR001865|Ribosomal protein S2;IPR005707|Ribosomal protein S2, eukaryotic/archaeal;IPR018130|Ribosomal protein S2, conserved site;IPR023591|Ribosomal protein S2, flavodoxin-like domain superfamily;IPR027498|Ribosomal protein S2, eukaryotic	0	0	0	0				cytoplasm;cytoplasmic translation;cytosolic small ribosomal subunit;intracellular;ribosomal small subunit assembly;ribosome;small ribosomal subunit;structural constituent of ribosome;translation	AT1G72370_RPSAA;AT3G04770_RPSAb	Ribosome	ko03010			HORVU4Hr1G077240							0	0	0	0
A0A287GJ75	Nop domain-containing protein OS=Hordeum vulgare subsp. vulgare OX=112509 PE=4 SV=1				0.870266	-6.64386	1.40436	-1.55216	0.255406		0.0521153	0.0139947	0	0	0	-1	1	HORVU1Hr1G083960	chr1H	532950642	532954893	A0A287GJ75;A0A287GJ77;A0A287GJ88;A0A287GJ90;A0A287GJA1;F2DYC8	IPR002687|Nop domain;IPR012974|NOP5, N-terminal;IPR012976|NOSIC;IPR029012|Helix hairpin bin domain superfamily;IPR036070|Nop domain superfamily	0	0	0	0				box C/D snoRNP complex;small-subunit processome;snoRNA binding	AT1G56110_NOP56;AT3G12860_	Ribosome biogenesis in eukaryotes	ko03008			HORVU1Hr1G083960							0	0	0	0
A0A287SNR6	Uncharacterized protein OS=Hordeum vulgare subsp. vulgare OX=112509 PE=4 SV=1				0.166073	1.11303	0.0313952	0.304511	1	0.0857865	1	1	0	0	0	0	0	HORVU5Hr1G109340	chr5H	629626250	629676590	A0A287SNR1;A0A287SNR6;A0A287SNS5;A0A287SNX6;A0A287SNY1;A0A287SNZ7	IPR001650|Helicase, C-terminal;IPR011545|DEAD/DEAH box helicase domain;IPR014001|Helicase superfamily 1/2, ATP-binding domain;IPR014014|RNA helicase, DEAD-box type, Q motif;IPR027417|P-loop containing nucleoside triphosphate hydrolase;|	0	0	0	0				ATP binding;integral component of membrane;membrane;nucleic acid binding;nucleus;P granule;RNA binding;RNA helicase activity	AT2G42520_RH37;AT3G58510_RH11;AT3G58570_RH52	Purine metabolism;Thiamine metabolism;Activation of pre-replication complex	ko00230;ko00730;R-BNA-9645850	GSBRNA2T00021568001	ec:3.6.1.15	HORVU5Hr1G109340							0	0	0	0
A0A287JES4	Serine hydroxymethyltransferase OS=Hordeum vulgare subsp. vulgare OX=112509 PE=4 SV=1				-6.64386	-6.64386	-1.06794				0.124679		0	0	0	0	0	HORVU2Hr1G110110	chr2H	718879424	718884299	A0A287JES4;A0A287JEY2;A0A287JF36;O23984	IPR001085|Serine hydroxymethyltransferase;IPR015421|Pyridoxal phosphate-dependent transferase, major domain;IPR015422|Pyridoxal phosphate-dependent transferase domain 1;IPR015424|Pyridoxal phosphate-dependent transferase;IPR019798|Serine hydroxymethyltransferase, pyridoxal phosphate binding site;IPR039429|Serine hydroxymethyltransferase-like domain	0	0	0	0				amino acid binding;catalytic activity;cellular response to tetrahydrofolate;cobalt ion binding;folic acid metabolic process;glycine biosynthetic process from serine;glycine hydroxymethyltransferase activity;glycine metabolic process;L-serine catabolic process;one-carbon metabolic process;pyridoxal phosphate binding;serine binding;tetrahydrofolate interconversion;tetrahydrofolate metabolic process…	AT4G13890_SHM5;AT4G13930_SHM4	Glyoxylate and dicarboxylate metabolism;Methane metabolism;One carbon pool by folate;Cyanoamino acid metabolism;Biosynthesis of cofactors;Glycine, serine and threonine metabolism;Glycine biosynthesis I	ko00630;ko00680;ko00670;ko00460;ko01240;ko00260;R-ZJA-1119311	Zjn_sc00061.1.g01040.1.sm.mkhc	ec:2.1.2.1	HORVU2Hr1G110110							0	0	0	0
A0A287KNA2	Uncharacterized protein OS=Hordeum vulgare subsp. vulgare OX=112509 PE=4 SV=1				-0.706041	-6.64386	-6.64386	-0.145605	1			1	0	0	0	0	0	HORVU3Hr1G031850	chr3H	160127577	160130104	A0A287KNA2;A0A287KNB4;A0A287KNB7;A0A287KNC8;M0UNI8	IPR008469|DREPP family	0	0	0	0				anchored component of plasma membrane						HORVU3Hr1G031850							0	0	0	0
F2D1N9	Predicted protein (Fragment) OS=Hordeum vulgare subsp. vulgare OX=112509 PE=2 SV=1	metabolic process		metal ion binding	-1.79086	-0.132894	-2.191	0.366252	1	1	0.701241	1	0	0	0	0	0
F2DTB2	Predicted protein OS=Hordeum vulgare subsp. vulgare OX=112509 PE=2 SV=1	cell organization and biogenesis;metabolic process;reproduction	cytosol;extracellular;mitochondrion	catalytic activity	-0.200913	0.0538064	-0.394032	0.200379	1	1	1	1	0	0	0	0	0	HORVU5Hr1G082630	chr5H	568044827	568051165	A0A287S126;A0A287S171;A0A287S172;A0A287S177;A0A287S181;A0A287S1A7;A0A287S1D0;A0A287S1D5;A0A287S1E0;F2DTB2;M0WDD3	IPR000652|Triosephosphate isomerase;IPR013785|Aldolase-type TIM barrel;IPR020861|Triosephosphate isomerase, active site;IPR022896|Triosephosphate isomerase, bacterial/eukaryotic;IPR035990|Triosephosphate isomerase superfamily;|	0	0	0	0				apoplast;catalytic activity;chloroplast;chloroplast envelope;chloroplast organization;chloroplast stroma;cytosol;gluconeogenesis;glyceraldehyde-3-phosphate biosynthetic process;glycerol catabolic process;glycolytic process;mitochondrion;multicellular organism reproduction;primary root development;thylakoid;triglyceride mobilization;triose-phosphate isomerase activity	AT2G21170_TIM	Inositol phosphate metabolism;Glycolysis / Gluconeogenesis;Fructose and mannose metabolism;Carbon fixation in photosynthetic organisms;Plastid glycolysis;Calvin cycle;Plastid glycolysis (R-ATA-1119424)	ko00562;ko00010;ko00051;ko00710;R-HVU-1119424;R-ATA-1119519;R-ATA-1119424	AET5Gv20746200	ec:5.3.1.1	HORVU5Hr1G082630							0	0	0	1
M0W2C4	Uncharacterized protein OS=Hordeum vulgare subsp. vulgare OX=112509 PE=3 SV=1	metabolic process	membrane	catalytic activity	0.195348	0.16092	-0.12658	0.745022	1	1	1	0.750459	0	0	0	0	0	HORVU4Hr1G007850	chr4H	21411922	21416744	A0A287N3K3;M0W2C4	IPR000283|NADH:ubiquinone oxidoreductase, 75kDa subunit, conserved site;IPR001041|2Fe-2S ferredoxin-type iron-sulfur binding domain;IPR006656|Molybdopterin oxidoreductase;IPR006963|Molybdopterin oxidoreductase, 4Fe-4S domain;IPR010228|NADH:ubiquinone oxidoreductase, subunit G;IPR015405|NADH-quinone oxidoreductase, chain G, C-terminal;IPR019574|NADH:ubiquinone oxidoreductase, subunit G, iron-sulph…	0	0	0	0				4 iron, 4 sulfur cluster binding;ATP synthesis coupled electron transport;chloroplast;electron transfer activity;iron-sulfur cluster binding;membrane;mitochondrial membrane;mitochondrial respiratory chain complex I;mitochondrion;NADH dehydrogenase (ubiquinone) activity;oxidation-reduction process;oxidoreductase activity;oxidoreductase activity, acting on NAD(P)H;respiratory chain complex I;respon…	AT5G37510_EMB1467	Oxidative phosphorylation;Ubiquinone and other terpenoid-quinone biosynthesis	ko00190;ko00130		ec:7.1.1.2;ec:1.6.5.2	HORVU4Hr1G007850							0	0	0	0
F2D629	Ribulose bisphosphate carboxylase small chain OS=Hordeum vulgare subsp. vulgare OX=112509 PE=2 SV=1	metabolic process		catalytic activity	-0.599462	2.20069	-1.074	0.140124	1	0.620663	1	1	0	0	0	0	0	HORVU1Hr1G035720	chr1H	238430814	238449354	A0A287F4B4;A0A287F4C4;A0A287F4E4;F2D629;M0W8B7	IPR000894|Ribulose bisphosphate carboxylase small chain, domain;IPR003569|Probable cytochrome c biosynthesis protein, plants;IPR024680|Ribulose-1,5-bisphosphate carboxylase small subunit, N-terminal;IPR024681|Ribulose bisphosphate carboxylase, small chain;IPR036385|Ribulose bisphosphate carboxylase, small subunit superfamily	0	0	0	0				carbon fixation;chloroplast;cytochrome complex assembly;heme transport;heme transporter activity;integral component of membrane;lyase activity;membrane;monooxygenase activity;oxidation-reduction process;oxidoreductase activity;photorespiration;photosynthesis;plastid;ribulose-bisphosphate carboxylase activity	AT1G67090_RBCS-1A;AT5G38410_;AT5G38420_RBCS-2B;AT5G38430_RBCS-1B					HORVU1Hr1G035720							0	0	0	0
A0A287Y1W9	Catalase OS=Hordeum vulgare subsp. vulgare OX=112509 PE=3 SV=1				0.276199	0.572405	0.492622	0.305679	1	1	1	1	0	0	0	0	0	HORVU7Hr1G121700	chr7H	654409318	654414027	A0A287Y1H8;A0A287Y1I3;A0A287Y1L8;A0A287Y1M3;A0A287Y1R0;A0A287Y1S6;A0A287Y1T0;A0A287Y1W9	IPR002226|Catalase haem-binding site;IPR010582|Catalase immune-responsive domain;IPR011614|Catalase core domain;IPR018028|Catalase, mono-functional, haem-containing;IPR020835|Catalase superfamily;IPR024708|Catalase active site;IPR024711|Catalase, mono-functional, haem-containing, clades 1 and 3;IPR037060|Catalase core domain superfamily	0	0	0	0				catalase activity;cellular oxidant detoxification;circadian rhythm;cytoplasm;heme binding;hydrogen peroxide catabolic process;metal ion binding;oxidation-reduction process;oxidoreductase activity;peroxidase activity;peroxisome;plasma membrane;regulation of cellular response to heat;response to abscisic acid;response to absence of light;response to cadmium ion;response to heat;response to hydrogen…		Glyoxylate and dicarboxylate metabolism;MAPK signaling pathway - yeast;MAPK signaling pathway - plant;Peroxisome;Tryptophan metabolism;FoxO signaling pathway;Assembly of pre-replication complex;Activation of pre-replication complex;DNA replication Initiation	ko00630;ko04011;ko04016;ko04146;ko00380;ko04068;R-PAB-9640882;R-PAB-9645850;R-PAB-9675824	MA_10432515g0020	ec:1.11.1.6	HORVU7Hr1G121700							0	0	0	0
A0A287VBM1	Acyl-coenzyme A oxidase OS=Hordeum vulgare subsp. vulgare OX=112509 PE=3 SV=1				-0.323733	-1.1078	0.219091	0.187768	1	1	1	1	0	0	0	0	0	HORVU7Hr1G000580	chr7H	841403	846728	A0A287VBL7;A0A287VBM1;A0A287VBM8;A0A287VBN7;A0A287VBP2;A0A287VBR9;A0A287VBS4;A0A287VBS9;A0A287VBT2;A0A287VBT6;A0A287VBT8;A0A287VBU1;O23977;Q43476	IPR002655|Acyl-CoA oxidase, C-terminal;IPR006091|Acyl-CoA oxidase/dehydrogenase, central domain;IPR009100|Acyl-CoA dehydrogenase/oxidase, N-terminal and middle domain superfamily;IPR012258|Acyl-CoA oxidase;IPR029320|Acyl-coenzyme A oxidase, N-terminal;IPR036250|Acyl-CoA dehydrogenase-like, C-terminal;IPR037069|Acyl-CoA dehydrogenase/oxidase, N-terminal domain superfamily	0	0	0	0				acyl-CoA oxidase activity;FAD binding;fatty acid beta-oxidation;fatty acid beta-oxidation using acyl-CoA oxidase;fatty acid binding;fatty acid metabolic process;flavin adenine dinucleotide binding;lipid homeostasis;long-chain fatty acid metabolic process;oxidation-reduction process;oxidoreductase activity, acting on the CH-CH group of donors;peroxisome	AT2G35690_ACX1.2;AT4G16760_ACX1	Propanoate metabolism;beta-Alanine metabolism;Biosynthesis of unsaturated fatty acids;Fatty acid degradation;Peroxisome;cAMP signaling pathway;alpha-Linolenic acid metabolism;Beta-alanine biosynthesis II	ko00640;ko00410;ko01040;ko00071;ko04146;ko04024;ko00592;R-TDI-1119445	TRIDC7AG017070	ec:1.3.3.6	HORVU7Hr1G000580							0	0	0	0
Q40024	Betaine aldehyde dehydrogenase OS=Hordeum vulgare OX=4513 PE=2 SV=1	metabolic process;response to stimulus		catalytic activity	0.288063	-0.430509	0.207893	0.90381	1	1	1	1	0	0	0	0	0
A0A287JW01	Uncharacterized protein OS=Hordeum vulgare subsp. vulgare OX=112509 PE=4 SV=1				-0.0394883	-0.0694519	-0.296899	0.267835	1	1	1	1	0	0	0	0	0	HORVU3Hr1G001140	chr3H	2487325	2526868	A0A287JW01;A0A287JW17;A0A287JW22;A0A287JW91;A0A287JWA7;M0VD47	IPR000702|Ribosomal protein L6;IPR002359|Ribosomal protein L6, conserved site-2;IPR020040|Ribosomal protein L6, alpha-beta domain;IPR036789|Ribosomal protein L6, alpha-beta domain superfamily	0	0	0	0				cytoplasmic translation;cytosolic large ribosomal subunit;intracellular;ribosome;rRNA binding;structural constituent of ribosome;translation	AT1G33120_RPL9B;AT1G33140_RPL9B;AT4G10450_RPL9D	Ribosome	ko03010			HORVU3Hr1G001140							0	0	0	0
F2DX99	Predicted protein (Fragment) OS=Hordeum vulgare subsp. vulgare OX=112509 PE=2 SV=1	metabolic process		catalytic activity	-0.535332	0.405992	-0.224317	0.941106	1	1	1	1	0	0	0	0	0
A0A287SLP6	SCP domain-containing protein OS=Hordeum vulgare subsp. vulgare OX=112509 PE=3 SV=1				-1.21759	-0.828793	0.982583	-2.27928	1	1	1	0.492818	0	0	0	0	0	HORVU5Hr1G106010	chr5H	623107407	623108808	A0A287SLP6;M0YU78	IPR001283|Cysteine-rich secretory protein-related;IPR002413|Venom allergen 5-like;IPR014044|CAP domain;IPR018244|Allergen V5/Tpx-1-related, conserved site;IPR034111|Pathogenesis-related protein 1-like, SCP domain;IPR035940|CAP superfamily	0	0	0	1				extracellular region;extracellular space	AT2G14580_PRB1;AT2G14610_PR1;AT2G19970_;AT2G19980_;AT2G19990_PR-1-LIKE;AT3G19690_;AT4G07820_;AT4G33710_;AT4G33720_;AT5G26130_	MAPK signaling pathway - plant;Plant hormone signal transduction	ko04016;ko04075			HORVU5Hr1G106010							0	0	0	0
A0A287KUM9	Coatomer subunit beta OS=Hordeum vulgare subsp. vulgare OX=112509 PE=4 SV=1				0.132248	0.426533	0.128293	0.0854247	1	1	1	1	0	0	0	0	0	HORVU3Hr1G040270	chr3H	241775085	241780591	A0A287KUM4;A0A287KUM7;A0A287KUM8;A0A287KUM9;A0A287KUN0;A0A287KUN1;A0A287KUN2;A0A287KUN3;A0A287KUN4	IPR002553|Clathrin/coatomer adaptor, adaptin-like, N-terminal;IPR011710|Coatomer beta subunit, C-terminal;IPR011989|Armadillo-like helical;IPR016024|Armadillo-type fold;IPR016460|Coatomer beta subunit (COPB1);IPR029446|Coatomer beta subunit, appendage platform domain	0	0	0	0				COPI vesicle coat;COPI-coated vesicle membrane;cytoplasm;cytoplasmic vesicle;endoplasmic reticulum to Golgi vesicle-mediated transport;Golgi apparatus;Golgi membrane;intra-Golgi vesicle-mediated transport;intracellular protein transport;membrane;membrane coat;protein transport;structural molecule activity;vesicle-mediated transport	AT4G31480_;AT4G31490_					HORVU3Hr1G040270							0	0	0	0
A0A287JZ63	Bowman-Birk type trypsin inhibitor OS=Hordeum vulgare subsp. vulgare OX=112509 PE=3 SV=1				0.253384	-3.33643	-1.61264	-0.657445	1	0.0148157	1	1	0	-1	0	0	1	HORVU3Hr1G004140	chr3H	11038741	11040901	A0A287JYY5;A0A287JZ63;A0A287JZ72;M0Y075	IPR000877|Proteinase inhibitor I12, Bowman-Birk;IPR035995|Bowman-Birk type proteinase inhibitor;|	0	1	0	1				extracellular region;negative regulation of endopeptidase activity;negative regulation of peptidase activity;peptidase inhibitor activity;serine-type endopeptidase inhibitor activity						HORVU3Hr1G004140							0	0	0	0
A0A287KQT4	Importin subunit alpha OS=Hordeum vulgare subsp. vulgare OX=112509 PE=3 SV=1				-0.314733	0.468844	-0.0679388	0.803227	1	1	1	1	0	0	0	0	0	HORVU3Hr1G034750	chr3H	190498957	190503534	A0A287KQS2;A0A287KQS5;A0A287KQS6;A0A287KQS7;A0A287KQS8;A0A287KQS9;A0A287KQT0;A0A287KQT4	IPR000225|Armadillo;IPR002652|Importin-alpha, importin-beta-binding domain;IPR011989|Armadillo-like helical;IPR016024|Armadillo-type fold;IPR024931|Importin subunit alpha;IPR032413|Atypical Arm repeat;IPR036975|Importin-alpha, importin-beta-binding domain superfamily	0	0	0	0				cytoplasm;cytosol;intracellular;NLS-bearing protein import into nucleus;nuclear import signal receptor activity;nuclear localization sequence binding;nuclear pore;nucleoplasm;nucleus;obsolete protein transporter activity;protein binding;protein import into nucleus;protein transport						HORVU3Hr1G034750							0	0	0	0
A0A287ND80	Pyruvate kinase OS=Hordeum vulgare subsp. vulgare OX=112509 PE=3 SV=1				-0.224317	0.393965	0.285698	0.713696	1	1	1	0.684803	0	0	0	0	0	HORVU4Hr1G016520	chr4H	68421046	68429324	A0A287ND71;A0A287ND75;A0A287ND80;A0A287NDA4;A0A287NDA9;A0A287NDB4;A0A287NDC6;A0A287NDD1;A0A287NDP5;A0A287NDQ0;A0A287NDQ5;A0A287NDR6;A0A287NDS6;F2CRY3;M0V0Z2	IPR001697|Pyruvate kinase;IPR011037|Pyruvate kinase-like, insert domain superfamily;IPR015793|Pyruvate kinase, barrel;IPR015795|Pyruvate kinase, C-terminal;IPR015806|Pyruvate kinase, insert domain superfamily;IPR015813|Pyruvate/Phosphoenolpyruvate kinase-like domain superfamily;IPR036918|Pyruvate kinase, C-terminal domain superfamily;IPR040442|Pyruvate kinase-like domain superfamily	0	0	0	0				catalytic activity;cytoplasm;glycolytic process;kinase activity;magnesium ion binding;phosphorylation;potassium ion binding;pyruvate kinase activity;transferase activity		Pyruvate metabolism;Glycolysis / Gluconeogenesis;Biosynthesis of cofactors	ko00620;ko00010;ko01240		ec:2.7.1.40	HORVU4Hr1G016520							0	0	0	0
A0A287X5L7	Uncharacterized protein OS=Hordeum vulgare subsp. vulgare OX=112509 PE=4 SV=1				-0.265345	0.668119	0.264236	0.22033	1	0.174544	1	1	0	0	0	0	0	HORVU7Hr1G085150	chr7H	514440652	514444749	A0A287X5I7;A0A287X5J3;A0A287X5J8;A0A287X5J9;A0A287X5K5;A0A287X5L0;A0A287X5L7;A0A287X5M1;A0A287X5R6;A0A287X5S1;A0A287X5U3;A0A287X5U8	IPR004360|Glyoxalase/fosfomycin resistance/dioxygenase domain;IPR004361|Glyoxalase I;IPR018146|Glyoxalase I, conserved site;IPR029068|Glyoxalase/Bleomycin resistance protein/Dihydroxybiphenyl dioxygenase;IPR037523|Vicinal oxygen chelate (VOC) domain	0	0	0	0				cytoplasm;lactoylglutathione lyase activity;metal ion binding;methylglyoxal catabolic process to D-lactate via S-lactoyl-glutathione	AT1G11840_ATGLX1	Pyruvate metabolism;Methylerythritol phosphate pathway	ko00620;R-ATA-1119464	AET6Gv20568700	ec:4.4.1.5	HORVU7Hr1G085150							0	0	0	0
F2EJL5	Predicted protein OS=Hordeum vulgare subsp. vulgare OX=112509 PE=2 SV=1				1.37851	2.14535	0.624803	0.708408	1	0.471487	1	1	0	0	0	0	0	HORVU3Hr1G030150	chr3H	142551261	142552617	F2EJL5	IPR040294|Nodulin-related protein 1	0	0	0	0				regulation of abscisic acid biosynthetic process;response to heat						HORVU3Hr1G030150							0	0	0	0
M0YMY2	UDP-glucose 6-dehydrogenase OS=Hordeum vulgare subsp. vulgare OX=112509 PE=3 SV=1	metabolic process		catalytic activity;nucleotide binding	0.0565835	1.54251	-0.41889	-1.09851	1	0.000755853	1	0.457874	0	1	0	0	1	HORVU4Hr1G021270	chr4H	107800658	107803772	A0A287NHN1;A0A287NHU1;M0YMY2	IPR001732|UDP-glucose/GDP-mannose dehydrogenase, N-terminal;IPR008927|6-phosphogluconate dehydrogenase-like, C-terminal domain superfamily;IPR014026|UDP-glucose/GDP-mannose dehydrogenase, dimerisation;IPR014027|UDP-glucose/GDP-mannose dehydrogenase, C-terminal;IPR017476|UDP-glucose/GDP-mannose dehydrogenase;IPR028356|UDP-glucose 6-dehydrogenase, eukaryotic type;IPR036220|UDP-glucose/GDP-mannose d…	0	0	0	0				cytosol;glycosaminoglycan biosynthetic process;NAD binding;nucleus;oxidation-reduction process;oxidoreductase activity;oxidoreductase activity, acting on the CH-OH group of donors, NAD or NADP as acceptor;UDP-glucose 6-dehydrogenase activity	AT1G26570_UGD1;AT3G01010_;AT3G29360_UGD2;AT5G15490_UGD3;AT5G39320_UGD4	Amino sugar and nucleotide sugar metabolism;O-Antigen nucleotide sugar biosynthesis;Pentose and glucuronate interconversions;Biosynthesis of nucleotide sugars;Ascorbate and aldarate metabolism;Biosynthesis of cofactors;UDP-L-arabinose biosynthesis and transport	ko00520;ko00541;ko00040;ko01250;ko00053;ko01240;R-TDI-1119574	TRIDC4AG031770	ec:1.1.1.22	HORVU4Hr1G021270							0	0	0	0
Q9FSI8	Cold-regulated protein OS=Hordeum vulgare OX=4513 PE=2 SV=1				1.81229	2.81639	1.35276	-0.883635	0.0265854	0.000106235	0.231051	0.921996	1	1	0	0	1	HORVU1Hr1G070690	chr1H	490781306	490782565	A0A287G4N5;F2DAA1;Q9FSI8	IPR005247|YbhB/YbcL;IPR008914|Phosphatidylethanolamine-binding protein;IPR036610|PEBP-like superfamily	0	1	0	1					AT5G01300_					HORVU1Hr1G070690							0	0	0	0
F2DLM4	Predicted protein OS=Hordeum vulgare subsp. vulgare OX=112509 PE=2 SV=1	metabolic process		catalytic activity	0.171207	0.80653	-0.261881	0.890641	1	1	1	1	0	0	0	0	0
A0A287PUC3	Uncharacterized protein OS=Hordeum vulgare subsp. vulgare OX=112509 PE=3 SV=1				0.0579701	-0.15682	0.185232	0.532068	1	1	1	1	0	0	0	0	0	HORVU4Hr1G081150	chr4H	618501669	618503538	A0A287PUB7;A0A287PUC3;F2E168	IPR004045|Glutathione S-transferase, N-terminal;IPR004046|Glutathione S-transferase, C-terminal;IPR010987|Glutathione S-transferase, C-terminal-like;IPR034347|Glutathione S-transferases Phi, C-terminal;IPR036249|Thioredoxin-like superfamily;IPR036282|Glutathione S-transferase, C-terminal domain superfamily	0	0	0	0				cytoplasm;glutathione binding;glutathione metabolic process;glutathione transferase activity;protein binding		Drug metabolism - other enzymes;Drug metabolism - cytochrome P450;Metabolism of xenobiotics by cytochrome P450;Glutathione metabolism;tyrosine degradation I	ko00983;ko00982;ko00980;ko00480;R-PAB-1119506	MA_336892g0010	ec:2.5.1.18	HORVU4Hr1G081150							0	0	0	0
A0A218LNH3	ATP synthase subunit alpha, chloroplastic OS=Hordeum vulgare OX=4513 GN=atpA PE=3 SV=1	metabolic process;transport	membrane	catalytic activity;nucleotide binding;transporter activity	-1.25498	1.01507	-1.20091	0.227741	1	1	1	1	0	0	0	0	0	HORVU6Hr1G049170	chr6H	299493126	299496386	A0A218LNG7;A0A218LNH3;A0A287NWX8;A0A287NXM5;A0A287U4I9;A0A287U4P5;A0A287U4Q4;A0A287U521;O81991	IPR000194|ATPase, F1/V1/A1 complex, alpha/beta subunit, nucleotide-binding domain;IPR000793|ATP synthase, alpha subunit, C-terminal;IPR002146|ATP synthase, F0 complex, subunit b/b', bacterial/chloroplast;IPR004100|ATPase, F1/V1/A1 complex, alpha/beta subunit, N-terminal domain;IPR005294|ATP synthase, F1 complex, alpha subunit;IPR020003|ATPase, alpha/beta subunit, nucleotide-binding domain, active…	0	0	0	0				adenyl ribonucleotide binding;ATP binding;ATP biosynthetic process;ATP metabolic process;ATP synthesis coupled proton transport;chloroplast;chloroplast thylakoid membrane;integral component of membrane;ion transport;membrane;nucleotide binding;plastid;proton transmembrane transport;proton transmembrane transporter activity;proton-transporting ATP synthase activity, rotational mechanism;proton-tra…		Photosynthesis;Oxidative phosphorylation	ko00195;ko00190		ec:7.1.2.2	HORVU6Hr1G049170							0	0	0	0
F2DDU3	Predicted protein OS=Hordeum vulgare subsp. vulgare OX=112509 PE=2 SV=1	metabolic process;regulation of biological process	cytoplasm	metal ion binding;nucleotide binding	-0.187707	1.39122	-0.85726	-0.0365259	1	0.702047	1	1	0	0	0	0	0	HORVU5Hr1G062310	chr5H	485025060	485029334	A0A287RH41;F2DDU3	IPR011032|GroES-like superfamily;IPR017416|Chaperonin Cpn20;IPR018369|Chaperonin GroES, conserved site;IPR020818|GroES chaperonin family;IPR037124|GroES chaperonin superfamily	0	0	0	0				ATP binding;chaperone binding;chaperone cofactor-dependent protein refolding;chloroplast;cytoplasm;metal ion binding;mitochondrial matrix;plastid;positive regulation of superoxide dismutase activity;protein folding;transition metal ion binding;unfolded protein binding	AT5G20720_CPN20	Auxin signalling	R-LPE-5608118	LPERR06G05720		HORVU5Hr1G062310							0	0	0	0
A0A287SQV8	Uncharacterized protein OS=Hordeum vulgare subsp. vulgare OX=112509 PE=3 SV=1				-0.304006	0.485427	-0.307573	-0.0159576	1	1	1	1	0	0	0	0	0	HORVU5Hr1G111500	chr5H	636418856	636421672	A0A287SQM1;A0A287SQR4;A0A287SQU5;A0A287SQV8;M0YT49	IPR005225|Small GTP-binding protein domain;IPR006689|Small GTPase superfamily, ARF/SAR type;IPR027417|P-loop containing nucleoside triphosphate hydrolase	0	0	0	0				cytoplasm;GTP binding;intracellular;intracellular protein transport;nucleotide binding;vesicle-mediated transport		Endocytosis;Phospholipase D signaling pathway;Homoserine biosynthesis	ko04144;ko04072;R-ATA-1119295	AET5Gv20370700		HORVU5Hr1G111500							0	0	0	0
M0XYS7	Uncharacterized protein OS=Hordeum vulgare subsp. vulgare OX=112509 PE=4 SV=1			catalytic activity	-0.360305	0.192825	-0.0831412	0.258217	1	1	1	1	0	0	0	0	0	HORVU3Hr1G020230	chr3H	62321474	62325343	A0A287KCR9;M0XYS7	IPR003480|Transferase;IPR023213|Chloramphenicol acetyltransferase-like domain superfamily	0	0	0	0				N-acyltransferase activity;transferase activity, transferring acyl groups other than amino-acyl groups	AT3G62160_	Phenylpropanoid biosynthesis	R-ACO-1119316	Aco016947.1.path1		HORVU3Hr1G020230							0	0	0	0
F2DY59	Predicted protein OS=Hordeum vulgare subsp. vulgare OX=112509 PE=2 SV=1	metabolic process;response to stimulus		nucleotide binding;protein binding	-0.136062	0.237564	-0.870387	0.284514	1	1	0.057439	1	0	0	0	0	0	HORVU5Hr1G070720	chr5H	529825091	529829983	A0A287RPU2;A0A287RPU7;A0A287RPV2;A0A287RQ15;A0A287RQ20;A0A287RQ39;A0A287RQ43;A0A287RQ44;A0A287RQ47;A0A287RQ81;A0A287RQ86;A0A287RQ91;F2DY59	IPR001404|Heat shock protein Hsp90 family;IPR003594|Histidine kinase/HSP90-like ATPase;IPR019805|Heat shock protein Hsp90, conserved site;IPR020568|Ribosomal protein S5 domain 2-type fold;IPR020575|Heat shock protein Hsp90, N-terminal;IPR036890|Histidine kinase/HSP90-like ATPase superfamily;IPR037196|HSP90, C-terminal domain	0	0	0	0				ATP binding;chloroplast stroma;protein folding;unfolded protein binding	AT2G04030_HSP90-5	PI3K-Akt signaling pathway;Protein processing in endoplasmic reticulum	ko04151;ko04141			HORVU5Hr1G070720							0	0	0	0
F2DZF2	Predicted protein OS=Hordeum vulgare subsp. vulgare OX=112509 PE=2 SV=1				1.17951	1.77357	0.175045	-0.046921	1	0.975848	1	1	0	0	0	0	0	HORVU1Hr1G088780	chr1H	542661017	542669438	A0A287GMU3;A0A287GMV0;A0A287GMV2;A0A287GMV5;A0A287GMW9;A0A287GMX4;A0A287GMY6;F2DZF2;Q8W0V1	IPR006760|Endosulphine;IPR008892|Cold-regulated 413 protein	0	0	0	0				integral component of membrane;membrane	AT1G29390_COR413IM2;AT1G29395_COR413IM1					HORVU1Hr1G088780							0	0	0	0
A0A287PSE3	Uncharacterized protein OS=Hordeum vulgare subsp. vulgare OX=112509 PE=3 SV=1				-0.0350469	0.258217	-0.254978	0.27262	1	1	1	1	0	0	0	0	0	HORVU4Hr1G078820	chr4H	609242210	609247714	A0A287PSA4;A0A287PSA9;A0A287PSB0;A0A287PSB4;A0A287PSB5;A0A287PSB6;A0A287PSB9;A0A287PSC1;A0A287PSC2;A0A287PSC3;A0A287PSE3;A0A287PSF1;A0A287PSF7;A0A287PSG6;A0A287PT75;A0A287PT81;A0A287PT88;A0A287PT94	IPR001844|Chaperonin Cpn60;IPR002423|Chaperonin Cpn60/TCP-1 family;IPR018370|Chaperonin Cpn60, conserved site;IPR027409|GroEL-like apical domain superfamily;IPR027410|TCP-1-like chaperonin intermediate domain superfamily;IPR027413|GroEL-like equatorial domain superfamily	0	0	0	0				de novo' protein folding;ATP binding;cytoplasm;cytosol;integral component of membrane;membrane;protein folding;protein import into mitochondrial intermembrane space;protein refolding;unfolded protein binding	AT2G33210_HSP60-2	RNA degradation	ko03018			HORVU4Hr1G078820							0	0	0	0
A0A287NU27	SAP domain-containing protein OS=Hordeum vulgare subsp. vulgare OX=112509 PE=4 SV=1				0.495695	-1.03505	-0.463947	0.333424	1	0.0548953	1	1	0	0	0	0	0	HORVU4Hr1G037030	chr4H	275619439	275623740	A0A287NTE6;A0A287NTL1;A0A287NTL6;A0A287NTQ2;A0A287NTQ7;A0A287NU27;F2E093	IPR003034|SAP domain;IPR032552|Acin1, RNSP1-SAP18 binding (RSB) motif;IPR034257|Acinus, RNA recognition motif;IPR035979|RNA-binding domain superfamily;IPR036361|SAP domain superfamily	0	0	0	0				integral component of membrane;membrane;nucleic acid binding	AT4G39680_	Spliceosome;Nucleocytoplasmic transport;mRNA surveillance pathway	ko03040;ko03013;ko03015			HORVU4Hr1G037030							0	0	0	0
M0V292	Uncharacterized protein OS=Hordeum vulgare subsp. vulgare OX=112509 PE=4 SV=1				-0.0816138	0.689746	-0.16004	0.90458	1	1	1	1	0	0	0	0	0	HORVU5Hr1G108990	chr5H	629052548	629054949	A0A287SNK0;A0A287SNL5;A0A287SNS9;A0A287SNT3;A0A287SNT8;M0V292	IPR005998|Ribosomal protein L7, eukaryotic;IPR012988|Ribosomal protein L30, N-terminal;IPR016082|Ribosomal protein L30, ferredoxin-like fold domain;IPR018038|Ribosomal protein L30, conserved site;IPR023106|Ribosomal protein L30, central domain, archaeal type;IPR035808|Ribosomal protein L7, eukaryotic/archaeal;IPR036919|Ribosomal protein L30, ferredoxin-like fold domain superfamily;IPR039699|Ribos…								cytosolic large ribosomal subunit;maturation of LSU-rRNA from tricistronic rRNA transcript (SSU-rRNA, 5.8S rRNA, LSU-rRNA);RNA binding;structural constituent of ribosome	AT2G01250_RPL7B;AT2G44120_;AT3G13580_RPL7D	Ribosome;Suberin biosynthesis	ko03010;R-SLY-1119418	Solyc07g008360.2		HORVU5Hr1G108990							0	0	0	0
F2DDK1	Peroxiredoxin (Fragment) OS=Hordeum vulgare subsp. vulgare OX=112509 PE=2 SV=1	cellular homeostasis;metabolic process;regulation of biological process		antioxidant activity;catalytic activity	-0.261881	0.303342	-0.0335695	-0.174621	1	1	1	1	0	0	0	0	0
A0A287W884	Uncharacterized protein OS=Hordeum vulgare subsp. vulgare OX=112509 PE=4 SV=1				-0.0709665	-0.696658	0.228973	0.15056	1	0.112715	1	1	0	0	0	0	0	HORVU7Hr1G041850	chr7H	117624012	117638938	A0A287W7D4;A0A287W7D9;A0A287W7E3;A0A287W7E8;A0A287W7F5;A0A287W7G0;A0A287W7G5;A0A287W7I7;A0A287W7J2;A0A287W7J7;A0A287W7K2;A0A287W7K5;A0A287W7K7;A0A287W7L0;A0A287W7L5;A0A287W7M0;A0A287W7M5;A0A287W884;A0A287W889;A0A287W894;A0A287W8A0;A0A287W8A5	IPR000771|Fructose-bisphosphate aldolase, class-II;IPR002204|3-hydroxyisobutyrate dehydrogenase-related, conserved site;IPR006115|6-phosphogluconate dehydrogenase, NADP-binding;IPR008927|6-phosphogluconate dehydrogenase-like, C-terminal domain superfamily;IPR010737|Four-carbon acid sugar kinase, N-terminal domain;IPR013328|6-phosphogluconate dehydrogenase, domain 2;IPR013785|Aldolase-type TIM bar…	0	0	0	0				aldehyde-lyase activity;carbohydrate metabolic process;catalytic activity;NAD binding;NADP binding;nucleus;oxidation-reduction process;oxidoreductase activity;zinc ion binding	AT1G18270_	Calvin cycle	R-ATA-1119519	AET7Gv20519400		HORVU7Hr1G041850							0	0	0	0
D2CVR3	Chitinase OS=Hordeum vulgare subsp. vulgare OX=112509 PE=2 SV=1	metabolic process		catalytic activity	-1.699	-0.260152	0.563646	0.187768	1	1	1	1	0	0	0	0	0	HORVU1Hr1G052430	chr1H	388627045	388643679	A0A287FKS5;A0A287FKT7;A0A287FKV3;D2CVR3;F2DJR4;M0Y3A2;Q43764;Q43765;Q9LEH7;S5T3L2	IPR000726|Glycoside hydrolase, family 19, catalytic;IPR016283|Glycoside hydrolase, family 19;IPR023346|Lysozyme-like domain superfamily;|	0	1	0	1				carbohydrate metabolic process;cell wall macromolecule catabolic process;chitin catabolic process;chitinase activity;defense response to fungus;hydrolase activity;hydrolase activity, acting on glycosyl bonds;metabolic process	AT3G12500_CHI-B	Amino sugar and nucleotide sugar metabolism;MAPK signaling pathway - plant;OsNAC5_transcription_network_involved in drought and high salinity tolerance	ko00520;ko04016;R-OSA-9641042	Os06g0726100	ec:3.2.1.14	HORVU1Hr1G052430							0	0	0	0
P13564	Glutamine synthetase leaf isozyme, chloroplastic OS=Hordeum vulgare OX=4513 PE=2 SV=2	metabolic process		catalytic activity;nucleotide binding	-0.21927	0.626673	-0.734563	0.970854	1	1	1	0.777539	0	0	0	0	0
A0A287V2I9	AAA domain-containing protein OS=Hordeum vulgare subsp. vulgare OX=112509 PE=3 SV=1				-0.0649175	0.991318	-0.0908029	0.465713	1	0.433836	1	1	0	0	0	0	0	HORVU6Hr1G087650	chr6H	564699476	564704186	A0A287V2I6;A0A287V2I9	IPR003593|AAA+ ATPase domain;IPR003959|ATPase, AAA-type, core;IPR003960|ATPase, AAA-type, conserved site;IPR005937|26S proteasome regulatory subunit P45-like;IPR027417|P-loop containing nucleoside triphosphate hydrolase;IPR032501|Proteasomal ATPase OB C-terminal domain;IPR041569|AAA ATPase, AAA+ lid domain	0	0	0	0				ATP binding;cytoplasm;cytosol;embryo sac development;glucose mediated signaling pathway;hydrolase activity;nucleotide binding;nucleus;plasma membrane;pollen development;positive regulation of RNA polymerase II transcriptional preinitiation complex assembly;proteasomal protein catabolic process;proteasome complex;proteasome regulatory particle, base subcomplex;proteasome-activating ATPase activity…	AT1G09100_RPT5B	Proteasome;Purine metabolism;Thiamine metabolism	ko03050;ko00230;ko00730		ec:3.6.1.15	HORVU6Hr1G087650	1	0	0	0	1	0	0	0	0	0
F2DJR4	Predicted protein OS=Hordeum vulgare subsp. vulgare OX=112509 PE=2 SV=1	metabolic process		catalytic activity	-0.467932	0.918386	1.25278	-0.836501	1	1	1	1	0	0	0	0	0	HORVU1Hr1G052430	chr1H	388627045	388643679	A0A287FKS5;A0A287FKT7;A0A287FKV3;D2CVR3;F2DJR4;M0Y3A2;Q43764;Q43765;Q9LEH7;S5T3L2	IPR000726|Glycoside hydrolase, family 19, catalytic;IPR016283|Glycoside hydrolase, family 19;IPR023346|Lysozyme-like domain superfamily;|	0	1	0	1				carbohydrate metabolic process;cell wall macromolecule catabolic process;chitin catabolic process;chitinase activity;defense response to fungus;hydrolase activity;hydrolase activity, acting on glycosyl bonds;metabolic process	AT3G12500_CHI-B	Amino sugar and nucleotide sugar metabolism;MAPK signaling pathway - plant;OsNAC5_transcription_network_involved in drought and high salinity tolerance	ko00520;ko04016;R-OSA-9641042	Os06g0726100	ec:3.2.1.14	HORVU1Hr1G052430							0	0	0	0
F2D121	Predicted protein OS=Hordeum vulgare subsp. vulgare OX=112509 PE=2 SV=1	metabolic process;regulation of biological process;response to stimulus	cytoplasm	catalytic activity;nucleotide binding;RNA binding	-0.0380063	-0.58208	0.314986	0.678072	1	1	1	1	0	0	0	0	0	HORVU2Hr1G014000	chr2H	30515468	30520134	A0A287H4V9;F2D121	IPR003593|AAA+ ATPase domain;IPR003959|ATPase, AAA-type, core;IPR003960|ATPase, AAA-type, conserved site;IPR005937|26S proteasome regulatory subunit P45-like;IPR027417|P-loop containing nucleoside triphosphate hydrolase;IPR032501|Proteasomal ATPase OB C-terminal domain;IPR035256|26S Proteasome regulatory subunit 6B;IPR041569|AAA ATPase, AAA+ lid domain	0	0	0	0				ATP binding;cytoplasm;cytosolic proteasome complex;hydrolase activity;nucleotide binding;positive regulation of proteasomal protein catabolic process;positive regulation of RNA polymerase II transcriptional preinitiation complex assembly;proteasome regulatory particle, base subcomplex;proteasome-activating ATPase activity;protein catabolic process		Proteasome;Purine metabolism;Thiamine metabolism	ko03050;ko00230;ko00730		ec:3.6.1.15	HORVU2Hr1G014000							0	0	0	0
M0X690	T-complex protein 1 subunit gamma OS=Hordeum vulgare subsp. vulgare OX=112509 PE=3 SV=1	metabolic process;response to stimulus	cytoplasm;cytosol	nucleotide binding;protein binding	0.133564	0.267835	-0.15682	0.27739	1	1	1	1	0	0	0	0	0	HORVU7Hr1G080310	chr7H	474788777	474794705	A0A287X1L4;A0A287X1N2;A0A287X1N8;A0A287X1T9;A0A287X1V9;A0A287X1X4;M0X690	IPR002194|Chaperonin TCP-1, conserved site;IPR002423|Chaperonin Cpn60/TCP-1 family;IPR012719|T-complex protein 1, gamma subunit;IPR017998|Chaperone tailless complex polypeptide 1 (TCP-1);IPR027409|GroEL-like apical domain superfamily;IPR027410|TCP-1-like chaperonin intermediate domain superfamily;IPR027413|GroEL-like equatorial domain superfamily	0	0	0	0				ATP binding;chaperonin-containing T-complex;cytoplasm;nucleotide binding;protein folding;unfolded protein binding	AT5G26360_CCT3					HORVU7Hr1G080310							0	0	0	0
A0A287RRS2	Eukaryotic translation initiation factor 3 subunit E OS=Hordeum vulgare subsp. vulgare OX=112509 PE=3 SV=1				0.522056	0.71721	-0.286304	3.34398	1	1	1	0.0872275	0	0	0	0	0	HORVU5Hr1G072560	chr5H	535815189	535817106	A0A287RRS2;A0A287RRS8	IPR000717|Proteasome component (PCI) domain;IPR011990|Tetratricopeptide-like helical domain superfamily;IPR016650|Eukaryotic translation initiation factor 3 subunit E;IPR019010|Eukaryotic translation initiation factor 3 subunit E, N-terminal;IPR036390|Winged helix DNA-binding domain superfamily	0	0	0	0				cytoplasm;cytoplasmic translational initiation;cytosol;cytosolic proteasome complex;eukaryotic 43S preinitiation complex;eukaryotic 48S preinitiation complex;eukaryotic translation initiation factor 3 complex;eukaryotic translation initiation factor 3 complex, eIF3e;flower development;formation of cytoplasmic translation initiation complex;mRNA binding;negative regulation of translation;nucleus;p…	AT3G57290_TIF3E1	Biotin biosynthesis II	R-BRA-1119610	Bra039546		HORVU5Hr1G072560							0	0	0	0
A0A287NSR3	DEK_C domain-containing protein OS=Hordeum vulgare subsp. vulgare OX=112509 PE=4 SV=1				1.123	-1.31115	0.297485	-0.150401	1	0.20687	1	1	0	0	0	0	0	HORVU4Hr1G035250	chr4H	258977638	258985856	A0A287NSQ4;A0A287NSR3;A0A287NSR8;A0A287NSY2;A0A287NSY7;A0A287NT37;A0A287NTE5;A0A287NTE9;M0VRR5	IPR014876|DEK, C-terminal;|	0	0	0	0				histone binding;nucleus;regulation of double-strand break repair	AT4G26630_;AT5G55660_					HORVU4Hr1G035250	1	0	0	0	1	0	0	0	0	0
A0A287QVI3	Uncharacterized protein OS=Hordeum vulgare subsp. vulgare OX=112509 PE=3 SV=1				-0.634867	0.163499	0.0214797	0.130931	1	1	1	1	0	0	0	0	0	HORVU5Hr1G036630	chr5H	259948875	259951686	A0A287QV74;A0A287QVI3;F2DI93	IPR000597|Ribosomal protein L3;IPR009000|Translation protein, beta-barrel domain superfamily;IPR019926|Ribosomal protein L3, conserved site	0	0	0	0				cytosolic large ribosomal subunit;intracellular;ribosomal large subunit assembly;ribosome;RNA binding;structural constituent of ribosome;translation	AT1G43170_ARP1;AT1G61580_ARP2	SNARE interactions in vesicular transport;Ribosome	ko04130;ko03010			HORVU5Hr1G036630							0	0	0	0
Q70XK1	ADP-ribosylation factor 1-like protein OS=Hordeum vulgare subsp. vulgare OX=112509 GN=arf1 PE=2 SV=1	regulation of biological process;response to stimulus		catalytic activity;nucleotide binding;protein binding;signal transducer activity	1.59837	1.99567	-1.1047	-0.971431	1	0.805377	1	1	0	0	0	0	0
F2ELE6	Glutathione reductase OS=Hordeum vulgare subsp. vulgare OX=112509 PE=2 SV=1	cellular homeostasis;metabolic process;regulation of biological process		antioxidant activity;catalytic activity;nucleotide binding	-0.541618	0.121679	0.189034	0.603122	1	1	1	1	0	0	0	0	0
F2CTI3	Predicted protein OS=Hordeum vulgare subsp. vulgare OX=112509 PE=2 SV=1	metabolic process		catalytic activity	-0.189351	-0.0543923	0.0813396	0.592636	1	1	1	1	0	0	0	0	0
A0A287TV82	Fumarylacetoacetase OS=Hordeum vulgare subsp. vulgare OX=112509 PE=3 SV=1				-0.125006	0.0257376	0.233888	0.678973	1	1	1	1	0	0	0	0	0	HORVU6Hr1G033350	chr6H	151844423	151850686	A0A287TV82;A0A287TV89;A0A287TVE0	IPR005959|Fumarylacetoacetase;IPR011234|Fumarylacetoacetase-like, C-terminal;IPR015377|Fumarylacetoacetase, N-terminal;IPR036462|Fumarylacetoacetase, N-terminal domain superfamily;IPR036663|Fumarylacetoacetase-like, C-terminal domain superfamily	0	0	0	0				aromatic amino acid family metabolic process;catalytic activity;cell death;cytosol;fumarylacetoacetase activity;homogentisate catabolic process;hydrolase activity;L-phenylalanine catabolic process;metal ion binding;tyrosine catabolic process	AT1G12050_FAH	Styrene degradation;Tyrosine metabolism;tyrosine degradation I	ko00643;ko00350;R-ATA-1119506	AET6Gv20415600	ec:3.7.1.2	HORVU6Hr1G033350							0	0	0	0
A0A287SM00	Lysine--tRNA ligase OS=Hordeum vulgare subsp. vulgare OX=112509 PE=3 SV=1				-0.12658	-0.696658	0.182692	0.206643	1	1	1	1	0	0	0	0	0	HORVU5Hr1G106380	chr5H	623949262	623955809	A0A287SM00;A0A287SM05;A0A287SM41;A0A287SM43;A0A287SM69;A0A287SM77;A0A287SM82;A0A287SM95	IPR002313|Lysine-tRNA ligase, class II;IPR004364|Aminoacyl-tRNA synthetase, class II (D/K/N);IPR004365|OB-fold nucleic acid binding domain, AA-tRNA synthetase-type;IPR006195|Aminoacyl-tRNA synthetase, class II;IPR012340|Nucleic acid-binding, OB-fold;IPR018149|Lysyl-tRNA synthetase, class II, C-terminal;IPR034762|Bacterial/eukaryotic lysine-tRNA ligase, class II	0	0	0	0				aminoacyl-tRNA ligase activity;ATP binding;cytoplasm;cytosol;lysine-tRNA ligase activity;lysyl-tRNA aminoacylation;nucleic acid binding;nucleotide binding;plasmodesma;tRNA aminoacylation for protein translation;tRNA binding		Aminoacyl-tRNA biosynthesis;Beta-alanine biosynthesis II	ko00970;R-SLY-1119445	Solyc10g076600.2	ec:6.1.1.6	HORVU5Hr1G106380							0	0	0	0
M0WZI8	Uncharacterized protein OS=Hordeum vulgare subsp. vulgare OX=112509 PE=3 SV=1	transport	membrane	transporter activity	0.0440443	0.704872	-0.00868224	0.23634	1	1	1	1	0	0	0	0	0	HORVU6Hr1G070780	chr6H	493224340	493227805	M0WZI8	IPR002067|Mitochondrial carrier protein;IPR002113|Adenine nucleotide translocator 1;IPR018108|Mitochondrial substrate/solute carrier;IPR023395|Mitochondrial carrier domain superfamily	0	0	0	0				ADP transport;ATP transport;ATP:ADP antiporter activity;integral component of membrane;membrane;mitochondrial inner membrane;transmembrane transport;transmembrane transporter activity	AT3G08580_AAC1;AT5G13490_AAC2	Cellular senescence;Necroptosis;Calcium signaling pathway;cGMP-PKG signaling pathway;Carotenoid biosynthesis	ko04218;ko04217;ko04020;ko04022;R-ONI-1119449	ONIVA04G12480		HORVU6Hr1G070780							0	0	0	0
F2CZS1	Peroxidase OS=Hordeum vulgare subsp. vulgare OX=112509 PE=2 SV=1	metabolic process;response to stimulus	extracellular	antioxidant activity;catalytic activity;metal ion binding	-0.251539	-1.21424	-0.382702	0.335712	1	0.113374	1	1	0	0	0	0	0
A0A287RP18	Glucose-6-phosphate isomerase OS=Hordeum vulgare subsp. vulgare OX=112509 PE=3 SV=1				-0.26708	-0.691989	0.0538064	0.260628	1	0.489643	1	1	0	0	0	0	0	HORVU5Hr1G069850	chr5H	525961162	525970619	A0A287E0W2;A0A287RNV5;A0A287RNW0;A0A287RNW6;A0A287RP13;A0A287RP18;A0A287RP57;A0A287RP60;A0A287RP64;A0A287RP69;A0A287RP70;A0A287RPB1;A0A287RPB5	IPR001672|Phosphoglucose isomerase (PGI);IPR018189|Phosphoglucose isomerase, conserved site;IPR025564|Cyanobacterial aminoacyl-tRNA synthetase, CAAD domain;IPR033344|Protein CURVATURE THYLAKOID 1;IPR035476|Phosphoglucose isomerase, SIS domain 1;IPR035482|Phosphoglucose isomerase, SIS domain 2	0	0	0	0				cytosol;gluconeogenesis;glucose 6-phosphate metabolic process;glucose-6-phosphate isomerase activity;glycolytic process;integral component of membrane;intramolecular transferase activity;isomerase activity;membrane;monosaccharide binding;thylakoid	AT4G24620_PGI1	Cytosolic glycolysis;Ascorbate biosynthesis	R-ATA-1119570;R-ATA-1119410	AET5Gv20582500		HORVU5Hr1G069850							0	0	0	0
A0A287P473	Aminotran_1_2 domain-containing protein OS=Hordeum vulgare subsp. vulgare OX=112509 PE=3 SV=1				-0.619271	-0.100051	-0.168123	0.78576	1	1	1	1	0	0	0	0	0	HORVU4Hr1G054920	chr4H	460076141	460079729	A0A287P469;A0A287P473;A0A287P4F8;A0A287P593;A0A287P598;F2D643	IPR004839|Aminotransferase, class I/classII;IPR015421|Pyridoxal phosphate-dependent transferase, major domain;IPR015422|Pyridoxal phosphate-dependent transferase domain 1;IPR015424|Pyridoxal phosphate-dependent transferase;IPR019942|LL-diaminopimelate aminotransferase/aminotransferase ALD1	0	0	0	0				biosynthetic process;catalytic activity;pyridoxal phosphate binding;transaminase activity	AT4G33680_DAP	Lysine biosynthesis;Lysine biosynthesis VI	ko00300;R-TTU-1119419	TRITD4Av1G056200		HORVU4Hr1G054920							0	0	0	0
F2EG84	Predicted protein OS=Hordeum vulgare subsp. vulgare OX=112509 PE=2 SV=1	metabolic process		catalytic activity	-0.345564	0.572405	0.00863031	0.646163	1	1	1	1	0	0	0	0	0	HORVU3Hr1G100270	chr3H	663186654	663192497	A0A287MHU5;A0A287MHU8;A0A287MHV0;A0A287MHW7;F2EG84	IPR005299|SAM dependent carboxyl methyltransferase;IPR029063|S-adenosyl-L-methionine-dependent methyltransferase;IPR042086|Methyltransferase, alpha-helical capping domain	0	0	0	0				methylation;methyltransferase activity;S-adenosylmethionine-dependent methyltransferase activity		alpha-Linolenic acid metabolism;Development of root hair	ko00592;R-LAN-9639861	TanjilG_17310		HORVU3Hr1G100270							0	0	0	0
F2D3V8	Predicted protein OS=Hordeum vulgare subsp. vulgare OX=112509 PE=2 SV=1	transport			0.75446	0.834307	-0.291592	-0.0740006	1	1	1	1	0	0	0	0	0
F2CUT7	Predicted protein OS=Hordeum vulgare subsp. vulgare OX=112509 PE=2 SV=1			catalytic activity	-0.295128	0.260628	0.337996	0.660837	1	1	1	1	0	0	0	0	0	HORVU6Hr1G090720	chr6H	573492912	573497540	A0A287V5E2;A0A287V5G9;F2CUT7	IPR001509|NAD-dependent epimerase/dehydratase;IPR036291|NAD(P)-binding domain superfamily	0	0	0	0				catalytic activity;coenzyme binding;mitochondrial respiratory chain complex I;NADH dehydrogenase activity;oxidation-reduction process;response to salt stress;ubiquinone-6 biosynthetic process	AT2G20360_	Oxidative phosphorylation;Hydroxycinnamic acid serotonin amides biosynthesis;Secologanin and strictosidine biosynthesis;IAA biosynthesis I	ko00190;R-BOL-1119344;R-BOL-1119438;R-BOL-1119486	Bo8g102400		HORVU6Hr1G090720							0	0	0	0
A0A287KUN1	Coatomer subunit beta OS=Hordeum vulgare subsp. vulgare OX=112509 PE=4 SV=1				-6.64386	-0.573467	0.105678	6.64386		1	1		0	0	0	0	0	HORVU3Hr1G040270	chr3H	241775085	241780591	A0A287KUM4;A0A287KUM7;A0A287KUM8;A0A287KUM9;A0A287KUN0;A0A287KUN1;A0A287KUN2;A0A287KUN3;A0A287KUN4	IPR002553|Clathrin/coatomer adaptor, adaptin-like, N-terminal;IPR011710|Coatomer beta subunit, C-terminal;IPR011989|Armadillo-like helical;IPR016024|Armadillo-type fold;IPR016460|Coatomer beta subunit (COPB1);IPR029446|Coatomer beta subunit, appendage platform domain	0	0	0	0				COPI vesicle coat;COPI-coated vesicle membrane;cytoplasm;cytoplasmic vesicle;endoplasmic reticulum to Golgi vesicle-mediated transport;Golgi apparatus;Golgi membrane;intra-Golgi vesicle-mediated transport;intracellular protein transport;membrane;membrane coat;protein transport;structural molecule activity;vesicle-mediated transport	AT4G31480_;AT4G31490_					HORVU3Hr1G040270							0	0	0	0
F2DTH4	Predicted protein OS=Hordeum vulgare subsp. vulgare OX=112509 PE=2 SV=1	metabolic process		catalytic activity;nucleotide binding	-0.795859	-2.00578	-0.305788	0.27023	1	0.0431247	1	1	0	-1	0	0	1
F2CQF7	Predicted protein OS=Hordeum vulgare subsp. vulgare OX=112509 PE=2 SV=1				0.0071955	0.164786	0.481299	0.940355	1	1	1	1	0	0	0	0	0	HORVU1Hr1G000340	chr1H	1138808	1141385	A0A287EEM8;F2CQF7	|	0	0	0	0										HORVU1Hr1G000340							0	0	0	0
A0A287GTM5	V-type proton ATPase subunit C OS=Hordeum vulgare subsp. vulgare OX=112509 PE=3 SV=1				-0.362158	-0.200913	0.0786098	0.537048	1	1	1	1	0	0	0	0	0	HORVU1Hr1G094800	chr1H	556417114	556421400	A0A287GTK2;A0A287GTM5;A0A287GTN3;A0A287GTQ9;A0A287GTR5;M0WE99	IPR004907|ATPase, V1 complex, subunit C;IPR036132|Vacuolar ATP synthase subunit C superfamily	0	0	0	0				chloroplast;GO_0015991;Golgi apparatus;ion transport;membrane;plant-type vacuole;plasma membrane;proton transmembrane transport;proton transmembrane transporter activity;proton-exporting ATPase activity, phosphorylative mechanism;proton-transporting ATPase activity, rotational mechanism;proton-transporting V-type ATPase, V1 domain;unidimensional cell growth;vacuolar membrane;vacuolar proton-trans…	AT1G12840_VHA-C	Photosynthesis;Oxidative phosphorylation;mTOR signaling pathway;Phagosome	ko00195;ko00190;ko04150;ko04145		ec:7.1.2.2;ec:7.1.2.1	HORVU1Hr1G094800							0	0	0	0
F2E351	Predicted protein OS=Hordeum vulgare subsp. vulgare OX=112509 PE=2 SV=1	cell organization and biogenesis;metabolic process	cytoplasm	catalytic activity	-0.550043	-0.195946	-0.844251	1.11836	1	1	1	0.647082	0	0	0	0	0
F2EBT7	Predicted protein OS=Hordeum vulgare subsp. vulgare OX=112509 PE=2 SV=1			catalytic activity	-0.481969	0.045443	-0.224317	-1.09234	1	1	1	0.114504	0	0	0	0	0
A0A287VMX4	Uncharacterized protein OS=Hordeum vulgare subsp. vulgare OX=112509 PE=4 SV=1				-0.744197	-1.01742	0.233888	-0.134477	1	0.456588	1	1	0	0	0	0	0	HORVU7Hr1G021510	chr7H	30840366	30849928	A0A287VMW5;A0A287VMW8;A0A287VMX3;A0A287VMX4;A0A287VMX5;A0A287VMX7;A0A287VMY0;A0A287VMY1;A0A287VMY3;A0A287VMY8;A0A287VMZ0;A0A287VMZ2;A0A287VMZ3;A0A287VMZ5;A0A287VMZ6;A0A287VMZ8;A0A287VMZ9;A0A287VN00;A0A287VN03;A0A287VN05;A0A287VN08;A0A287VN09;A0A287VN14;A0A287VN17;A0A287VN18;A0A287VN22;A0A287VN24;A0A287VN27;A0A287VN30;A0A287VN35;A0A287VND0;A0A287VNE1;A0A287VNE6;A0A287VNF5;A0A287VNG8;A0A287VNH2;M0X…	IPR001930|Peptidase M1, alanine aminopeptidase/leukotriene A4 hydrolase;IPR012779|Peptidase M1, alanyl aminopeptidase;IPR014782|Peptidase M1, membrane alanine aminopeptidase;IPR024601|Peptidase M1, alanyl aminopeptidase, C-terminal;IPR027268|Peptidase M4/M1, CTD superfamily;IPR035414|Peptidase M1, alanyl aminopeptidase, Ig-like fold;IPR037144|Peptidase M1, alanyl aminopeptidase, C-terminal domain…	0	0	0	0				aminopeptidase activity;chloroplast;cytoplasm;metallopeptidase activity;peptide catabolic process;proteolysis;zinc ion binding	AT1G63770_	Arginine and proline metabolism;Glutathione metabolism	ko00330;ko00480		ec:3.4.11.5	HORVU7Hr1G021510							0	0	0	0
F2DDR9	Phosphotransferase OS=Hordeum vulgare subsp. vulgare OX=112509 GN=HXK5 PE=2 SV=1	cellular homeostasis;metabolic process		catalytic activity;enzyme regulator activity;nucleotide binding	-0.150401	0.458382	0.408168	0.288063	1	1	1	1	0	0	0	0	0
F2DE13	Predicted protein OS=Hordeum vulgare subsp. vulgare OX=112509 PE=2 SV=1				-0.0144996	0.470927	-0.181149	0.467801	1	1	1	1	0	0	0	0	0
A0A287V521	Uncharacterized protein OS=Hordeum vulgare subsp. vulgare OX=112509 PE=4 SV=1				0.392867	0.694212	-0.00288828	0.285698	1	1	1	1	0	0	0	0	0	HORVU6Hr1G090260	chr6H	571850670	571854751	A0A287V4Y5;A0A287V4Z1;A0A287V4Z3;A0A287V521;A0A287V526;A0A287V5D6	IPR002328|Alcohol dehydrogenase, zinc-type, conserved site;IPR011032|GroES-like superfamily;IPR013149|Alcohol dehydrogenase, C-terminal;IPR013154|Alcohol dehydrogenase, N-terminal;IPR014183|Alcohol dehydrogenase class III;IPR036291|NAD(P)-binding domain superfamily	0	0	0	0				alcohol dehydrogenase activity, zinc-dependent;cytosol;ethanol oxidation;formaldehyde catabolic process;metal ion binding;oxidation-reduction process;oxidoreductase activity;S-(hydroxymethyl)glutathione dehydrogenase activity;zinc ion binding	AT5G43940_HOT5	Naphthalene degradation;Chloroalkane and chloroalkene degradation;Pyruvate metabolism;Drug metabolism - cytochrome P450;Metabolism of xenobiotics by cytochrome P450;Fatty acid degradation;Methane metabolism;Glycolysis / Gluconeogenesis;Tyrosine metabolism;alpha-Linolenic acid metabolism;Glycine, serine and threonine metabolism;Retinol metabolism;Phenylalanine degradation III	ko00626;ko00625;ko00620;ko00982;ko00980;ko00071;ko00680;ko00010;ko00350;ko00592;ko00260;ko00830;R-ATA-1119267	AET6Gv20942700	ec:1.1.1.1;ec:1.1.1.284	HORVU6Hr1G090260							0	0	0	0
A0A287RXR1	Epimerase domain-containing protein OS=Hordeum vulgare subsp. vulgare OX=112509 PE=4 SV=1				-0.510457	0.221568	0.0786098	0.180148	1	1	1	1	0	0	0	0	0	HORVU5Hr1G079230	chr5H	556599467	556603387	A0A287RXR1;A0A287RXR6;A0A287RY01;A0A287RY05;A0A287RY15;A0A287RY21;A0A287RY39;A0A287RY44;A0A287RY77;A0A287RY81;A0A287RY87	IPR001509|NAD-dependent epimerase/dehydratase;IPR033890|GDP-mannose 3,5-epimerase;IPR036291|NAD(P)-binding domain superfamily	0	0	0	0				catalytic activity;coenzyme binding;GDP-mannose 3,5-epimerase activity;NAD binding		Amino sugar and nucleotide sugar metabolism;Biosynthesis of nucleotide sugars;Ascorbate and aldarate metabolism;Biosynthesis of cofactors;Ascorbate biosynthesis;Ascorbate biosynthesis (R-ZJA-1119410)	ko00520;ko01250;ko00053;ko01240;R-HVU-1119410;R-ZJA-1119410	Zjn_sc00080.1.g00360.1.sm.mkhc	ec:5.1.3.18	HORVU5Hr1G079230	1	0	0	1	0	0	0	0	0	1
F2DBE0	Succinate--CoA ligase [ADP-forming] subunit alpha, mitochondrial OS=Hordeum vulgare subsp. vulgare OX=112509 PE=2 SV=1	metabolic process	mitochondrion	catalytic activity;nucleotide binding	-0.316528	0.23634	-0.177882	0.892197	1	1	1	0.720334	0	0	0	0	0
F2DZZ0	Predicted protein OS=Hordeum vulgare subsp. vulgare OX=112509 PE=2 SV=1	response to stimulus			4.1869	6.14247	4.60086	-0.535332	0.0737156	0.00165374	0.0509645	1	0	1	0	0	1
A0A287S808	Uncharacterized protein OS=Hordeum vulgare subsp. vulgare OX=112509 PE=4 SV=1				0.0214797	0.466758	-0.985645	-1.05289	1	1	1	1	0	0	0	0	0	HORVU5Hr1G091810	chr5H	587153755	587156196	A0A287S808;A0A287S809;A0A287S835;A0A287S876;A0A287S897;O81987	IPR000504|RNA recognition motif domain;IPR012677|Nucleotide-binding alpha-beta plait domain superfamily;IPR035979|RNA-binding domain superfamily	0	0	0	0				chloroplast;chloroplast rRNA processing;chloroplast thylakoid membrane;mRNA binding;nucleic acid binding;regulation of RNA metabolic process;ribonucleoprotein complex;RNA binding	AT4G24770_CP31A;AT5G50250_CP31B	Photorespiration	R-CAN-1119312	T459_32433		HORVU5Hr1G091810							0	0	0	0
M0XWV5	Uncharacterized protein OS=Hordeum vulgare subsp. vulgare OX=112509 PE=3 SV=1	metabolic process	ribosome	structural molecule activity	-0.0923402	0.530071	-0.380822	0.257011	1	1	1	1	0	0	0	0	0	HORVU7Hr1G075360	chr7H	436441437	436442836	M0XWV5	IPR001859|Trypanosoma cruzi ribosomal protein P2-like;IPR027534|Ribosomal protein L12 family;IPR038716|Ribosomal protein P1/P2, N-terminal domain	0	0	0	0				activation of protein kinase activity;cytoplasmic translation;cytosolic large ribosomal subunit;intracellular;protein kinase activator activity;ribonucleoprotein complex binding;ribosome;structural constituent of ribosome;translation;translational elongation	AT1G01100_RPP1A;AT4G00810_RPP1B;AT5G24510_;AT5G47700_RPP1C	Ribosome	ko03010			HORVU7Hr1G075360							0	0	0	0
A0A287TQX0	Uncharacterized protein OS=Hordeum vulgare subsp. vulgare OX=112509 PE=4 SV=1				0.297485	0.393965	0.264236	0.107018	1	1	1	1	0	0	0	0	0	HORVU6Hr1G029370	chr6H	119381900	119390104	A0A287TQT5;A0A287TQX0;A0A287TQX5;A0A287TQX8;A0A287TQY0;A0A287TR16;A0A287TR20;A0A287TRA6;F2CZT5	IPR002204|3-hydroxyisobutyrate dehydrogenase-related, conserved site;IPR006115|6-phosphogluconate dehydrogenase, NADP-binding;IPR008927|6-phosphogluconate dehydrogenase-like, C-terminal domain superfamily;IPR013328|6-phosphogluconate dehydrogenase, domain 2;IPR015815|3-hydroxyisobutyrate dehydrogenase-related;IPR029154|3-hydroxyisobutyrate dehydrogenase, NAD-binding domain;IPR036291|NAD(P)-bindin…	0	0	0	0				3-hydroxybutyrate dehydrogenase activity;cytosol;NAD binding;NADP binding;oxidation-reduction process;oxidoreductase activity;oxidoreductase activity, acting on the CH-OH group of donors, NAD or NADP as acceptor;response to oxidative stress	AT3G25530_GLYR1	Butanoate metabolism;Glyoxylate and dicarboxylate metabolism	ko00650;ko00630			HORVU6Hr1G029370							0	0	0	0
A0A287Y069	Uncharacterized protein OS=Hordeum vulgare subsp. vulgare OX=112509 PE=3 SV=1				-1.49411	-0.454032	-1.04692	0.52306	0.856197	1	1	1	0	0	0	0	0	HORVU7Hr1G120060	chr7H	650819791	650826205	A0A287Y021;A0A287Y069	IPR000668|Peptidase C1A, papain C-terminal;IPR013201|Cathepsin propeptide inhibitor domain (I29);IPR025661|Cysteine peptidase, asparagine active site;IPR038765|Papain-like cysteine peptidase superfamily;IPR039417|Papain-like cysteine endopeptidase	0	0	-1	1				cysteine-type endopeptidase activity;cysteine-type peptidase activity;extracellular space;lysosome;proteolysis;proteolysis involved in cellular protein catabolic process		Anther and pollen development	R-PAB-8986768	MA_247624g0010		HORVU7Hr1G120060							0	0	0	0
F2CVN1	Predicted protein OS=Hordeum vulgare subsp. vulgare OX=112509 PE=2 SV=1			protein binding	-0.182786	-0.26708	0.183963	0.678973	1	1	1	1	0	0	0	0	0	HORVU2Hr1G110590	chr2H	720340639	720345457	A0A287JF15;A0A287JF20;A0A287JF28;A0A287JF33;A0A287JF82;A0A287JF87;A0A287JFA4;A0A287JFA9;A0A287JFD5;A0A287JFE0;F2CVN1	IPR000555|JAB1/MPN/MOV34 metalloenzyme domain;IPR024969|Rpn11/EIF3F, C-terminal;IPR033858|26S Proteasome non-ATPase regulatory subunit 7/8;IPR037518|MPN domain	0	0	0	0				integral component of membrane;membrane;proteasome complex;proteasome regulatory particle;proteasome-mediated ubiquitin-dependent protein catabolic process;protein binding	AT3G11270_RPN8B;AT5G05780_RPN8A	Proteasome	ko03050			HORVU2Hr1G110590							0	0	0	0
F2DER9	Carboxypeptidase OS=Hordeum vulgare subsp. vulgare OX=112509 PE=2 SV=1	metabolic process		catalytic activity	-0.320126	-0.494109	0.211635	0.266637	1	1	1	1	0	0	0	0	0
A0A287FYT4	Uncharacterized protein OS=Hordeum vulgare subsp. vulgare OX=112509 PE=4 SV=1				0.640621	0.997112	-0.364013	-1.05589	1	1	1	1	0	0	0	0	0	HORVU1Hr1G064210	chr1H	459368912	459370353	A0A0K0VKK1;A0A287FYR6;A0A287FYS1;A0A287FYS5;A0A287FYS6;A0A287FYS8;A0A287FYT0;A0A287FYT4;A0A287FYT5;A0A287FYT8;A0A287FYT9;A0A287FYU2;A0A287FYU3;A0A287FYU7;A0A287FYU8;A0A287FYV2	IPR001878|Zinc finger, CCHC-type;IPR002059|Cold-shock protein, DNA-binding;IPR011129|Cold shock domain;IPR012340|Nucleic acid-binding, OB-fold;IPR019844|Cold-shock (CSD) domain;IPR036875|Zinc finger, CCHC-type superfamily	0	0	0	0				DNA binding;nucleic acid binding;regulation of transcription, DNA-templated;zinc ion binding	AT2G21060_CSP4;AT4G38680_CSP2	Lagging strand synthesis;Maturation;Activation of pre-replication complex	R-TUR-9675885;R-TUR-9675782;R-TUR-9645850	TRIUR3_06164		HORVU1Hr1G064210	1	0	0	1	0	0	0	0	0	0
F2DJM5	Predicted protein OS=Hordeum vulgare subsp. vulgare OX=112509 PE=2 SV=1	regulation of biological process		DNA binding;metal ion binding	-0.378944	1.56267	-0.2567	-0.657445	1	0.362179	1	1	0	0	0	0	0
F2D560	Predicted protein OS=Hordeum vulgare subsp. vulgare OX=112509 PE=2 SV=1				1.04474	0.130931	0.0894982	-0.778432	1	1	1	1	0	0	0	0	0
P34742	Glucan endo-1,3-beta-glucosidase GI OS=Hordeum vulgare OX=4513 PE=1 SV=2	defense response;metabolic process;response to stimulus		catalytic activity	-0.011588	-0.147202	-0.129734	-1.28983	1	1	1	0.161986	0	0	0	0	0
F2DWS1	Proliferating cell nuclear antigen OS=Hordeum vulgare subsp. vulgare OX=112509 PE=2 SV=1	metabolic process;regulation of biological process	nucleus	DNA binding;enzyme regulator activity	-0.103147	0.140124	-0.541618	0.0200577	1	1	1	1	0	0	0	0	0
A0A287XK66	Histone H2A OS=Hordeum vulgare subsp. vulgare OX=112509 PE=3 SV=1				-2.18442	0.16221	-2.51457	3.46336	1	1	1	1	0	0	0	0	0	HORVU7Hr1G100100	chr7H	603307278	603307976	A0A287XJX8;A0A287XK66;A0A287XKD7	IPR002119|Histone H2A;IPR007125|Histone H2A/H2B/H3;IPR009072|Histone-fold;IPR032454|Histone H2A, C-terminal domain;IPR032458|Histone H2A conserved site	0	0	0	0				chromatin organization;chromatin silencing;chromosome;DNA binding;nuclear chromatin;nucleosome;nucleus;protein heterodimerization activity	AT5G27670_HTA7;AT5G59870_HTA6	Necroptosis	ko04217			HORVU7Hr1G100100							0	0	0	0
A0A287MPZ0	S10_plectin domain-containing protein OS=Hordeum vulgare subsp. vulgare OX=112509 PE=4 SV=1				0.253384	1.20602	-0.0969617	0.407081	1	0.570377	1	1	0	0	0	0	0	HORVU3Hr1G111760	chr3H	684491429	684493790	A0A287MPZ0;A0A287MPZ2;A0A287MPZ4;A0A287MPZ6;A0A287MPZ9;A0A287MQ02;A0A287MQ04	IPR005326|Plectin/S10, N-terminal;IPR036388|Winged helix-like DNA-binding domain superfamily;IPR037447|40S Ribosomal protein S10	0	0	0	0				cytosolic small ribosomal subunit;integral component of membrane;membrane;ribosomal small subunit assembly;RNA binding;structural constituent of ribosome	AT4G25740_RPS10A;AT5G41520_RPS10B;AT5G52650_RPS10C					HORVU3Hr1G111760							0	0	0	0
A0A287K7R3	PKS_ER domain-containing protein OS=Hordeum vulgare subsp. vulgare OX=112509 PE=4 SV=1				-0.164884	0.237564	0.246104	0.261832	1	1	1	1	0	0	0	0	0	HORVU3Hr1G015640	chr3H	36873415	36875746	A0A287K7Q8;A0A287K7R3;A0A287K7R4;A0A287K7S2;A0A287K7V0;M0YR50	IPR011032|GroES-like superfamily;IPR013149|Alcohol dehydrogenase, C-terminal;IPR020843|Polyketide synthase, enoylreductase domain;IPR036291|NAD(P)-binding domain superfamily;IPR041694|Oxidoreductase, N-terminal domain	0	0	0	0				oxidation-reduction process;oxidoreductase activity	AT1G26320_;AT3G03080_;AT5G16960_;AT5G16970_AER;AT5G16980_;AT5G16990_P2;AT5G17000_;AT5G37940_;AT5G37980_;AT5G38000_					HORVU3Hr1G015640							0	0	0	0
A0A287RRS8	Eukaryotic translation initiation factor 3 subunit E OS=Hordeum vulgare subsp. vulgare OX=112509 PE=3 SV=1				-0.0709665	1.89995	-0.318326	0.299831	1	0.610775	1	1	0	0	0	0	0	HORVU5Hr1G072560	chr5H	535815189	535817106	A0A287RRS2;A0A287RRS8	IPR000717|Proteasome component (PCI) domain;IPR011990|Tetratricopeptide-like helical domain superfamily;IPR016650|Eukaryotic translation initiation factor 3 subunit E;IPR019010|Eukaryotic translation initiation factor 3 subunit E, N-terminal;IPR036390|Winged helix DNA-binding domain superfamily	0	0	0	0				cytoplasm;cytoplasmic translational initiation;cytosol;cytosolic proteasome complex;eukaryotic 43S preinitiation complex;eukaryotic 48S preinitiation complex;eukaryotic translation initiation factor 3 complex;eukaryotic translation initiation factor 3 complex, eIF3e;flower development;formation of cytoplasmic translation initiation complex;mRNA binding;negative regulation of translation;nucleus;p…	AT3G57290_TIF3E1	Biotin biosynthesis II	R-BRA-1119610	Bra039546		HORVU5Hr1G072560							0	0	0	0
F2D3T2	Predicted protein OS=Hordeum vulgare subsp. vulgare OX=112509 PE=2 SV=1	metabolic process;transport		catalytic activity;transporter activity	-0.323733	0.27023	-0.172994	-0.560643	1	1	1	1	0	0	0	0	0
A0A287HAF0	Xylose isomerase OS=Hordeum vulgare subsp. vulgare OX=112509 PE=3 SV=1				-0.526992	-0.155213	0.264236	-0.407364	1	1	1	1	0	0	0	0	0	HORVU2Hr1G020270	chr2H	54584133	54588823	A0A287HAC0;A0A287HAC4;A0A287HAF0;M0WW19	IPR001998|Xylose isomerase;IPR013452|Xylose isomerase, bacterial-type;IPR036237|Xylose isomerase-like superfamily	0	0	0	0				carbohydrate metabolic process;D-xylose metabolic process;endoplasmic reticulum;Golgi apparatus;isomerase activity;metal ion binding;vacuolar membrane;xylose isomerase activity	AT5G57655_XYLA	Pentose and glucuronate interconversions;Fructose and mannose metabolism;Xylose degradation	ko00040;ko00051;R-TTU-1119451	TRITD2Av1G032620	ec:5.3.1.5	HORVU2Hr1G020270							0	0	0	0
A0A287HKY0	EF1_GNE domain-containing protein OS=Hordeum vulgare subsp. vulgare OX=112509 PE=3 SV=1				0.0143553	-0.481969	-0.477944	0.414677	1	1	1	1	0	0	0	0	0	HORVU2Hr1G031450	chr2H	119855132	119874202	A0A287HKK4;A0A287HKP7;A0A287HKY0;A0A287HKY8;M0YVB7;Q9M3U8	IPR001326|Translation elongation factor EF1B, beta/delta chains, conserved site;IPR014038|Translation elongation factor EF1B, beta/delta subunit, guanine nucleotide exchange domain;IPR014717|Translation elongation factor EF1B/ribosomal protein S6;IPR036219|Translation elongation factor eEF-1beta-like superfamily;IPR036282|Glutathione S-transferase, C-terminal domain superfamily	0	0	0	0				cytosol;eukaryotic translation elongation factor 1 complex;guanyl-nucleotide exchange factor activity;translation;translation elongation factor activity;translational elongation	AT1G30230_;AT2G18110_					HORVU2Hr1G031450							0	0	0	0
A0A287XA21	AAA domain-containing protein OS=Hordeum vulgare subsp. vulgare OX=112509 PE=3 SV=1				0.348232	-0.790859	-0.668868	0.474047	1	0.739782	1	1	0	0	0	0	0	HORVU7Hr1G090380	chr7H	550853424	550858384	A0A287X9P6;A0A287X9Q1;A0A287X9T4;A0A287X9T9;A0A287X9X9;A0A287X9Y5;A0A287XA14;A0A287XA16;A0A287XA19;A0A287XA21;M0WNB1	IPR003593|AAA+ ATPase domain;IPR003959|ATPase, AAA-type, core;IPR003960|ATPase, AAA-type, conserved site;IPR005937|26S proteasome regulatory subunit P45-like;IPR027417|P-loop containing nucleoside triphosphate hydrolase;IPR032501|Proteasomal ATPase OB C-terminal domain;IPR041569|AAA ATPase, AAA+ lid domain	0	0	0	0				ATP binding;cytoplasm;cytosolic proteasome complex;hydrolase activity;nucleotide binding;positive regulation of RNA polymerase II transcriptional preinitiation complex assembly;proteasome regulatory particle, base subcomplex;proteasome-activating ATPase activity;protein catabolic process;ubiquitin-dependent ERAD pathway	AT1G45000_RPT4B;AT5G43010_RPT4A	Proteasome;Purine metabolism;Thiamine metabolism	ko03050;ko00230;ko00730		ec:3.6.1.15	HORVU7Hr1G090380							0	0	0	0
M0WSS9	Uncharacterized protein OS=Hordeum vulgare subsp. vulgare OX=112509 PE=4 SV=1	metabolic process		catalytic activity;protein binding	0.182692	-0.756331	-0.340075	0.0648829	1	0.548955	1	1	0	0	0	0	0	HORVU5Hr1G033930	chr5H	227269269	227397779	A0A287QTM0;A0A287QTN9;A0A287QTP4;A0A287QTZ7;A0A287QU39;A0A287QU51;M0WSS8;M0WSS9	IPR000569|HECT domain;IPR009060|UBA-like superfamily;IPR010309|E3 ubiquitin ligase, domain of unknown function DUF908;IPR010314|E3 ubiquitin ligase, domain of unknown function DUF913;IPR011989|Armadillo-like helical;IPR015940|Ubiquitin-associated domain;IPR016024|Armadillo-type fold;IPR025527|HUWE1/Rev1, ubiquitin binding region;IPR035983|HECT, E3 ligase catalytic domain	0	0	0	0				cytoplasm;protein binding;protein ubiquitination;transferase activity;ubiquitin protein ligase activity;ubiquitin-protein transferase activity		Ubiquitin mediated proteolysis	ko04120			HORVU5Hr1G033930							0	0	0	0
A0A287KEZ4	Ubiquitin carboxyl-terminal hydrolase OS=Hordeum vulgare subsp. vulgare OX=112509 PE=3 SV=1				-0.103147	1.0229	0.844787	0.194087	1	0.934096	1	1	0	0	0	0	0	HORVU3Hr1G022850	chr3H	83651384	83670057	A0A287KEV8;A0A287KEW8;A0A287KEW9;A0A287KEX2;A0A287KEX4;A0A287KEX5;A0A287KEX7;A0A287KEX9;A0A287KEY3;A0A287KEY4;A0A287KEY5;A0A287KEY7;A0A287KEY8;A0A287KEY9;A0A287KEZ1;A0A287KEZ2;A0A287KEZ3;A0A287KEZ4;A0A287KEZ5;A0A287KEZ6;A0A287KEZ7;A0A287KEZ8;A0A287KF01;A0A287KF02;A0A287KF03;A0A287KF05;A0A287KF14;A0A287KF17;A0A287KF31;A0A287KF41;A0A287KF49;A0A287KF54;A0A287KF60;A0A287KF65	IPR001394|Peptidase C19, ubiquitin carboxyl-terminal hydrolase;IPR001607|Zinc finger, UBP-type;IPR003439|ABC transporter-like;IPR003593|AAA+ ATPase domain;IPR009060|UBA-like superfamily;IPR011527|ABC transporter type 1, transmembrane domain;IPR013083|Zinc finger, RING/FYVE/PHD-type;IPR015940|Ubiquitin-associated domain;IPR016652|Ubiquitinyl hydrolase;IPR017871|ABC transporter, conserved site;IPR0…	0	0	0	0				ATP binding;ATPase activity;ATPase-coupled transmembrane transporter activity;cysteine-type peptidase activity;hydrolase activity;integral component of membrane;membrane;metal ion binding;nucleotide binding;peptidase activity;plant-type vacuole;protein binding;protein deubiquitination;proteolysis;thiol-dependent ubiquitin-specific protease activity;thiol-dependent ubiquitinyl hydrolase activity;t…	AT3G21250_MRP6	ABC transporters;Purine metabolism;Thiamine metabolism	ko02010;ko00230;ko00730		ec:3.6.1.15	HORVU3Hr1G022850							0	0	0	0
Q94L27	Alcohol dehydrogenase OS=Hordeum vulgare subsp. vulgare OX=112509 GN=Adh1 PE=3 SV=1	metabolic process		catalytic activity;metal ion binding	0.0114956	1.31441	0.111031	-0.109359	1	0.202454	1	1	0	0	0	0	0	HORVU4Hr1G016810	chr4H	70912804	70929994	A0A287NDG1;A0A287NDG7;A0A287NDH7;A0A287NDI2;A0A287NDJ9;A0A287NDL3;A0A287NDM2;A0A287NDM6;A0A287NDN7;A0A287NDZ0;A0A287NDZ5;A0A287NDZ7;A0A287NE00;A0A287NE10;A0A287NE19;F2EGY0;Q94L27	IPR002328|Alcohol dehydrogenase, zinc-type, conserved site;IPR011032|GroES-like superfamily;IPR013149|Alcohol dehydrogenase, C-terminal;IPR013154|Alcohol dehydrogenase, N-terminal;IPR036291|NAD(P)-binding domain superfamily;|	0	0	0	0				alcohol dehydrogenase (NAD) activity;alcohol dehydrogenase activity, zinc-dependent;cytoplasm;cytosol;formaldehyde catabolic process;metal ion binding;oxidation-reduction process;oxidoreductase activity;S-(hydroxymethyl)glutathione dehydrogenase activity;zinc ion binding		Naphthalene degradation;Chloroalkane and chloroalkene degradation;Pyruvate metabolism;Drug metabolism - cytochrome P450;Metabolism of xenobiotics by cytochrome P450;Fatty acid degradation;Methane metabolism;Glycolysis / Gluconeogenesis;Tyrosine metabolism;alpha-Linolenic acid metabolism;Glycine, serine and threonine metabolism;Retinol metabolism;Phenylalanine degradation III	ko00626;ko00625;ko00620;ko00982;ko00980;ko00071;ko00680;ko00010;ko00350;ko00592;ko00260;ko00830;R-ATA-1119267	AET4Gv20222600	ec:1.1.1.1;ec:1.1.1.284	HORVU4Hr1G016810							0	0	0	0
F2DV15	Predicted protein (Fragment) OS=Hordeum vulgare subsp. vulgare OX=112509 PE=2 SV=1	metabolic process		catalytic activity	-0.554273	-0.291592	-0.172994	0.900722	1	1	1	1	0	0	0	0	0
F2D1Q5	Peroxidase (Fragment) OS=Hordeum vulgare subsp. vulgare OX=112509 PE=2 SV=1	metabolic process;response to stimulus	extracellular	antioxidant activity;catalytic activity;metal ion binding	-0.751465	-0.655172	-0.467932	0.828632	1	0.914022	1	0.733488	0	0	0	0	0
M0WQ79	Uncharacterized protein OS=Hordeum vulgare subsp. vulgare OX=112509 PE=4 SV=1	metabolic process		catalytic activity	-0.554273	-0.182786	-0.0528949	0.531069	1	1	1	1	0	0	0	0	0	HORVU6Hr1G052420	chr6H	322881760	322887916	A0A287U5X6;A0A287U5Y1;A0A287U645;A0A287U649;A0A287U651;A0A287U656;A0A287U659;A0A287U684;A0A287U689;A0A287U6H9;A0A287U6I4;A0A287U6I9;M0WQ78;M0WQ79;M0WQ80	IPR017946|PLC-like phosphodiesterase, TIM beta/alpha-barrel domain superfamily;IPR030395|Glycerophosphodiester phosphodiesterase domain;|	0	0	0	0				glycerophosphodiester phosphodiesterase activity;integral component of membrane;lipid metabolic process;membrane;phosphoric diester hydrolase activity	AT1G66970_SVL2;AT1G66980_SNC4;AT3G20520_GDPDL5;AT4G26690_GDPDL3;AT5G55480_GDPDL4	Glycerophospholipid metabolism	ko00564		ec:3.1.4.46	HORVU6Hr1G052420							0	0	0	0
A0A287MRF4	Barwin domain-containing protein OS=Hordeum vulgare subsp. vulgare OX=112509 PE=4 SV=1				-0.954557	-3.01159	0.172488	-1.44222	1	0.356513	1	1	0	0	0	0	0	HORVU3Hr1G113620	chr3H	688794127	688795251	A0A287MRF4;P93180	IPR001153|Barwin domain;IPR018226|Barwin, conserved site;IPR036908|RlpA-like domain superfamily	0	0	0	1				defense response to bacterium;defense response to fungus	AT3G04720_HEL					HORVU3Hr1G113620							0	0	0	0
F2E2M2	Predicted protein OS=Hordeum vulgare subsp. vulgare OX=112509 PE=2 SV=1				1.14926	1.58015	-0.720232	-0.456009	1	0.997853	1	1	0	0	0	0	0	HORVU2Hr1G032830	chr2H	129225688	129228962	F2E2M2	IPR039613|Protein SPIRAL1-like	0	0	0	0				anisotropic cell growth;cellular response to salt stress;cortical microtubule;cortical microtubule organization;cortical microtubule, transverse to long axis;phragmoplast;preprophase band;spindle microtubule;unidimensional cell growth	AT2G03680_SPR1					HORVU2Hr1G032830							0	0	0	0
A0A287US61	Pyruvate dehydrogenase E1 component subunit alpha OS=Hordeum vulgare subsp. vulgare OX=112509 PE=4 SV=1				-0.571322	-1.33279	0.119024	0.286881	1	0.0283096	1	1	0	-1	0	0	1	HORVU6Hr1G076810	chr6H	527209917	527213203	A0A287US34;A0A287US61;A0A287USJ1	IPR001017|Dehydrogenase, E1 component;IPR017597|Pyruvate dehydrogenase (acetyl-transferring) E1 component, alpha subunit, subgroup y;IPR029061|Thiamin diphosphate-binding fold	0	0	0	0				acetyl-CoA biosynthetic process from pyruvate;intracellular membrane-bounded organelle;mitochondrial pyruvate dehydrogenase complex;oxidation-reduction process;oxidoreductase activity;oxidoreductase activity, acting on the aldehyde or oxo group of donors, disulfide as acceptor;pyruvate dehydrogenase (acetyl-transferring) activity	AT1G24180_IAR4;AT1G59900_E1 ALPHA	Pyruvate metabolism;Glycolysis / Gluconeogenesis;Citrate cycle (TCA cycle);HIF-1 signaling pathway;Valine degradation	ko00620;ko00010;ko00020;ko04066;R-SBI-1119479	SORBI_3008G062200	ec:1.2.4.1	HORVU6Hr1G076810							0	0	0	0
F2EA64	Predicted protein OS=Hordeum vulgare subsp. vulgare OX=112509 PE=2 SV=1	metabolic process		catalytic activity	1.76214	1.88166	0.464668	-1.76121	1	0.202454	1	1	0	0	0	0	0
F2E4Y5	Predicted protein OS=Hordeum vulgare subsp. vulgare OX=112509 PE=2 SV=1			RNA binding	0.418999	-1.76611	-0.24127	-0.181149	1	0.0717909	1	1	0	0	0	0	0
A0A287Q898	Cysteine synthase OS=Hordeum vulgare subsp. vulgare OX=112509 PE=3 SV=1				-0.018878	0.367371	-0.186065	0.305679	1	1	1	1	0	0	0	0	0	HORVU5Hr1G005980	chr5H	9855357	9864286	A0A287Q891;A0A287Q895;A0A287Q898;A0A287Q8A0;A0A287Q8J5;A0A287Q8J9;A0A287Q8X7;A0A287Q8Y3	IPR001216|Cysteine synthase/cystathionine beta-synthase, pyridoxal-phosphate attachment site;IPR001926|Pyridoxal-phosphate dependent enzyme;IPR005856|Cysteine synthase;IPR005859|Cysteine synthase CysK;IPR036052|Tryptophan synthase beta subunit-like PLP-dependent enzyme	0	0	0	0				cellular amino acid biosynthetic process;cysteine biosynthetic process;cysteine biosynthetic process from serine;cysteine synthase activity;cytoplasm;pyridoxal phosphate binding;transferase activity	AT3G04940_CYSD1;AT3G22460_OASA2;AT4G14880_OASA1;AT5G28020_CYSD2;AT5G28030_DES1	Sulfur metabolism;Cysteine and methionine metabolism;Cysteine biosynthesis I	ko00920;ko00270;R-ATA-1119331	AET5Gv20073600	ec:2.5.1.47	HORVU5Hr1G005980							0	0	0	0
A0A287GMU8	Chlorophyll a-b binding protein, chloroplastic OS=Hordeum vulgare subsp. vulgare OX=112509 PE=3 SV=1				-0.413115	0.981122	-1.23107	0.349365	1	1	1	1	0	0	0	0	0	HORVU1Hr1G088880	chr1H	542999388	543000572	A0A287GMU8;A0A287GN00	IPR001344|Chlorophyll A-B binding protein, plant;IPR022796|Chlorophyll A-B binding protein;IPR023329|Chlorophyll a/b binding domain superfamily	0	0	0	0				chlorophyll binding;chloroplast;chloroplast thylakoid membrane;integral component of membrane;membrane;photosynthesis;photosynthesis, light harvesting;photosystem I;photosystem II;plastid;protein-chromophore linkage;thylakoid	AT1G29910_LHCB1.1;AT1G29920_LHCB1.1;AT1G29930_LHCB1.3;AT2G34420_LHB1B2;AT2G34430_LHB1B1	Starch biosynthesis	R-LPE-1119477	LPERR01G25000		HORVU1Hr1G088880							0	0	0	0
A0A287WJT2	Ribosomal_L7Ae domain-containing protein OS=Hordeum vulgare subsp. vulgare OX=112509 PE=4 SV=1				-0.137648	-6.64386	-0.341903	-0.0306192	1		1	1	0	0	0	0	0	HORVU7Hr1G054670	chr7H	221347389	221350163	A0A287WJQ9;A0A287WJT2;A0A287WJT3;A0A287WJT7;A0A287WJT9;A0A287WJX9;A0A287WK47;M0VKS2	IPR001921|Ribosomal protein L7A/L8;IPR004037|Ribosomal protein L7Ae conserved site;IPR004038|Ribosomal protein L7Ae/L30e/S12e/Gadd45;IPR018492|Ribosomal protein L7Ae/L8/Nhp2 family;IPR029064|50S ribosomal protein L30e-like;IPR038524|Ribosomal protein L7A/L8 superfamily;|	0	0	0	0				cytosolic large ribosomal subunit;maturation of LSU-rRNA;ribonucleoprotein complex;ribosome biogenesis;RNA binding	AT2G47610_RPL7AA;AT3G62870_RPL7AB	Ribosome	ko03010			HORVU7Hr1G054670							0	0	0	0
F2DM74	Predicted protein OS=Hordeum vulgare subsp. vulgare OX=112509 PE=2 SV=1	regulation of biological process		protein binding	-0.011588	-0.0709665	-0.00433459	0.793272	1	1	1	0.974477	0	0	0	0	0
A0A287HGA5	Uncharacterized protein OS=Hordeum vulgare subsp. vulgare OX=112509 PE=3 SV=1				0.10165	-0.496142	-0.101598	0.690641	1	1	1	1	0	0	0	0	0	HORVU2Hr1G026750	chr2H	86118846	86125631	A0A287HGA0;A0A287HGA5;A0A287HGD6;A0A287HGL9;A0A287HGM2;A0A287HGN8	IPR001412|Aminoacyl-tRNA synthetase, class I, conserved site;IPR002300|Aminoacyl-tRNA synthetase, class Ia;IPR004493|Leucyl-tRNA synthetase, class Ia, archaeal/eukaryotic cytosolic;IPR009008|Valyl/Leucyl/Isoleucyl-tRNA synthetase, editing domain;IPR009080|Aminoacyl-tRNA synthetase, class Ia, anticodon-binding;IPR013155|Methionyl/Valyl/Leucyl/Isoleucyl-tRNA synthetase, anticodon-binding;IPR014729|…	0	0	0	0				aminoacyl-tRNA editing activity;aminoacyl-tRNA ligase activity;aminoacyl-tRNA metabolism involved in translational fidelity;ATP binding;cytoplasm;leucine-tRNA ligase activity;leucyl-tRNA aminoacylation;ligase activity;nucleotide binding;translation;tRNA aminoacylation for protein translation	AT1G09620_					HORVU2Hr1G026750							0	0	0	0
F2CRU9	Predicted protein OS=Hordeum vulgare subsp. vulgare OX=112509 PE=2 SV=1	cell organization and biogenesis	chromosome;nucleus	DNA binding	2.65947	0.478195	2.6427	-0.813499	0.0868251	1	0.0785468	1	0	0	0	0	0
A0A287WL01	ANK_REP_REGION domain-containing protein OS=Hordeum vulgare subsp. vulgare OX=112509 PE=4 SV=1				0.765535	0.896078	-0.438307	-0.424688	1	1	1	1	0	0	0	0	0	HORVU7Hr1G055860	chr7H	229617896	229622560	A0A287WKP4;A0A287WKQ4;A0A287WKQ5;A0A287WL01	IPR002110|Ankyrin repeat;IPR020683|Ankyrin repeat-containing domain;IPR036770|Ankyrin repeat-containing domain superfamily;IPR041243|STI1 domain;|	0	0	0	0				chloroplast targeting sequence binding;integral component of chloroplast outer membrane;protein binding;protein targeting to chloroplast	AT2G17390_AKR2B;AT4G35450_AKR2					HORVU7Hr1G055860							0	0	0	0
F2DB40	Predicted protein OS=Hordeum vulgare subsp. vulgare OX=112509 PE=2 SV=1			protein binding	0.302173	-0.354759	-0.388355	0.0894982	1	1	1	1	0	0	0	0	0
F2CQ27	GTP-binding nuclear protein OS=Hordeum vulgare subsp. vulgare OX=112509 PE=2 SV=1	regulation of biological process;response to stimulus;transport	nucleus	catalytic activity;nucleotide binding	0.15056	1.09491	-0.0831412	0.0962619	1	0.154337	1	1	0	0	0	0	0	HORVU1Hr1G090760	chr1H	546901889	546904963	A0A287GPD0;A0A287GPD6;A0A287GPE1;A0A287GPF8;A0A287GPG3;A0A287GPI3;F2CQ27	IPR001806|Small GTPase;IPR002041|Ran GTPase;IPR005225|Small GTP-binding protein domain;IPR027417|P-loop containing nucleoside triphosphate hydrolase	0	0	0	0				cytoplasm;GTP binding;GTPase activity;intracellular;nucleocytoplasmic transport;nucleotide binding;nucleus;protein import into nucleus;protein transport;ribosomal subunit export from nucleus	AT5G20010_RAN1;AT5G20020_RAN2	Ribosome biogenesis in eukaryotes;Nucleocytoplasmic transport;Purine metabolism;Thiamine metabolism;TCA cycle (plant)	ko03008;ko03013;ko00230;ko00730;R-OLO-1119533	KN539521.1_FG001	ec:3.6.1.15	HORVU1Hr1G090760							0	0	0	0
A0A287TCL5	Peptidyl-prolyl cis-trans isomerase OS=Hordeum vulgare subsp. vulgare OX=112509 PE=3 SV=1				-0.323733	-0.253257	-0.494109	0.0342157	1	1	1	1	0	0	0	0	0	HORVU6Hr1G012570	chr6H	24667229	24684418	A0A287TCB3;A0A287TCE0;A0A287TCL5;A0A287TCL9	IPR002130|Cyclophilin-type peptidyl-prolyl cis-trans isomerase domain;IPR020892|Cyclophilin-type peptidyl-prolyl cis-trans isomerase, conserved site;IPR024936|Cyclophilin-type peptidyl-prolyl cis-trans isomerase;IPR029000|Cyclophilin-like domain superfamily	0	0	0	0				chloroplast;cyclosporin A binding;cytosol;Golgi apparatus;isomerase activity;peptidyl-prolyl cis-trans isomerase activity;plasma membrane;protein folding;protein peptidyl-prolyl isomerization;protein refolding;unfolded protein binding	AT2G21130_CYP19-2;AT4G38740_CYP18-3	Lateral root initiation	R-TDI-9030557	TRIDC6BG012730		HORVU6Hr1G012570	1	0	0	1	0	0	0	0	0	0
F2CVI3	Predicted protein OS=Hordeum vulgare subsp. vulgare OX=112509 PE=2 SV=1	defense response;metabolic process;response to stimulus	cytoplasm	catalytic activity;metal ion binding	-0.603841	-0.612637	-0.590745	-0.452057	1	1	1	1	0	0	0	0	0	HORVU6Hr1G080160	chr6H	540207325	540211438	A0A287UV92;A0A287UVD9;F2CVI3	IPR008162|Inorganic pyrophosphatase;IPR036649|Inorganic pyrophosphatase superfamily	0	0	0	0				cytoplasm;inorganic diphosphatase activity;magnesium ion binding;phosphate-containing compound metabolic process	AT5G09650_PPA6	Oxidative phosphorylation	ko00190		ec:3.6.1.1	HORVU6Hr1G080160							0	0	0	0
A0A287FA91	Coatomer subunit gamma OS=Hordeum vulgare subsp. vulgare OX=112509 PE=3 SV=1				0.222805	1.98841	0.344828	-1.26534	1	0.52969	1	1	0	0	0	0	0	HORVU1Hr1G042050	chr1H	303564588	303574932	A0A287FA81;A0A287FA82;A0A287FA85;A0A287FA86;A0A287FA87;A0A287FA88;A0A287FA91;A0A287FA93;A0A287FA96;A0A287FA98;A0A287FAA2;A0A287FAA3;A0A287FAA8;A0A287FAA9;A0A287FAB4;A0A287FAC1;A0A287FAC4;M0V6F5;M0V6F6	IPR002553|Clathrin/coatomer adaptor, adaptin-like, N-terminal;IPR009028|Coatomer/calthrin adaptor appendage, C-terminal subdomain;IPR011989|Armadillo-like helical;IPR012295|TBP domain superfamily;IPR013040|Coatomer, gamma subunit, appendage, Ig-like subdomain;IPR013041|Clathrin adaptor, appendage, Ig-like subdomain superfamily;IPR016024|Armadillo-type fold;IPR017106|Coatomer gamma subunit;IPR0321…	0	0	0	0				COPI vesicle coat;COPI-coated vesicle membrane;cytoplasm;cytoplasmic vesicle;endoplasmic reticulum;endoplasmic reticulum to Golgi vesicle-mediated transport;endoplasmic reticulum-Golgi intermediate compartment;Golgi apparatus;Golgi membrane;intra-Golgi vesicle-mediated transport;intracellular protein transport;membrane;membrane coat;protein secretion;protein transport;structural molecule activity…	AT2G16200_					HORVU1Hr1G042050							0	0	0	0
A0A287E0S1	Glucose-6-phosphate isomerase OS=Hordeum vulgare subsp. vulgare OX=112509 PE=3 SV=1				-0.330973	6.64386	1.11437	-0.75877	1		0.248517	0.55461	0	0	0	0	0	HORVU0Hr1G013220	chrUn	75877333	75883176	A0A287E0R8;A0A287E0S1;A0A287E0S3;A0A287E0S6;A0A287E0S8;A0A287E0U2;A0A287E0U4;A0A287E0U8;A0A287E0W0;M0UWB0;M0UWB1	IPR001672|Phosphoglucose isomerase (PGI);IPR018189|Phosphoglucose isomerase, conserved site;IPR035476|Phosphoglucose isomerase, SIS domain 1;IPR035482|Phosphoglucose isomerase, SIS domain 2	0	0	0	0				cytosol;gluconeogenesis;glucose 6-phosphate metabolic process;glucose-6-phosphate isomerase activity;glycolytic process;intramolecular transferase activity;isomerase activity;monosaccharide binding	AT4G24620_PGI1	Amino sugar and nucleotide sugar metabolism;Starch and sucrose metabolism;Glycolysis / Gluconeogenesis;Biosynthesis of nucleotide sugars;Pentose phosphate pathway;Cytosolic glycolysis;Cytosolic glycolysis (R-TDI-1119570);Ascorbate biosynthesis	ko00520;ko00500;ko00010;ko01250;ko00030;R-HVU-1119570;R-TDI-1119570;R-TDI-1119410	TRIDC5AG038670	ec:5.3.1.9	HORVU0Hr1G013220							0	0	0	1
F2CPW8	Predicted protein OS=Hordeum vulgare subsp. vulgare OX=112509 PE=2 SV=1	metabolic process		catalytic activity;protein binding	0.41792	1.41251	0.609755	1.34142	1	0.124192	1	0.430682	0	0	0	0	0	HORVU7Hr1G117710	chr7H	645731921	645733781	A0A287XY27;A0A287XY33;A0A287XY98;A0A287XYD6;A0A287XYE5;A0A287XYF1;A0A287XYF7;A0A287XYG2;F2CPW8	IPR001077|O-methyltransferase domain;IPR012967|Plant methyltransferase dimerisation;IPR016461|O-methyltransferase COMT-type;IPR029063|S-adenosyl-L-methionine-dependent methyltransferase;IPR036388|Winged helix-like DNA-binding domain superfamily;IPR036390|Winged helix DNA-binding domain superfamily	0	0	0	0				aromatic compound biosynthetic process;methylation;methyltransferase activity;O-methyltransferase activity;protein dimerization activity;S-adenosylmethionine-dependent methyltransferase activity;transferase activity		Stilbenoid, diarylheptanoid and gingerol biosynthesis;Tricin biosynthesis	ko00945;R-CSI-9609573	orange1.1g024046m		HORVU7Hr1G117710							0	0	0	0
F2E611	Succinate dehydrogenase [ubiquinone] flavoprotein subunit, mitochondrial OS=Hordeum vulgare subsp. vulgare OX=112509 PE=2 SV=1	metabolic process;transport	membrane	catalytic activity;nucleotide binding	0.321928	0.461529	-0.24127	0.119024	1	1	1	1	0	0	0	0	0
A0A287G403	DNA helicase OS=Hordeum vulgare subsp. vulgare OX=112509 PE=3 SV=1				0.325386	2.1398	-0.641604	-0.0174171	1	0.00182587	1	1	0	1	0	0	1	HORVU1Hr1G070110	chr1H	488299092	488305072	A0A287G3Z0;A0A287G3Z5;A0A287G3Z7;A0A287G3Z8;A0A287G400;A0A287G403;A0A287G406;A0A287G407;A0A287G408;A0A287G409;A0A287G410;A0A287G411;A0A287G413;A0A287G414;A0A287G415;A0A287G416;A0A287G417;A0A287G418;A0A287G419;A0A287G420;A0A287G421;A0A287G422;A0A287G424;A0A287G428;A0A287G433;Q40075	IPR001208|MCM domain;IPR003593|AAA+ ATPase domain;IPR008046|DNA replication licensing factor Mcm3;IPR012340|Nucleic acid-binding, OB-fold;IPR018525|Mini-chromosome maintenance, conserved site;IPR027417|P-loop containing nucleoside triphosphate hydrolase;IPR027925|MCM N-terminal domain;IPR031327|Mini-chromosome maintenance protein;IPR033762|MCM OB domain;IPR041562|MCM, AAA-lid domain	0	0	0	0				ATP binding;DNA binding;DNA duplex unwinding;DNA helicase activity;DNA replication;DNA replication initiation;DNA replication origin binding;DNA strand elongation involved in DNA replication;double-strand break repair via break-induced replication;helicase activity;hydrolase activity;integral component of membrane;MCM complex;membrane;mitotic DNA replication initiation;nucleotide binding;nucleus;…	AT5G46280_MCM3	DNA replication;Cell cycle - yeast;Cell cycle;Meiosis - yeast;Purine metabolism;Thiamine metabolism;DNA replication Initiation;Activation of pre-replication complex;Assembly of pre-replication complex;DNA replication Initiation (R-HVU-9675824)	ko03030;ko04111;ko04110;ko04113;ko00230;ko00730;R-TDI-9675824;R-TDI-9645850;R-TDI-9640882;R-HVU-9675824	TRIDC1BG050290	ec:3.6.1.15	HORVU1Hr1G070110							0	0	0	1
F2DNE8	Predicted protein OS=Hordeum vulgare subsp. vulgare OX=112509 PE=2 SV=1				-0.210897	4.12052	1.90574	-1.89432	1	0.0195382	1	0.919762	0	1	0	0	1	HORVU7Hr1G082040	chr7H	490281159	490282593	A0A287X305;A0A287X3C2;F2DNE8	IPR007011|Late embryogenesis abundant protein, SMP subgroup	0	1	1	1					AT1G03120_ATRAB28;AT3G22490_RAB28;AT3G22500_ECP31;AT5G27980_;AT5G53260_;AT5G53270_	HSFA7/ HSFA6B-regulatory network-induced by drought and ABA.	R-OSA-9623703	Os06g0341300		HORVU7Hr1G082040							0	0	0	0
J7GP58	Sucrose:fructan 6-fructosyltransferase OS=Hordeum vulgare subsp. vulgare OX=112509 PE=3 SV=1	metabolic process	membrane	catalytic activity	-2.30757	-1.04097	-1.49005	0.719841	0.0616494	0.127698	0.904206	1	0	0	0	0	0	HORVU7Hr1G001040	chr7H	2257283	2260447	A0A287VC64;A0A287VC69;A0A287VC70;A0A287VCA2;A0A287VCA8;A0A287VCB3;J7GP58;M0YBF9;Q96466;Q9AUH2;Q9AUH3	IPR001362|Glycoside hydrolase, family 32;IPR013148|Glycosyl hydrolase family 32, N-terminal;IPR013189|Glycosyl hydrolase family 32, C-terminal;IPR013320|Concanavalin A-like lectin/glucanase domain superfamily;IPR023296|Glycosyl hydrolase, five-bladed beta-propellor domain superfamily;|	0	0	0	0				carbohydrate metabolic process;hydrolase activity;hydrolase activity, acting on glycosyl bonds;hydrolase activity, hydrolyzing O-glycosyl compounds;integral component of membrane;levansucrase activity;membrane;metabolic process;transferase activity;transferase activity, transferring glycosyl groups		Starch and sucrose metabolism;Galactose metabolism;Fructan biosynthesis	ko00500;ko00052;R-TTU-1119360	TRITD4Av1G261410	ec:2.4.1.10	HORVU7Hr1G001040							0	0	0	0
A0A287F852	Uncharacterized protein OS=Hordeum vulgare subsp. vulgare OX=112509 PE=4 SV=1				-0.293359	0.207893	-0.753896	-0.327348	1	1	1	1	0	0	0	0	0	HORVU1Hr1G039790	chr1H	280248120	280253492	A0A287F7Z7;A0A287F7Z9;A0A287F802;A0A287F807;A0A287F810;A0A287F818;A0A287F820;A0A287F852	IPR000504|RNA recognition motif domain;IPR012677|Nucleotide-binding alpha-beta plait domain superfamily;IPR034131|DAZ-associated protein 1, RNA recognition motif 2;IPR035979|RNA-binding domain superfamily	0	0	0	0				nucleic acid binding;nucleus;regulation of RNA metabolic process;ribonucleoprotein complex;RNA binding		mRNA surveillance pathway;Chorismate biosynthesis	ko03015;R-BRA-1119430	Bra035024		HORVU1Hr1G039790							0	0	0	0
F2CQ37	V-type proton ATPase subunit H OS=Hordeum vulgare subsp. vulgare OX=112509 PE=2 SV=1	transport		catalytic activity;transporter activity	0.474047	-0.166503	0.212881	-0.461959	1	1	1	0.9533	0	0	0	0	0	HORVU2Hr1G042700	chr2H	214952431	214958631	A0A287HTT2;A0A287HTV5;A0A287HU47;A0A287HU60;F2CQ37	IPR004908|ATPase, V1 complex, subunit H;IPR011987|ATPase, V1 complex, subunit H, C-terminal;IPR011989|Armadillo-like helical;IPR016024|Armadillo-type fold;IPR038497|ATPase, V1 complex, subunit H, C-terminal domain superfamily	0	0	0	0				GO_0015991;ion transport;proton transmembrane transport;proton-transporting ATPase activity, rotational mechanism;vacuolar proton-transporting V-type ATPase, V1 domain	AT3G42050_VHA-H	Photosynthesis;Oxidative phosphorylation;mTOR signaling pathway;Lysosome;Phagosome	ko00195;ko00190;ko04150;ko04142;ko04145		ec:7.1.2.2	HORVU2Hr1G042700							0	0	0	0
A0A287UPG1	Annexin OS=Hordeum vulgare subsp. vulgare OX=112509 PE=3 SV=1				-0.483985	0.304511	0.0717627	0.85599	1	1	1	1	0	0	0	0	0	HORVU6Hr1G074440	chr6H	514097241	514103959	A0A287UPC3;A0A287UPD0;A0A287UPG1;A0A287UPT8	IPR001464|Annexin;IPR009118|Annexin D, plant;IPR018252|Annexin repeat, conserved site;IPR018502|Annexin repeat;IPR037104|Annexin superfamily	0	0	0	0				calcium ion binding;calcium-dependent phospholipid binding;response to cold;response to heat;response to salt stress;response to water deprivation	AT1G35720_ANN1;AT5G10220_ANN6;AT5G10230_ANNAT7;AT5G65020_ANN2	GA12 biosynthesis	R-LAN-1119557	TanjilG_14379		HORVU6Hr1G074440							0	0	0	0
F2CSH7	Predicted protein (Fragment) OS=Hordeum vulgare subsp. vulgare OX=112509 PE=2 SV=1	metabolic process		catalytic activity	-0.187707	-0.179515	-0.448115	0.469886	1	1	1	1	0	0	0	0	0
Q949H0	40S ribosomal protein S7 OS=Hordeum vulgare OX=4513 GN=RPS7 PE=2 SV=1	metabolic process	ribosome	structural molecule activity	0.0071955	0.530071	-0.176251	-0.246395	1	1	1	1	0	0	0	0	0
M0WQP8	MFS domain-containing protein OS=Hordeum vulgare subsp. vulgare OX=112509 PE=3 SV=1	transport	membrane	transporter activity	-0.169745	-0.413115	0.276199	0.163499	1	0.743525	1	1	0	0	0	0	0	HORVU1Hr1G052040	chr1H	385752912	385757976	A0A287FKA5;A0A287FKD6;M0WQP8;Q8GT51;Q8GT52	IPR003663|Sugar/inositol transporter;IPR005828|Major facilitator, sugar transporter-like;IPR005829|Sugar transporter, conserved site;IPR020846|Major facilitator superfamily domain;IPR036259|MFS transporter superfamily;|	0	0	0	0				carbohydrate transport;carbohydrate:proton symporter activity;glucose import;integral component of membrane;integral component of plasma membrane;membrane;proton transmembrane transport;transmembrane transport;transmembrane transporter activity;transporter activity	AT1G20840_MSSP1;AT3G51490_TMT3;AT4G35300_TMT2					HORVU1Hr1G052040							0	0	0	0
F2D621	Predicted protein OS=Hordeum vulgare subsp. vulgare OX=112509 PE=2 SV=1	cell organization and biogenesis	chromosome;nucleus	DNA binding	-0.279284	-1.09234	-0.382702	0.0717627	1	0.430753	1	1	0	0	0	0	0
A0A287WK03	Uncharacterized protein OS=Hordeum vulgare subsp. vulgare OX=112509 PE=3 SV=1				-0.21927	-0.258425	-0.405451	0.543991	1	1	1	1	0	0	0	0	0	HORVU7Hr1G054380	chr7H	216784253	216787004	A0A287WJM9;A0A287WJQ3;A0A287WK03	IPR004639|Tetrapyrrole biosynthesis, glutamate-1-semialdehyde aminotransferase;IPR005814|Aminotransferase class-III;IPR015421|Pyridoxal phosphate-dependent transferase, major domain;IPR015422|Pyridoxal phosphate-dependent transferase domain 1;IPR015424|Pyridoxal phosphate-dependent transferase	0	0	0	0				catalytic activity;chlorophyll biosynthetic process;chloroplast;glutamate-1-semialdehyde 2,1-aminomutase activity;isomerase activity;plastid;porphyrin-containing compound biosynthetic process;protoporphyrinogen IX biosynthetic process;pyridoxal phosphate binding;tetrapyrrole biosynthetic process;transaminase activity	AT3G48730_GSA2;AT5G63570_GSA1	Porphyrin and chlorophyll metabolism;Biosynthesis of cofactors;Tetrapyrrole biosynthesis I	ko00860;ko01240;R-ATA-4827054	AET7Gv20638700	ec:5.4.3.8	HORVU7Hr1G054380							0	0	0	0
F2DTL1	Fructose-bisphosphate aldolase OS=Hordeum vulgare subsp. vulgare OX=112509 PE=2 SV=1	metabolic process		catalytic activity	-0.336428	-0.0232698	-0.409278	0.0867838	1	1	1	1	0	0	0	0	0
F2CXF2	Predicted protein OS=Hordeum vulgare subsp. vulgare OX=112509 PE=2 SV=1			RNA binding	-0.312939	-0.552156	-0.444184	0.664483	1	0.691133	1	1	0	0	0	0	0
M0YRL2	Peroxidase OS=Hordeum vulgare subsp. vulgare OX=112509 PE=3 SV=1	metabolic process;response to stimulus	extracellular	antioxidant activity;catalytic activity;metal ion binding	0.503858	1.19535	0.362891	0.151859	1	1	1	1	0	0	0	0	0	HORVU2Hr1G124960	chr2H	759783706	759785329	A0A287JT14;F2CTL9;M0YRL2;M0YRL3	IPR000823|Plant peroxidase;IPR002016|Haem peroxidase;IPR010255|Haem peroxidase superfamily;IPR019793|Peroxidases heam-ligand binding site;IPR019794|Peroxidase, active site;IPR033905|Secretory peroxidase	0	0	0	0				cellular oxidant detoxification;extracellular region;heme binding;hydrogen peroxide catabolic process;metal ion binding;oxidation-reduction process;oxidoreductase activity;peroxidase activity;plant-type cell wall;plasmodesma;response to oxidative stress		Phenylpropanoid biosynthesis;Development of root hair	ko00940;R-OSA-9639861	Os03g0368300		HORVU2Hr1G124960							0	0	0	0
F2DUH3	Predicted protein (Fragment) OS=Hordeum vulgare subsp. vulgare OX=112509 PE=2 SV=1	metabolic process;regulation of biological process	cytoplasm;cytosol;membrane	nucleotide binding;protein binding	-0.027675	0.799087	-0.251539	0.214125	1	1	1	1	0	0	0	0	0
A0A287R1L5	Beta-galactosidase OS=Hordeum vulgare subsp. vulgare OX=112509 PE=3 SV=1				-0.734563	-0.880976	-0.07552	0.167358	1	1	1	1	0	0	0	0	0	HORVU5Hr1G045820	chr5H	355225160	355258882	A0A287R139;A0A287R144;A0A287R149;A0A287R152;A0A287R154;A0A287R1A4;A0A287R1A9;A0A287R1E1;A0A287R1K5;A0A287R1L0;A0A287R1L5	IPR000922|D-galactoside/L-rhamnose binding SUEL lectin domain;IPR001944|Glycoside hydrolase, family 35;IPR008979|Galactose-binding-like domain superfamily;IPR017853|Glycoside hydrolase superfamily;IPR019801|Glycoside hydrolase, family 35, conserved site;IPR031330|Glycoside hydrolase 35, catalytic domain;IPR041392|Beta-galactosidase, beta-sandwich domain	0	0	0	0				beta-galactosidase activity;carbohydrate binding;carbohydrate metabolic process;cell wall;hydrolase activity;hydrolase activity, acting on glycosyl bonds;hydrolase activity, hydrolyzing O-glycosyl compounds;metabolic process;vacuole	AT2G32810_BGAL9	Glycosaminoglycan degradation;Other glycan degradation;Glycosphingolipid biosynthesis - ganglio series;Sphingolipid metabolism;Galactose metabolism	ko00531;ko00511;ko00604;ko00600;ko00052		ec:3.2.1.23	HORVU5Hr1G045820							0	0	0	0
M0URS7	Peptidase_M24 domain-containing protein OS=Hordeum vulgare subsp. vulgare OX=112509 PE=4 SV=1				-0.0528949	0.0440443	-0.403542	-0.018878	1	1	1	1	0	0	0	0	0	HORVU1Hr1G059960	chr1H	435593439	435596729	A0A287FU92;A0A287FU94;A0A287FU95;A0A287FU99;A0A287FUA0;E0A9F0;M0URS7	IPR000994|Peptidase M24;IPR001714|Peptidase M24, methionine aminopeptidase;IPR004545|PA2G4 family;IPR036005|Creatinase/aminopeptidase-like;IPR036388|Winged helix-like DNA-binding domain superfamily;IPR036390|Winged helix DNA-binding domain superfamily	0	0	0	0				cytoplasm;nucleic acid binding;nucleolus	AT3G51800_ATG2					HORVU1Hr1G059960							0	0	0	0
Q40043	Dehydrin 7 OS=Hordeum vulgare OX=4513 GN=dhn7 PE=3 SV=1	response to stimulus			5.24891	4.37379	0.905351	-2.36587	0.000480151	0.000499401	1	0.2949	1	1	0	0	1	HORVU5Hr1G092160	chr5H	587675673	587676642	A0A287S8C5;A0A287S8I1;A0A287S8M0;F2D383;Q40043;Q549A8	IPR000167|Dehydrin;IPR030513|Dehydrin, conserved site	0	1	1	1				cold acclimation;cytosol;response to abscisic acid;response to water;response to water deprivation						HORVU5Hr1G092160							0	0	0	0
M0XNN4	Adenylyl cyclase-associated protein OS=Hordeum vulgare subsp. vulgare OX=112509 PE=3 SV=1	cell organization and biogenesis		protein binding	-0.123434	0.22404	-0.586406	0.791606	1	1	1	1	0	0	0	0	0	HORVU4Hr1G008940	chr4H	25535830	25543683	A0A287N4K9;A0A287N4L3;A0A287N4N3;A0A287N4S5;A0A287N4S6;M0XNN4	IPR001837|Adenylate cyclase-associated CAP;IPR006599|CARP motif;IPR013912|Adenylate cyclase-associated CAP, C-terminal;IPR013992|Adenylate cyclase-associated CAP, N-terminal;IPR016098|Cyclase-associated protein CAP/septum formation inhibitor MinC, C-terminal;IPR017901|C-CAP/cofactor C-like domain;IPR018106|CAP, conserved site, N-terminal;IPR036222|Adenylate cyclase-associated CAP, N-terminal doma…	0	0	0	0				actin binding;actin polymerization or depolymerization;adenylate cyclase binding;cell morphogenesis;cortical actin cytoskeleton;cytoskeleton organization;establishment or maintenance of cell polarity;regulation of adenylate cyclase activity	AT4G34490_ATCAP1	Tetrahydrofolate biosynthesis I;Tetrahydrofolate biosynthesis II	R-BVU-1119265;R-BVU-1119523	BVRB_4g079130		HORVU4Hr1G008940							0	0	0	0
A0A287PA65	Uncharacterized protein OS=Hordeum vulgare subsp. vulgare OX=112509 PE=4 SV=1				1.42814	1.04404	0.126973	-0.673463	1	1	1	1	0	0	0	0	0	HORVU4Hr1G060870	chr4H	510806317	510808521	A0A287P9S9;A0A287P9T6;A0A287PA65;A0A287PAX8	|	0	0	0	0										HORVU4Hr1G060870							0	0	0	0
A0A287GI21	Uncharacterized protein OS=Hordeum vulgare subsp. vulgare OX=112509 PE=4 SV=1				0.921436	3.52319	2.03598	-0.452057	0.949398	3.77367e-06	0.0057159	1	0	1	1	0	1	HORVU1Hr1G082820	chr1H	530530018	530532965	A0A287GI21;A0A287GI25;A0A287GI27;A0A287GI29;A0A287GI31;A9Q2Q5	|	0	1	0	1										HORVU1Hr1G082820							0	0	0	0
F2E7G1	Predicted protein OS=Hordeum vulgare subsp. vulgare OX=112509 PE=2 SV=1	metabolic process;regulation of biological process	cytoplasm	catalytic activity;nucleotide binding;RNA binding	0.0243197	0.372952	-0.0394883	0.250962	1	1	1	1	0	0	0	0	0
A0A287MB57	Obg-like ATPase 1 OS=Hordeum vulgare subsp. vulgare OX=112509 PE=3 SV=1				-0.265345	0.379621	-0.413115	0.874994	1	1	1	1	0	0	0	0	0	HORVU3Hr1G092970	chr3H	640635827	640645365	A0A287MB46;A0A287MB47;A0A287MB48;A0A287MB49;A0A287MB51;A0A287MB52;A0A287MB53;A0A287MB54;A0A287MB55;A0A287MB56;A0A287MB57;A0A287MB58;A0A287MB59;A0A287MB61;A0A287MB62;A0A287MB63;A0A287MB64;A0A287MB66;A0A287MB75;M0V752	IPR000719|Protein kinase domain;IPR004396|Ribosome-binding ATPase YchF/Obg-like ATPase 1;IPR006073|GTP binding domain;IPR011009|Protein kinase-like domain superfamily;IPR012675|Beta-grasp domain superfamily;IPR012676|TGS-like;IPR013029|YchF, C-terminal domain;IPR017441|Protein kinase, ATP binding site;IPR023192|TGS-like domain superfamily;IPR027417|P-loop containing nucleoside triphosphate hydrol…	0	0	0	0				ATP binding;ATPase activity;cytoplasm;cytosol;GTP binding;GTPase activity;hydrolase activity;negative regulation of defense response to bacterium;negative regulation of response to salt stress;nucleotide binding;protein kinase activity;protein phosphorylation;response to salt stress;ribosomal large subunit binding;ribosome binding	AT1G30580_YchF1	Apelin signaling pathway;PI3K-Akt signaling pathway;mTOR signaling pathway;AMPK signaling pathway;Autophagy - animal;Tight junction;FoxO signaling pathway;Abscisic acid (ABA) mediated signaling;Response to salinity	ko04371;ko04151;ko04150;ko04152;ko04140;ko04530;ko04068;R-AOF-3899351;R-AOF-9638808	evm.model.AsparagusV1_06.1861		HORVU3Hr1G092970							0	0	0	0
A0A287I007	Malic enzyme OS=Hordeum vulgare subsp. vulgare OX=112509 PE=3 SV=1				-0.134477	-0.286304	-0.0619024	0.197865	1	1	1	1	0	0	0	0	0	HORVU2Hr1G050980	chr2H	296726503	296742185	A0A287HZN2;A0A287HZQ9;A0A287HZR4;A0A287HZX5;A0A287I007;A0A287I009;A0A287I012;A0A287I014	IPR001891|Malic oxidoreductase;IPR012301|Malic enzyme, N-terminal domain;IPR012302|Malic enzyme, NAD-binding;IPR015884|Malic enzyme, conserved site;IPR036291|NAD(P)-binding domain superfamily;IPR037062|Malic enzyme, N-terminal domain superfamily	0	0	0	0				malate dehydrogenase (decarboxylating) (NAD+) activity;malate metabolic process;malic enzyme activity;metal ion binding;mitochondrion;NAD binding;oxidation-reduction process;oxidoreductase activity;pyruvate metabolic process	AT2G13560_NAD-ME1	Pyruvate metabolism;Carbon fixation in photosynthetic organisms;TCA cycle (plant)	ko00620;ko00710;R-ATA-1119533	AET2Gv20530000	ec:1.1.1.39;ec:1.1.1.38	HORVU2Hr1G050980							0	0	0	0
F2E0E8	Predicted protein OS=Hordeum vulgare subsp. vulgare OX=112509 PE=2 SV=1	metabolic process	endoplasmic reticulum;membrane	metal ion binding;protein binding	-0.518701	1.13553	-0.00433459	0.568519	1	0.0434406	1	1	0	1	0	0	1
F2CPN1	Predicted protein OS=Hordeum vulgare subsp. vulgare OX=112509 PE=2 SV=1				-0.473931	0.327687	-0.630394	0.62854	1	1	1	1	0	0	0	0	0
F2E3J2	Predicted protein OS=Hordeum vulgare subsp. vulgare OX=112509 PE=2 SV=1	metabolic process		catalytic activity;metal ion binding	-0.514573	-2.34373	-0.846843	-1.4112	1	0.61183	1	1	0	0	0	0	0
F2DI46	Predicted protein OS=Hordeum vulgare subsp. vulgare OX=112509 PE=2 SV=1	regulation of biological process			1.32711	0.0908534	1.07313	-0.736966	0.0328209	1	0.255686	1	1	0	0	0	1
A0A287EWU1	Uncharacterized protein OS=Hordeum vulgare subsp. vulgare OX=112509 PE=3 SV=1				0.41792	-2.12029	-0.870387	-4.23786	1	0.716084	1	0.396397	0	0	0	0	0	HORVU1Hr1G022810	chr1H	98741192	98744845	A0A165D0N3;A0A165D0Q4;A0A287EWS7;A0A287EWU1	IPR005788|Disulphide isomerase;IPR011679|Endoplasmic reticulum resident protein 29, C-terminal;IPR013766|Thioredoxin domain;IPR017937|Thioredoxin, conserved site;IPR036249|Thioredoxin-like superfamily;IPR036356|Endoplasmic reticulum resident protein 29, C-terminal domain superfamily	0	0	0	0				cell;cell redox homeostasis;endoplasmic reticulum;isomerase activity	AT2G47470_PDIL2-1	Protein processing in endoplasmic reticulum;Regulatory network of nutrient accumulation	ko04141;R-OSA-9626305	Os11g0199200		HORVU1Hr1G022810							0	0	0	0
A0A287T290	Importin N-terminal domain-containing protein OS=Hordeum vulgare subsp. vulgare OX=112509 PE=4 SV=1				-0.0603973	-1.02327	-0.172994	0.317304	1	0.0174494	1	1	0	-1	0	0	1	HORVU5Hr1G124770	chr5H	667340964	667351178	A0A287T270;A0A287T273;A0A287T275;A0A287T278;A0A287T280;A0A287T283;A0A287T284;A0A287T288;A0A287T290;A0A287T291;A0A287T293;A0A287T296;A0A287T297;A0A287T2A0;A0A287T2A1;A0A287T2A2;A0A287T2A5;A0A287T2A7;A0A287T2B2;A0A287T2B6;A0A287T2B7;A0A287T2C3;A0A287T2C5;A0A287T2D8;A0A287T2E3;A0A287T2F2;A0A287T2F8;A0A287T2G4;A0A287T2H0;A0A287T2I2;A0A287T2I7;A0A287T2J2;M0ZCD8	IPR001494|Importin-beta, N-terminal domain;IPR011989|Armadillo-like helical;IPR013598|Exportin-1/Importin-beta-like;IPR014877|Exportin-1, C-terminal;IPR016024|Armadillo-type fold;IPR040485|Exportin-1, repeat 3;IPR041123|Chromosome region maintenance repeat;IPR041235|Exportin-1, repeat 2	0	0	0	0				cytoplasm;intracellular protein transport;nuclear export;nuclear export signal receptor activity;nucleus;Ran GTPase binding;regulation of protein export from nucleus;ribosomal large subunit export from nucleus;ribosomal small subunit export from nucleus	AT3G03110_XPO1B;AT5G17020_XPO1	Ribosome biogenesis in eukaryotes;Oxidative phosphorylation;MAPK signaling pathway - fly;Nucleocytoplasmic transport	ko03008;ko00190;ko04013;ko03013			HORVU5Hr1G124770							0	0	0	0
A0A287Q3V5	Uncharacterized protein OS=Hordeum vulgare subsp. vulgare OX=112509 PE=3 SV=1				0.298658	0.541019	1.301	1.86631	1	1	1	0.0978193	0	0	0	0	0	HORVU4Hr1G089090	chr4H	641608344	641613015	A0A287Q334;A0A287Q338;A0A287Q342;A0A287Q345;A0A287Q347;A0A287Q3B0;A0A287Q3C0;A0A287Q3C3;A0A287Q3V0;A0A287Q3V5;M0XNU3	IPR012725|Chaperone DnaK;IPR013126|Heat shock protein 70 family;IPR018181|Heat shock protein 70, conserved site;IPR029047|Heat shock protein 70kD, peptide-binding domain superfamily;IPR029048|Heat shock protein 70kD, C-terminal domain superfamily	0	1	0	0				ATP binding;ATPase activity;ATPase activity, coupled;cellular response to unfolded protein;chaperone cofactor-dependent protein refolding;cytoplasm;heat shock protein binding;misfolded protein binding;mitochondrion;nucleotide binding;protein folding;protein folding chaperone;protein refolding;response to unfolded protein;unfolded protein binding;vacuolar membrane		RNA degradation;NAD biosynthesis I (from aspartate)	ko03018;R-OEU-1119384	Oeu059576		HORVU4Hr1G089090							0	0	0	0
A0A287T5N1	Ubiquitin-like domain-containing protein OS=Hordeum vulgare subsp. vulgare OX=112509 PE=4 SV=1				0.771463	0.345964	-0.375197	0.349365	1	1	1	1	0	0	0	0	0	HORVU6Hr1G002580	chr6H	6670055	6678181	A0A287T5D9;A0A287T5E3;A0A287T5E4;A0A287T5E9;A0A287T5F2;A0A287T5F6;A0A287T5F7;A0A287T5H1;A0A287T5M1;A0A287T5M7;A0A287T5N1;A0A287T5P8;A0A287T5Q8;M0WMB9;M0WMC3	IPR000626|Ubiquitin domain;IPR019954|Ubiquitin conserved site;IPR019956|Ubiquitin;IPR029071|Ubiquitin-like domain superfamily;|	0	0	0	0				BAT3 complex;misfolded protein binding;polyubiquitin modification-dependent protein binding;protein binding;ubiquitin-dependent ERAD pathway	AT5G42220_	PI3K-Akt signaling pathway;Focal adhesion;ECM-receptor interaction	ko04151;ko04510;ko04512			HORVU6Hr1G002580	1	0	0	1	0	0	0	0	0	0
A0A287T4R1	TPR_REGION domain-containing protein OS=Hordeum vulgare subsp. vulgare OX=112509 PE=4 SV=1				0.206643	-1.03209	-0.440263	-0.426625	1	1	1	1	0	0	0	0	0	HORVU6Hr1G001670	chr6H	5062417	5067619	A0A287T4Q5;A0A287T4Q8;A0A287T4R0;A0A287T4R1;A0A287T4R2;A0A287T4Y5;A0A287T4Z0;A0A287T504;A0A287T510	IPR006636|Heat shock chaperonin-binding;IPR011990|Tetratricopeptide-like helical domain superfamily;IPR013026|Tetratricopeptide repeat-containing domain;IPR019734|Tetratricopeptide repeat;IPR034649|Hsp70-interacting protein, N-terminal;IPR041243|STI1 domain;|	0	0	0	0				chaperone cofactor-dependent protein refolding;chaperone-mediated protein folding;cytosol;heat shock protein binding;protein binding;protein dimerization activity;protein-containing complex assembly;response to cadmium ion	AT4G22670_AtHip1	Salicylic acid signaling;Jasmonic acid signaling	R-TDI-6788019;R-TDI-6787011	TRIDC5AG033060		HORVU6Hr1G001670							0	0	0	0
F2D1I7	Predicted protein OS=Hordeum vulgare subsp. vulgare OX=112509 PE=2 SV=1				0.709291	0.259423	-0.0218044	-0.510457	1	1	1	1	0	0	0	0	0	HORVU3Hr1G102520	chr3H	664902741	664906191	A0A287MI76;A0A287MI79;A0A287MI80;A0A287MI82;A0A287MI83;A0A287MI89;A0A287MI92;A0A287MI99;F2D1I7	IPR002715|Nascent polypeptide-associated complex NAC domain;IPR016641|Nascent polypeptide-associated complex subunit alpha;IPR038187|NAC A/B domain superfamily;|	0	0	0	0				nascent polypeptide-associated complex	AT3G12390_;AT5G13850_NACA3					HORVU3Hr1G102520	2	0	1	1	0	0	0	0	0	0
A0A287GU29	Uncharacterized protein OS=Hordeum vulgare subsp. vulgare OX=112509 PE=4 SV=1				0.0426443	0.459432	0.0565835	0.442545	1	1	1	1	0	0	0	0	0	HORVU1Hr1G095100	chr1H	557122078	557125776	A0A287GTW7;A0A287GTZ8;A0A287GU02;A0A287GU29;M0UJ94;M0UJ95	IPR001650|Helicase, C-terminal;IPR011545|DEAD/DEAH box helicase domain;IPR014001|Helicase superfamily 1/2, ATP-binding domain;IPR014014|RNA helicase, DEAD-box type, Q motif;IPR027417|P-loop containing nucleoside triphosphate hydrolase	0	0	0	0				ATP binding;mRNA splicing, via spliceosome;nucleic acid binding;RNA binding;RNA helicase activity;transcription export complex	AT5G11170_RH15;AT5G11200_	Spliceosome;Nucleocytoplasmic transport;mRNA surveillance pathway;Purine metabolism;Thiamine metabolism;Activation of pre-replication complex	ko03040;ko03013;ko03015;ko00230;ko00730;R-BNA-9645850	GSBRNA2T00021568001	ec:3.6.1.15	HORVU1Hr1G095100							0	0	0	0
A0A287KEJ7	tRNA-synt_1 domain-containing protein OS=Hordeum vulgare subsp. vulgare OX=112509 PE=3 SV=2				0.0370307	0.411426	0.859174	-0.12658	1	1	0.027758	1	0	0	1	0	1	HORVU3Hr1G022350	chr3H	78933679	79045801	A0A287KEF9;A0A287KEG4;A0A287KEG5;A0A287KEH0;A0A287KEH1;A0A287KEH4;A0A287KEH8;A0A287KEH9;A0A287KEI6;A0A287KEJ3;A0A287KEJ7;A0A287KEK2;A0A287KEM8;A0A287KEN3;A0A287KEN6;A0A287KEP2	IPR001412|Aminoacyl-tRNA synthetase, class I, conserved site;IPR002300|Aminoacyl-tRNA synthetase, class Ia;IPR002303|Valine-tRNA ligase;IPR009008|Valyl/Leucyl/Isoleucyl-tRNA synthetase, editing domain;IPR009080|Aminoacyl-tRNA synthetase, class Ia, anticodon-binding;IPR014729|Rossmann-like alpha/beta/alpha sandwich fold	0	0	0	0				aminoacyl-tRNA editing activity;aminoacyl-tRNA ligase activity;aminoacyl-tRNA metabolism involved in translational fidelity;ATP binding;cytosol;ligase activity;nucleotide binding;translation;tRNA aminoacylation for protein translation;valine-tRNA ligase activity;valyl-tRNA aminoacylation	AT1G27160_	Drug metabolism - other enzymes;Aminoacyl-tRNA biosynthesis	ko00983;ko00970		ec:3.1.1.1;ec:6.1.1.9	HORVU3Hr1G022350							0	0	0	0
A0A287QUE3	KH type-2 domain-containing protein OS=Hordeum vulgare subsp. vulgare OX=112509 PE=3 SV=1				0.202888	0.301002	-0.204233	-0.07552	1	1	1	1	0	0	0	0	0	HORVU5Hr1G034770	chr5H	236531725	236534211	A0A287QUE3;A0A287QUI2	IPR001351|Ribosomal protein S3, C-terminal;IPR004044|K Homology domain, type 2;IPR005703|Ribosomal protein S3, eukaryotic/archaeal;IPR009019|K homology domain superfamily, prokaryotic type;IPR015946|K homology domain-like, alpha/beta;IPR018280|Ribosomal protein S3, conserved site;IPR036419|Ribosomal protein S3, C-terminal domain superfamily	0	0	0	0				cytosolic small ribosomal subunit;damaged DNA binding;DNA repair;DNA-(apurinic or apyrimidinic site) endonuclease activity;nucleus;ribosome;RNA binding;small ribosomal subunit;structural constituent of ribosome;translation	AT2G31610_RPS3A;AT3G53870_RPS3B;AT5G35530_RPS3C	Ribosome	ko03010			HORVU5Hr1G034770							0	0	0	0
A0A287GMW4	Eukaryotic translation initiation factor 3 subunit D OS=Hordeum vulgare subsp. vulgare OX=112509 PE=3 SV=1				-0.139236	0.153157	-0.192645	0.582074	1	1	1	0.319771	0	0	0	0	0	HORVU1Hr1G088760	chr1H	542657139	542660410	A0A287GMW4;A0A287GMY1	IPR007783|Eukaryotic translation initiation factor 3 subunit D	0	0	0	0				cap-dependent translational initiation;cytoplasm;cytoplasmic translational initiation;eukaryotic 43S preinitiation complex;eukaryotic 48S preinitiation complex;eukaryotic translation initiation factor 3 complex;formation of cytoplasmic translation initiation complex;mRNA cap binding;RNA binding;translation;translation initiation factor activity;translational initiation	AT4G20980_TIF3D1;AT5G44320_	Ribosomal scanning and start codon recognition	R-OSA-1112968			HORVU1Hr1G088760							0	0	0	0
F2DG26	Predicted protein OS=Hordeum vulgare subsp. vulgare OX=112509 PE=2 SV=1				0.903038	0.683472	-0.510457	-0.469929	1	1	1	1	0	0	0	0	0
A0A287SJ39	40S ribosomal protein S12 OS=Hordeum vulgare subsp. vulgare OX=112509 PE=3 SV=1				-0.268817	0.882056	0.191563	0.467801	1	0.596795	1	1	0	0	0	0	0	HORVU5Hr1G103330	chr5H	615398310	615401415	A0A287SIW7;A0A287SIX1;A0A287SJ29;A0A287SJ30;A0A287SJ34;A0A287SJ38;A0A287SJ39;A0A287SJ40;A0A287SJ42;A0A287SJ97	IPR000530|Ribosomal protein S12e;IPR004038|Ribosomal protein L7Ae/L30e/S12e/Gadd45;IPR029064|50S ribosomal protein L30e-like;|	0	0	0	0				cytosolic small ribosomal subunit;intracellular;ribosome;structural constituent of ribosome;translation	AT1G15930_RPS12A;AT2G32060_RPS12C					HORVU5Hr1G103330							0	0	0	0
F2DB07	Predicted protein OS=Hordeum vulgare subsp. vulgare OX=112509 PE=2 SV=1	metabolic process	cytoplasm		-0.380822	-0.844251	-0.448115	0.703987	1	1	1	1	0	0	0	0	0	HORVU2Hr1G025930	chr2H	81780894	81787979	A0A287HFL1;A0A287HFT1;A0A287HFT5;A0A287HFV4;F2DB07	IPR011032|GroES-like superfamily;IPR020818|GroES chaperonin family;IPR037124|GroES chaperonin superfamily	0	0	0	0				chaperone binding;chaperone cofactor-dependent protein refolding;copper ion binding;cytoplasm;metal ion binding;mitochondrial matrix;mitochondrion;protein folding;response to heat;unfolded protein binding	AT1G14980_CPN10;AT1G23100_	SNAC1 transcription network involved in drought and salinity tolerance;Response to Drought	R-OSA-9627499;R-OSA-9623744	Os02g0781400		HORVU2Hr1G025930							0	0	0	0
A0A287G9L0	NmrA domain-containing protein OS=Hordeum vulgare subsp. vulgare OX=112509 PE=4 SV=1				-0.682696	-0.21927	0.286881	0.212881	1	1	1	1	0	0	0	0	0	HORVU1Hr1G075160	chr1H	510048982	510050695	A0A287G9L0;A0A287G9N8;A0A287G9P2;A0A287G9P4;A0A287G9P6;M0YET8	IPR008030|NmrA-like domain;IPR036291|NAD(P)-binding domain superfamily	0	0	0	0					AT1G19540_;AT1G75280_;AT1G75290_;AT1G75300_;AT4G39230_PCBER1	Medicarpin biosynthesis;Maackiain biosynthesis	R-TTU-1119453;R-TTU-1119395	TRITD1Bv1G154320		HORVU1Hr1G075160							0	0	0	0
A5YTR4	Flavonoid O-methyltransferase OS=Hordeum vulgare subsp. vulgare OX=112509 PE=2 SV=1	metabolic process		catalytic activity;protein binding	-1.31115	0.824564	0.981122	0.665393	1	1	1	1	0	0	0	0	0
B1NC18	Ferritin OS=Hordeum vulgare OX=4513 GN=Fer1 PE=2 SV=1	cellular homeostasis;metabolic process;transport		catalytic activity;metal ion binding	-0.115597	0.0717627	-0.510457	-0.106249	1	1	1	1	0	0	0	0	0	HORVU4Hr1G024570	chr4H	141000152	141002800	A0A287NK66;A0A287NK82;A0A287NKI9;A0A287NKM4;B1NC18;Q945F6	IPR001519|Ferritin;IPR008331|Ferritin/DPS protein domain;IPR009040|Ferritin-like diiron domain;IPR009078|Ferritin-like superfamily;IPR012347|Ferritin-like;IPR014034|Ferritin, conserved site	0	0	0	0				cell;cellular iron ion homeostasis;chloroplast stroma;chloroplast thylakoid membrane;cytoplasm;ferric iron binding;ferrous iron binding;ferroxidase activity;flower development;intracellular sequestering of iron ion;iron ion binding;iron ion transport;leaf development;metal ion binding;mitochondrion;oxidation-reduction process;oxidoreductase activity;photosynthesis;protein domain specific binding;…	AT2G40300_FER4;AT3G11050_FER2;AT3G56090_FER3	Ferroptosis;Necroptosis;Porphyrin and chlorophyll metabolism	ko04216;ko04217;ko00860		ec:1.16.3.1	HORVU4Hr1G024570							0	0	0	0
M0VBA1	ATP synthase subunit d, mitochondrial OS=Hordeum vulgare subsp. vulgare OX=112509 PE=3 SV=1	metabolic process;transport	membrane;mitochondrion	transporter activity	-0.172994	-0.979942	-0.153607	-0.0649175	1	1	1	1	0	0	0	0	0	HORVU2Hr1G072660	chr2H	521460760	521462956	A0A287IF25;M0VBA1	IPR008689|ATP synthase, F0 complex, subunit D, mitochondrial;IPR036228|ATP synthase, F0 complex, subunit D superfamily, mitochondrial	0	0	0	0				ATP synthesis coupled proton transport;ion transport;membrane;mitochondrial inner membrane;mitochondrial proton-transporting ATP synthase complex, coupling factor F(o);mitochondrial proton-transporting ATP synthase, stator stalk;mitochondrion;proton transmembrane transporter activity;proton-transporting ATP synthase activity, rotational mechanism	AT3G52300_ATPQ	Oxidative phosphorylation	ko00190			HORVU2Hr1G072660							0	0	0	0
A0A287EVK3	AIG1-type G domain-containing protein OS=Hordeum vulgare subsp. vulgare OX=112509 PE=4 SV=1				1.35952	-0.795859	-0.166503	-0.671164	1	1	1	1	0	0	0	0	0	HORVU1Hr1G021840	chr1H	89367119	89372322	A0A287EVK0;A0A287EVK3;A0A287EVK5;A0A287EVK6;A0A287EVK8;A0A287EVL2;A0A287EVL6;A0A287EVL7;A0A287EVM0;A0A287EVM2;M0Y504;M0Y509;M0Y510	IPR005690|Chloroplast protein import component Toc86/159;IPR006703|AIG1-type guanine nucleotide-binding (G) domain;IPR024283|Translocase of chloroplast 159/132, membrane anchor domain;IPR027417|P-loop containing nucleoside triphosphate hydrolase;|	0	0	0	0				chloroplast outer membrane;GTP binding;hydrolase activity, acting on acid anhydrides;protein targeting to chloroplast	AT4G02510_TOC159					HORVU1Hr1G021840							0	0	0	0
A0A287IID6	Uncharacterized protein OS=Hordeum vulgare subsp. vulgare OX=112509 PE=4 SV=1				0.636915	0.221568	-0.236164	0.331132	1	1	1	1	0	0	0	0	0	HORVU2Hr1G076790	chr2H	554011247	554021557	A0A287IIB7;A0A287IIC3;A0A287IIC9;A0A287IID1;A0A287IID4;A0A287IID6;A0A287III5;A0A287III9;A0A287IIJ0;A0A287IIK2;F2DR57;M0XB08;M0XB10	IPR006636|Heat shock chaperonin-binding;IPR041243|STI1 domain;|	0	0	0	0				chloroplast inner membrane;chloroplast organization;chloroplast thylakoid membrane;integral component of membrane;membrane;protein import into chloroplast stroma	AT5G16620_TIC40	Proteasome	ko03050			HORVU2Hr1G076790							0	0	0	0
F2CPQ3	Predicted protein OS=Hordeum vulgare subsp. vulgare OX=112509 PE=2 SV=1				-0.0203404	0.337996	0.392867	0.273814	1	1	1	1	0	0	0	0	0
M0Y7W4	Glycosyltransferase OS=Hordeum vulgare subsp. vulgare OX=112509 PE=3 SV=1	metabolic process		catalytic activity	-0.713119	0.121679	0.414677	-0.910502	1	1	1	1	0	0	0	0	0	HORVU1Hr1G069470	chr1H	485635612	485637488	A0A287G3M0;M0Y7W4	IPR002213|UDP-glucuronosyl/UDP-glucosyltransferase;IPR035595|UDP-glycosyltransferase family, conserved site	0	0	0	0				intracellular membrane-bounded organelle;transferase activity;transferase activity, transferring glycosyl groups;transferase activity, transferring hexosyl groups;UDP-glycosyltransferase activity		Generation of superoxide radicals	R-LPE-9607185	LPERR01G25710		HORVU1Hr1G069470							0	0	0	0
A0A287JL94	Superoxide dismutase OS=Hordeum vulgare subsp. vulgare OX=112509 PE=3 SV=1				0.474047	0.326537	0.817214	0.366252	1	1	1	1	0	0	0	0	0	HORVU2Hr1G117740	chr2H	740889705	740894825	A0A287JL45;A0A287JL91;A0A287JL94;B6VEM1	IPR001189|Manganese/iron superoxide dismutase;IPR019831|Manganese/iron superoxide dismutase, N-terminal;IPR019832|Manganese/iron superoxide dismutase, C-terminal;IPR019833|Manganese/iron superoxide dismutase, binding site;IPR036314|Manganese/iron superoxide dismutase, C-terminal domain superfamily;IPR036324|Manganese/iron superoxide dismutase, N-terminal domain superfamily	0	0	0	0				manganese ion binding;metal ion binding;mitochondrion;oxidation-reduction process;oxidoreductase activity;removal of superoxide radicals;superoxide dismutase activity;superoxide metabolic process	AT3G10920_MSD1;AT3G56350_MSD2	MAPK signaling pathway - fly;Peroxisome;FoxO signaling pathway;Removal of superoxide radicals	ko04013;ko04146;ko04068;R-ATA-1119403	AET2Gv21178700		HORVU2Hr1G117740							0	0	0	0
M0UFE4	WD_REPEATS_REGION domain-containing protein OS=Hordeum vulgare subsp. vulgare OX=112509 PE=4 SV=1	regulation of biological process		protein binding	-0.612637	0.243669	-0.45799	-6.64386	0.392851	1	1		0	0	0	0	0	HORVU2Hr1G023350	chr2H	69545411	69554664	A0A287HD18;A0A287HD23;A0A287HD28;A0A287HD32;A0A287HD37;A0A287HD61;A0A287HD66;A0A287HD71;A0A287HD75;A0A287HDA0;A0A287HDA6;A0A287HDB2;A0A287HDB6;A0A287HDB7;A0A287HDC1;A0A287HDC2;A0A287HDC7;A0A287HDD2;A0A287HDE0;A0A287HDE5;A0A287HDF0;A0A287HDF5;A0A287HDG0;M0UFE4	IPR001680|WD40 repeat;IPR015943|WD40/YVTN repeat-like-containing domain superfamily;IPR017986|WD40-repeat-containing domain;IPR019775|WD40 repeat, conserved site;IPR024298|Ancestral coatomer element 1, Sec16/Sec31;IPR036322|WD40-repeat-containing domain superfamily;IPR040251|Protein transport protein SEC31-like;|	0	0	0	0				COPII vesicle coat;COPII-coated vesicle budding;COPII-coated vesicle cargo loading;cytoplasm;endoplasmic reticulum exit site;endoplasmic reticulum organization;endoplasmic reticulum to Golgi vesicle-mediated transport;Golgi membrane;intracellular protein transport;protein binding;structural molecule activity	AT1G18830_SEC31A;AT3G63460_SEC31B	Protein processing in endoplasmic reticulum	ko04141			HORVU2Hr1G023350							0	0	0	0
F2DTT4	Predicted protein OS=Hordeum vulgare subsp. vulgare OX=112509 PE=2 SV=1	cellular homeostasis;metabolic process;regulation of biological process		antioxidant activity;catalytic activity	-0.284546	0.293959	-0.846843	-0.011588	1	1	1	1	0	0	0	0	0	HORVU2Hr1G073760	chr2H	532288070	532292322	A0A287IFY2;A0A287IFY7;A0A287IFZ1;A0A287IG02;A0A287IG04;A0A287IG09;A0A287IG14;A0A287IG30;A0A287IG35;A0A287IG43;A0A287IG49;F2DTT4	IPR000866|Alkyl hydroperoxide reductase subunit C/ Thiol specific antioxidant;IPR013766|Thioredoxin domain;IPR019479|Peroxiredoxin, C-terminal;IPR024706|Peroxiredoxin, AhpC-type;IPR036249|Thioredoxin-like superfamily;|	0	0	0	0				antioxidant activity;cell;cell redox homeostasis;cellular oxidant detoxification;chloroplast;oxidation-reduction process;oxidoreductase activity;peroxidase activity;peroxiredoxin activity;plastid;response to oxidative stress;thioredoxin peroxidase activity	AT3G11630_BAS1;AT5G06290_2-Cys Prx B	Apoptosis - fly	ko04214			HORVU2Hr1G073760							0	0	0	0
A0A287IJ80	PCI domain-containing protein OS=Hordeum vulgare subsp. vulgare OX=112509 PE=4 SV=1				0.275007	-0.0954196	-0.388355	-0.14401	1	1	1	1	0	0	0	0	0	HORVU2Hr1G077540	chr2H	560565004	560568710	A0A287IJ79;A0A287IJ80	IPR000717|Proteasome component (PCI) domain;IPR011990|Tetratricopeptide-like helical domain superfamily;IPR036390|Winged helix DNA-binding domain superfamily;IPR040773|26S proteasome regulatory subunit Rpn6, N-terminal;IPR040780|6S proteasome subunit Rpn6, C-terminal helix domain	0	0	0	0				proteasome assembly;proteasome regulatory particle, lid subcomplex;protein binding;structural molecule activity;ubiquitin-dependent protein catabolic process	AT1G29150_RPN6	Proteasome	ko03050			HORVU2Hr1G077540							0	0	0	0
A0A287RG57	SHSP domain-containing protein OS=Hordeum vulgare subsp. vulgare OX=112509 PE=3 SV=1				-0.32916	-0.161653	-0.261881	-0.236164	1	1	1	1	0	0	0	0	0	HORVU5Hr1G061170	chr5H	478934212	478935370	A0A287RFM4;A0A287RG57	IPR002068|Alpha crystallin/Hsp20 domain;IPR008978|HSP20-like chaperone	0	0	0	0										HORVU5Hr1G061170							0	0	0	0
Q40052	Glycine rich protein, RNA binding protein OS=Hordeum vulgare OX=4513 PE=2 SV=1			RNA binding	-0.394032	0.886745	-0.224317	-0.166503	1	1	1	1	0	0	0	0	0	HORVU5Hr1G002150	chr5H	6152069	6153106	A0A287Q7C1;A0A287Q7C6;A0A287Q7C7;A0A287Q7D2;A0A287Q7E3;A0A287Q7E7;A0A287Q7L7;A0A287Q7M2;A0A287Q820;A0A287Q825;Q40052	IPR000504|RNA recognition motif domain;IPR012677|Nucleotide-binding alpha-beta plait domain superfamily;IPR035979|RNA-binding domain superfamily	0	0	0	0				DNA binding;mRNA binding;mRNA processing;nucleic acid binding;nucleus;regulation of RNA metabolic process;response to abscisic acid;response to cold;ribonucleoprotein complex;RNA binding;single-stranded DNA binding		Spliceosome;Arginine biosynthesis II (acetyl cycle);Arginine biosynthesis	ko03040;R-FVE-1119622;R-FVE-1119263	mrna18218.1-v1.0-hybrid		HORVU5Hr1G002150							0	0	0	0
A0A287NGA7	Fructose-bisphosphate aldolase OS=Hordeum vulgare subsp. vulgare OX=112509 PE=3 SV=1				-0.659723	1.22466	-0.434403	0.515006	1	1	1	1	0	0	0	0	0	HORVU4Hr1G019570	chr4H	94602390	94605682	A0A287NG70;A0A287NGA7;A0A287NGC6;A0A287NGN5;A0A287NGN7;F2ELD1	IPR000741|Fructose-bisphosphate aldolase, class-I;IPR013785|Aldolase-type TIM barrel;IPR029768|Fructose-bisphosphate aldolase class-I active site	0	0	0	0				catalytic activity;cytosol;fructose 1,6-bisphosphate metabolic process;fructose-bisphosphate aldolase activity;glycolytic process;lyase activity	AT2G21330_FBA1;AT4G38970_FBA2	Methane metabolism;Glycolysis / Gluconeogenesis;Fructose and mannose metabolism;HIF-1 signaling pathway;Carbon fixation in photosynthetic organisms;Pentose phosphate pathway;Cytosolic glycolysis;Calvin cycle	ko00680;ko00010;ko00051;ko04066;ko00710;ko00030;R-HVU-1119570;R-MPO-1119519	MARPO_0053s0082	ec:4.1.2.13	HORVU4Hr1G019570							0	0	0	1
F2D1W8	Delta24(25)-sterol reductase OS=Hordeum vulgare subsp. vulgare OX=112509 PE=2 SV=1	metabolic process	membrane	catalytic activity;nucleotide binding	-0.0247367	2.91877	0.415759	0.22033	1	0.964812	1	1	0	0	0	0	0	HORVU7Hr1G120030	chr7H	650794327	651218211	A0A287XZT7;A0A287XZU2;A0A287Y002;A0A287Y055;A0A287Y075;F2D1W8;F2D587;M0WKJ3	IPR006094|FAD linked oxidase, N-terminal;IPR016166|FAD-binding domain, PCMH-type;IPR016169|FAD-binding, type PCMH, subdomain 2;IPR036318|FAD-binding, type PCMH-like superfamily;IPR040165|Delta(24)-sterol reductase	0	0	0	0	0	1	0	brassinosteroid biosynthetic process;calmodulin binding;cytoplasm;FAD binding;flavin adenine dinucleotide binding;integral component of membrane;lignin metabolic process;membrane;oxidation-reduction process;oxidoreductase activity;oxidoreductase activity, acting on the CH-CH group of donors, NAD or NADP as acceptor;plant-type secondary cell wall biogenesis;plasma membrane;steroid metabolic proces…	AT3G19820_DIM	Steroid biosynthesis;Brassinosteroid biosynthesis II	ko00100;R-HVU-1119456		ec:1.3.1.72	HORVU7Hr1G120030	1	0	0	0	1	0	0	1	0	1
Q4LDT4	PIP aquaporin isoform OS=Hordeum vulgare OX=4513 GN=HvPIP2;4 PE=2 SV=1	transport	membrane	transporter activity	0.860764	-0.254978	1.20539	-0.800877	1	1	1	1	0	0	0	0	0	HORVU2Hr1G089940	chr2H	640763978	640790201	A0A287IVP4;A0A287IVP8;A0A287IVP9;A0A287IVQ3;A0A287IVQ4;A0A287IVR3;A0A287IVR7;A0A287IVS2;A0A287IVS7;A0A287IVT2;A0A287IVT5;A0A287IVT7;A0A287IVU0;A0A287IVU4;A0A287IVU8;A0A287IVU9;Q08IH3;Q4LDT4	IPR000425|Major intrinsic protein;IPR022357|Major intrinsic protein, conserved site;IPR023271|Aquaporin-like;IPR034294|Aquaporin transporter	0	0	0	0				channel activity;integral component of membrane;membrane;plasma membrane;transmembrane transport;water channel activity;water transport		Arsenic uptake and detoxification	R-ZJA-9618218	Zjn_sc00004.1.g04710.1.sm.mkhc		HORVU2Hr1G089940							0	0	0	0
A0A287RGY4	Aldedh domain-containing protein OS=Hordeum vulgare subsp. vulgare OX=112509 PE=3 SV=1				0.415759	0.339137	0.16092	0.473008	1	0.97997	1	1	0	0	0	0	0	HORVU5Hr1G062090	chr5H	483237696	483244300	A0A287RGR7;A0A287RGS2;A0A287RGV6;A0A287RGW2;A0A287RGY4;A0A287RGY9;A0A287RGZ3;A0A287RH61;A0A287RH66;A0A287RH84	IPR015590|Aldehyde dehydrogenase domain;IPR016161|Aldehyde/histidinol dehydrogenase;IPR016162|Aldehyde dehydrogenase, N-terminal;IPR016163|Aldehyde dehydrogenase, C-terminal;IPR029510|Aldehyde dehydrogenase, glutamic acid active site	0	0	0	0				oxidation-reduction process;oxidoreductase activity;oxidoreductase activity, acting on the aldehyde or oxo group of donors, NAD or NADP as acceptor	AT1G54100_ALDH7B4	beta-Alanine metabolism;Pyruvate metabolism;Fatty acid degradation;Glycerolipid metabolism;Arginine and proline metabolism;Lysine degradation;Glycolysis / Gluconeogenesis;Histidine metabolism;Valine, leucine and isoleucine degradation;Ascorbate and aldarate metabolism;Glycine, serine and threonine metabolism;Tryptophan metabolism;Beta-alanine biosynthesis I;Lysine degradation II;Proline degradati…	ko00410;ko00620;ko00071;ko00561;ko00330;ko00310;ko00010;ko00340;ko00280;ko00053;ko00260;ko00380;R-TDI-1119567;R-TDI-1119365;R-TDI-1119337	TRIDC5BG035940		HORVU5Hr1G062090							0	0	0	0
F2D5M0	Predicted protein OS=Hordeum vulgare subsp. vulgare OX=112509 PE=2 SV=1	metabolic process		catalytic activity;nucleotide binding	-0.232769	2.21537	0.041243	-0.114035	1	0.0455778	1	1	0	1	0	0	1
A0A287PE78	Coatomer subunit gamma OS=Hordeum vulgare subsp. vulgare OX=112509 PE=3 SV=1				-0.32916	0.349365	0.226509	0.325386	1	1	1	1	0	0	0	0	0	HORVU4Hr1G065380	chr4H	544746793	544755942	A0A287PE35;A0A287PE40;A0A287PE48;A0A287PE78;A0A287PEG8;A0A287PEH3;A0A287PF76	IPR002553|Clathrin/coatomer adaptor, adaptin-like, N-terminal;IPR009028|Coatomer/calthrin adaptor appendage, C-terminal subdomain;IPR011989|Armadillo-like helical;IPR012295|TBP domain superfamily;IPR013040|Coatomer, gamma subunit, appendage, Ig-like subdomain;IPR013041|Clathrin adaptor, appendage, Ig-like subdomain superfamily;IPR016024|Armadillo-type fold;IPR017106|Coatomer gamma subunit;IPR0321…	0	0	0	0				COPI vesicle coat;COPI-coated vesicle membrane;cytoplasm;cytoplasmic vesicle;endoplasmic reticulum;endoplasmic reticulum to Golgi vesicle-mediated transport;endoplasmic reticulum-Golgi intermediate compartment;Golgi apparatus;Golgi membrane;intra-Golgi vesicle-mediated transport;intracellular protein transport;membrane;membrane coat;protein secretion;protein transport;structural molecule activity…	AT2G16200_					HORVU4Hr1G065380							0	0	0	0
A0A287MBL6	RRM domain-containing protein OS=Hordeum vulgare subsp. vulgare OX=112509 PE=4 SV=1				-0.226004	0.863146	-0.45799	-0.177882	1	1	1	1	0	0	0	0	0	HORVU3Hr1G093400	chr3H	641974381	641976553	A0A287MBL3;A0A287MBL6;M0WJV7	IPR000504|RNA recognition motif domain;IPR012677|Nucleotide-binding alpha-beta plait domain superfamily;IPR035979|RNA-binding domain superfamily	0	0	0	0				ATP binding;cold acclimation;copper ion binding;double-stranded DNA binding;misfolded RNA binding;mitochondrion;negative regulation of DNA-templated transcription, termination;nucleic acid binding;nucleus;regulation of RNA metabolic process;response to cold;response to osmotic stress;response to salt stress;response to water deprivation;ribonucleoprotein complex;RNA binding;seed germination;singl…	AT4G13850_RBG2	Spliceosome;Arginine biosynthesis II (acetyl cycle);Arginine biosynthesis	ko03040;R-BOL-1119622;R-BOL-1119263	Bo4g030530		HORVU3Hr1G093400							0	0	0	0
P52894	Alanine aminotransferase 2 OS=Hordeum vulgare OX=4513 PE=1 SV=1	metabolic process		catalytic activity	-0.0923402	0.0935602	0.100305	0.248535	1	1	1	1	0	0	0	0	0
A0A287G1Z8	Uncharacterized protein OS=Hordeum vulgare subsp. vulgare OX=112509 PE=4 SV=1				2.334	3.78031	1.7229	-0.682696	1	0.031545	1	1	0	1	0	0	1	HORVU1Hr1G067370	chr1H	478005628	478007034	A0A287G1Z8;M0Y3L0	|	0	1	0	0										HORVU1Hr1G067370							0	0	0	0
F2E7G3	Predicted protein OS=Hordeum vulgare subsp. vulgare OX=112509 PE=2 SV=1	metabolic process		catalytic activity;RNA binding	-0.0159576	0.335712	-0.0101344	-0.293359	1	1	1	1	0	0	0	0	0
A0A287MAM1	Dolichyl-diphosphooligosaccharide--protein glycosyltransferase subunit 2 OS=Hordeum vulgare subsp. vulgare OX=112509 PE=3 SV=1				-0.354759	-1.0619	0.340277	0.290424	1	0.0751404	1	1	0	0	0	0	0	HORVU3Hr1G092660	chr3H	639073931	639081677	A0A287MAM1;A0A287MAM2;A0A287MAM5;A0A287MAM6;A0A287MAM7;A0A287MAN0;A0A287MAN2;A0A287MAN4;A0A287MAN6;A0A287MAP0;A0A287MAP5;A0A287MAQ0	IPR008814|Dolichyl-diphosphooligosaccharide--protein glycosyltransferase subunit Swp1	0	0	0	0				dolichyl-diphosphooligosaccharide-protein glycotransferase activity;endoplasmic reticulum;endoplasmic reticulum membrane;Golgi apparatus;integral component of membrane;membrane;mitochondrion;oligosaccharyltransferase complex;plant-type cell wall;plasma membrane;plasmodesma;protein glycosylation;protein N-linked glycosylation;response to cold;vacuolar membrane	AT4G21150_RPN2	Various types of N-glycan biosynthesis;N-Glycan biosynthesis;Protein processing in endoplasmic reticulum;Endocytosis	ko00513;ko00510;ko04141;ko04144			HORVU3Hr1G092660							0	0	0	0
Q93XI6	Mitochondrial aldehyde dehydrogenase ALDH2 OS=Hordeum vulgare OX=4513 GN=ALDH2 PE=2 SV=1	metabolic process		catalytic activity	-0.39973	0.190299	0.333424	-0.0892673	1	1	1	1	0	0	0	0	0	HORVU7Hr1G042880	chr7H	126298299	126303576	A0A287W8P9;A0A287W8X1;A0A287W9F9;F2CVN4;Q93XI6	IPR015590|Aldehyde dehydrogenase domain;IPR016160|Aldehyde dehydrogenase, cysteine active site;IPR016161|Aldehyde/histidinol dehydrogenase;IPR016162|Aldehyde dehydrogenase, N-terminal;IPR016163|Aldehyde dehydrogenase, C-terminal;IPR029510|Aldehyde dehydrogenase, glutamic acid active site	0	0	0	0				aldehyde dehydrogenase (NAD) activity;oxidation-reduction process;oxidoreductase activity;oxidoreductase activity, acting on the aldehyde or oxo group of donors, NAD or NADP as acceptor	AT1G23800_ALDH2B7;AT3G48000_ALDH2B4	beta-Alanine metabolism;Pantothenate and CoA biosynthesis;Chloroalkane and chloroalkene degradation;Pyruvate metabolism;Drug metabolism - cytochrome P450;Insect hormone biosynthesis;Metabolism of xenobiotics by cytochrome P450;Fatty acid degradation;Glycerolipid metabolism;Arginine and proline metabolism;Lysine degradation;Phenylalanine metabolism;Glycolysis / Gluconeogenesis;Limonene and pinene …	ko00410;ko00770;ko00625;ko00620;ko00982;ko00981;ko00980;ko00071;ko00561;ko00330;ko00310;ko00360;ko00010;ko00903;ko00340;ko00350;ko00280;ko00053;ko01240;ko00380;R-ATA-1119337	AET7Gv20526800	ec:1.2.1.5;ec:1.2.1.3	HORVU7Hr1G042880							0	0	0	0
A0A287T7V3	Histone H2A OS=Hordeum vulgare subsp. vulgare OX=112509 PE=3 SV=1				-2.38082	-2.78588	-1.699	4.54893	1	1	1	0.965114	0	0	0	0	0	HORVU6Hr1G005960	chr6H	13139794	13140854	A0A287T7V3;A0A287T7V7;A0A287T7V9;A0A287T7W0;A0A287T7W4;A0A287T7W6;A0A287T831;A0A287T840;A0A287T849;A0A287T853	IPR002119|Histone H2A;IPR007125|Histone H2A/H2B/H3;IPR009072|Histone-fold;IPR032454|Histone H2A, C-terminal domain;IPR032458|Histone H2A conserved site	0	0	0	0				chromatin organization;chromatin silencing;chromosome;DNA binding;nuclear chromatin;nucleosome;nucleus;protein heterodimerization activity	AT5G27670_HTA7;AT5G59870_HTA6	Necroptosis	ko04217			HORVU6Hr1G005960							0	0	0	0
F2E048	Prohibitin OS=Hordeum vulgare subsp. vulgare OX=112509 PE=2 SV=1		membrane		0.0143553	2.20789	0.243669	0.0922074	1	0.262761	1	1	0	0	0	0	0	HORVU5Hr1G119700	chr5H	656514952	656518038	A0A287SXJ8;A0A287SXK5;F2E048	IPR000163|Prohibitin;IPR001107|Band 7 domain;IPR036013|Band 7/SPFH domain superfamily	0	0	0	0				membrane;mitochondrial inner membrane;mitochondrion	AT1G03860_PHB2;AT2G20530_PHB6;AT4G28510_PHB1;AT5G44140_PHB7					HORVU5Hr1G119700							0	0	0	0
A0A287V9D1	Peptidase_M3 domain-containing protein OS=Hordeum vulgare subsp. vulgare OX=112509 PE=3 SV=1				-0.0877334	-0.375197	-0.110916	-0.013043	1	0.752198	1	1	0	0	0	0	0	HORVU6Hr1G094460	chr6H	581243298	581249010	A0A287V984;A0A287V989;A0A287V9B8;A0A287V9D1;A0A287V9E9;A0A287V9F4;A0A287V9H6	IPR001567|Peptidase M3A/M3B catalytic domain;IPR024077|Neurolysin/Thimet oligopeptidase, domain 2	0	0	0	0				hydrolase activity;metal ion binding;metalloendopeptidase activity;metallopeptidase activity;peptidase activity;peptide metabolic process;proteolysis	AT5G10540_CYOP;AT5G65620_					HORVU6Hr1G094460							0	0	0	0
A0A287JEB4	Carboxypeptidase OS=Hordeum vulgare subsp. vulgare OX=112509 PE=3 SV=1				-0.438307	-0.320126	0.552869	-0.0218044	1	1	1	1	0	0	0	0	0	HORVU2Hr1G109380	chr2H	716480145	716484046	A0A287JE54;A0A287JE59;A0A287JE63;A0A287JEB4;A0A287JED4;A0A287JEG3	IPR001563|Peptidase S10, serine carboxypeptidase;IPR018202|Serine carboxypeptidase, serine active site;IPR029058|Alpha/Beta hydrolase fold;IPR033124|Serine carboxypeptidases, histidine active site	0	1	0	0				carboxypeptidase activity;hydrolase activity;peptidase activity;proteolysis;proteolysis involved in cellular protein catabolic process;serine-type carboxypeptidase activity;vacuole	AT3G10410_SCPL49;AT3G45010_SCPL48;AT5G22960_SCPL54;AT5G22980_SCPL47	Regulation of seed size	R-OSA-9035605	Os05g0158500		HORVU2Hr1G109380	1	0	0	0	1	0	0	0	0	0
M0YIZ9	Pyruvate carboxyltransferase domain-containing protein OS=Hordeum vulgare subsp. vulgare OX=112509 PE=3 SV=1	metabolic process		catalytic activity	0.573375	0.197865	-0.0816138	-0.274041	1	1	1	1	0	0	0	0	0	HORVU5Hr1G043190	chr5H	331510753	331516384	A0A287QZD2;A0A287QZJ7;A0A287QZQ1;M0YIZ9;M0YJ00	IPR000891|Pyruvate carboxyltransferase;IPR002034|Alpha-isopropylmalate/homocitrate synthase, conserved site;IPR005671|2-isopropylmalate synthase, bacterial-type;IPR013709|2-isopropylmalate synthase LeuA, allosteric (dimerisation) domain;IPR013785|Aldolase-type TIM barrel;IPR036230|2-isopropylmalate synthase LeuA, allosteric (dimerisation) domain superfamily;|	0	0	0	0				2-isopropylmalate synthase activity;carboxylic acid metabolic process;catalytic activity;chloroplast;cytosol;integral component of membrane;leucine biosynthetic process;membrane;transferase activity;transferase activity, transferring acyl groups, acyl groups converted into alkyl on transfer	AT1G18500_IPMS1;AT1G74040_IPMS2	Pyruvate metabolism;Glucosinolate biosynthesis;Valine, leucine and isoleucine biosynthesis;Leucine biosynthesis;Leucine biosynthesis (R-TTU-1119540)	ko00620;ko00966;ko00290;R-HVU-1119540;R-TTU-1119540	TRITD5Av1G100200	ec:2.3.3.13	HORVU5Hr1G043190							0	0	0	1
F2E520	Predicted protein OS=Hordeum vulgare subsp. vulgare OX=112509 PE=2 SV=1	metabolic process		catalytic activity	0.550901	0.0635029	0.827819	-0.584241	1	1	1	1	0	0	0	0	0
M0X4B4	Uncharacterized protein OS=Hordeum vulgare subsp. vulgare OX=112509 PE=4 SV=1				0.045443	0.487486	0.399445	-1.36216	1	1	1	0.516002	0	0	0	0	0	HORVU3Hr1G117440	chr3H	698197244	698198990	A0A287MUE6;M0X4B4	|	0	0	0	1										HORVU3Hr1G117440							0	0	0	0
F2E067	Histone H2A OS=Hordeum vulgare subsp. vulgare OX=112509 PE=2 SV=1		chromosome;nucleus	DNA binding;protein binding	0.649845	-0.200913	0.221568	0.824564	1	1	1	1	0	0	0	0	0
M0XXL9	Pyruvate kinase OS=Hordeum vulgare subsp. vulgare OX=112509 PE=3 SV=1	metabolic process		catalytic activity;metal ion binding	-0.411195	-0.746616	0.163499	0.888305	1	0.0507895	1	0.158657	0	0	0	0	0	HORVU3Hr1G039230	chr3H	231377594	231384772	A0A287KTY0;M0XXL9;M0XXM0	IPR001697|Pyruvate kinase;IPR011037|Pyruvate kinase-like, insert domain superfamily;IPR015793|Pyruvate kinase, barrel;IPR015795|Pyruvate kinase, C-terminal;IPR015806|Pyruvate kinase, insert domain superfamily;IPR015813|Pyruvate/Phosphoenolpyruvate kinase-like domain superfamily;IPR018209|Pyruvate kinase, active site;IPR036918|Pyruvate kinase, C-terminal domain superfamily;IPR040442|Pyruvate kinas…								catalytic activity;cytoplasm;glycolytic process;kinase activity;magnesium ion binding;phosphorylation;potassium ion binding;pyruvate kinase activity;transferase activity	AT4G26390_;AT5G56350_	Pyruvate metabolism;Glycolysis / Gluconeogenesis;Biosynthesis of cofactors	ko00620;ko00010;ko01240		ec:2.7.1.40	HORVU3Hr1G039230							0	0	0	0
F2CWF2	Predicted protein OS=Hordeum vulgare subsp. vulgare OX=112509 PE=2 SV=1	transport	endoplasmic reticulum;Golgi	nucleotide binding	0.0482362	1.16736	0.329985	0.696884	1	1	1	1	0	0	0	0	0	HORVU3Hr1G045150	chr3H	294750254	294757389	A0A287KXJ2;A0A287KXJ6;A0A287KXJ7;A0A287KXJ9;F2CWF2;M0UU41	IPR005225|Small GTP-binding protein domain;IPR006687|Small GTPase superfamily, SAR1-type;IPR006689|Small GTPase superfamily, ARF/SAR type;IPR027417|P-loop containing nucleoside triphosphate hydrolase;|	0	0	0	0				COPII vesicle coat;endoplasmic reticulum;endoplasmic reticulum exit site;endoplasmic reticulum to Golgi vesicle-mediated transport;Golgi apparatus;GTP binding;GTPase activity;intracellular;intracellular protein transport;membrane organization;nucleotide binding;positive regulation of protein exit from endoplasmic reticulum;protein transport;regulation of COPII vesicle coating;vesicle organization…	AT1G02620_;AT1G09180_ATSAR1;AT1G56330_SAR1B;AT3G62560_;AT4G02080_SAR1A	Protein processing in endoplasmic reticulum;Purine metabolism;Thiamine metabolism;Strigolactone signaling;Jasmonic acid signaling;Brassinosteroid signaling;Reproductive meristem phase change	ko04141;ko00230;ko00730;R-ZJA-5654828;R-ZJA-6787011;R-ZJA-5632095;R-ZJA-9608575	Zjn_sc00005.1.g08990.1.am.mkhc	ec:3.6.1.15	HORVU3Hr1G045150							0	1	1	0
A0A287JJM5	Uncharacterized protein OS=Hordeum vulgare subsp. vulgare OX=112509 PE=4 SV=1				-0.8863	-0.768568	-0.496142	0.356144	0.810791	0.479237	1	1	0	0	0	0	0	HORVU2Hr1G115640	chr2H	735220029	735229888	A0A287JJA8;A0A287JJB3;A0A287JJB6;A0A287JJB8;A0A287JJC2;A0A287JJC3;A0A287JJC7;A0A287JJD2;A0A287JJF9;A0A287JJG4;A0A287JJG9;A0A287JJH4;A0A287JJJ0;A0A287JJJ6;A0A287JJK2;A0A287JJK7;A0A287JJL5;A0A287JJM0;A0A287JJM5;Q8W012	IPR001764|Glycoside hydrolase, family 3, N-terminal;IPR002772|Glycoside hydrolase family 3 C-terminal domain;IPR017853|Glycoside hydrolase superfamily;IPR026891|Fibronectin type III-like domain;IPR036881|Glycoside hydrolase family 3 C-terminal domain superfamily;IPR036962|Glycoside hydrolase, family 3, N-terminal domain superfamily;|	0	-1	0	0				alpha-L-arabinofuranosidase activity;arabinan catabolic process;carbohydrate metabolic process;hydrolase activity;hydrolase activity, hydrolyzing O-glycosyl compounds;plant-type cell wall;xylan 1,4-beta-xylosidase activity;xylan catabolic process	AT5G09700_;AT5G09730_BXL3;AT5G64570_BXL4	Amino sugar and nucleotide sugar metabolism	ko00520			HORVU2Hr1G115640							0	0	0	0
P13194	Photosystem I reaction center subunit IV, chloroplastic OS=Hordeum vulgare OX=4513 GN=PSAE PE=1 SV=2	metabolic process	membrane		-1.67577	0.673556	-1.68501	0.0538064	0.963905	1	1	1	0	0	0	0	0
F2DV27	Predicted protein OS=Hordeum vulgare subsp. vulgare OX=112509 PE=2 SV=1				1.70133	1.74717	0.343692	0.452068	0.856197	0.423972	1	1	0	0	0	0	0	HORVU2Hr1G071880	chr2H	513684641	513919304	A0A287IEG3;F2DV27	|	0	0	0	0										HORVU2Hr1G071880							0	0	0	0
F2DIL1	Ubiquitin carboxyl-terminal hydrolase OS=Hordeum vulgare subsp. vulgare OX=112509 PE=2 SV=1	metabolic process		catalytic activity;protein binding	-0.174621	-0.891643	-0.118727	0.43082	1	0.00428116	1	1	0	-1	0	0	1	HORVU3Hr1G049120	chr3H	341852142	341864197	A0A287KZH3;A0A287KZH4;A0A287KZH5;A0A287KZH9;A0A287KZI0;A0A287KZI2;A0A287KZI3;A0A287KZI5;A0A287KZI6;A0A287KZI7;A0A287KZJ0;A0A287KZJ1;F2DIL1	IPR000626|Ubiquitin domain;IPR001394|Peptidase C19, ubiquitin carboxyl-terminal hydrolase;IPR018200|Ubiquitin specific protease, conserved site;IPR028889|Ubiquitin specific protease domain;IPR029071|Ubiquitin-like domain superfamily;IPR038765|Papain-like cysteine peptidase superfamily	0	0	0	0				cysteine-type peptidase activity;hydrolase activity;nucleus;peptidase activity;protein binding;protein deubiquitination;proteolysis;thiol-dependent ubiquitinyl hydrolase activity;ubiquitin-dependent protein catabolic process	AT1G51710_UBP6;AT3G21280_UBP7	Folate biosynthesis	ko00790		ec:3.4.19.9	HORVU3Hr1G049120							0	0	0	0
A1EA34	Photosystem II CP47 reaction center protein OS=Agrostis stolonifera OX=63632 GN=psbB PE=3 SV=1	metabolic process	membrane		-1.14242	-1.13289	-1.36216	0.293959	1	0.927825	1	1	0	0	0	0	0
A0A0U2GJL1	UDP-arabinose mutase 2 OS=Hordeum vulgare OX=4513 PE=2 SV=1	metabolic process		catalytic activity	-0.134477	-0.828793	-0.239566	2.08678	1	1	1	0.0436274	0	0	0	1	1	HORVU2Hr1G033100	chr2H	131211312	131214682	A0A0U2GJL1;A0A287HMB6;A0A287HMK8;A0A287HMM0	IPR004901|Reversibly glycosylated polypeptide;IPR029044|Nucleotide-diphospho-sugar transferases;IPR037595|Reversibly glycosylated polypeptide family;|	0	0	0	0				cytosol;Golgi apparatus;intramolecular transferase activity;plant-type cell wall biogenesis;plant-type cell wall organization or biogenesis;UDP-arabinopyranose mutase activity;UDP-L-arabinose metabolic process		Amino sugar and nucleotide sugar metabolism;Biosynthesis of nucleotide sugars;UDP-L-arabinose biosynthesis and transport	ko00520;ko01250;R-TTU-1119574	TRITD2Av1G058640	ec:5.4.99.30	HORVU2Hr1G033100							0	0	0	0
F2CV94	Predicted protein OS=Hordeum vulgare subsp. vulgare OX=112509 PE=2 SV=1	metabolic process		catalytic activity	-0.60165	0.962734	0.393965	0.488515	1	0.658277	1	1	0	0	0	0	0
A0A287X798	Uncharacterized protein OS=Hordeum vulgare subsp. vulgare OX=112509 PE=4 SV=1				0.264236	-0.0306192	0.267835	-0.541618	1	1	1	1	0	0	0	0	0	HORVU7Hr1G087550	chr7H	527752783	527760817	A0A287X758;A0A287X764;A0A287X782;A0A287X787;A0A287X798;A0A287X7A3;A0A287X7C6;A0A287X7D1;A0A287X7D6;A0A287X7H0;A0A287X7H5	IPR000504|RNA recognition motif domain;IPR012677|Nucleotide-binding alpha-beta plait domain superfamily;IPR034155|HRP1, RNA recognition motif 2;IPR035979|RNA-binding domain superfamily	0	0	0	0				mRNA binding;nucleic acid binding;nucleoplasm;regulation of RNA metabolic process;ribonucleoprotein complex;RNA binding	AT1G17640_	Spliceosome;mRNA surveillance pathway;Chorismate biosynthesis	ko03040;ko03015;R-BRA-1119430	Bra035024		HORVU7Hr1G087550							0	0	0	0
F2D224	Predicted protein OS=Hordeum vulgare subsp. vulgare OX=112509 PE=2 SV=1				0.149259	0.505891	0.0114956	0.993493	1	1	1	0.893289	0	0	0	0	0
M0X3N7	RRM domain-containing protein OS=Hordeum vulgare subsp. vulgare OX=112509 PE=4 SV=1			RNA binding	-0.179515	0.666302	1.49006	-2.01742	1	1	1	1	0	0	0	0	0	HORVU5Hr1G110370	chr5H	632547993	632552828	A0A287SPS2;A0A287SPS8;A0A287SQ15;M0X3N7	IPR000504|RNA recognition motif domain;IPR012677|Nucleotide-binding alpha-beta plait domain superfamily;IPR035979|RNA-binding domain superfamily	0	0	0	0				nucleic acid binding;nucleus;regulation of RNA metabolic process;ribonucleoprotein complex;RNA binding		Spliceosome;Arginine biosynthesis II (acetyl cycle);Arginine biosynthesis	ko03040;R-FVE-1119622;R-FVE-1119263	mrna18218.1-v1.0-hybrid		HORVU5Hr1G110370							0	0	0	0
F2E797	Predicted protein OS=Hordeum vulgare subsp. vulgare OX=112509 PE=2 SV=1				-0.309359	0.614474	0.302173	0.0621217	1	1	1	1	0	0	0	0	0	HORVU5Hr1G022100	chr5H	109950224	109954657	A0A287QLS7;A0A287QLT1;A0A287QLT3;A0A287QLT8;A0A287QM75;A0A287QM80;A0A287QMD1;A0A287QMD6;F2E797;M0V2C8	IPR013650|ATP-grasp fold, succinyl-CoA synthetase-type;IPR013815|ATP-grasp fold, subdomain 1;IPR016102|Succinyl-CoA synthetase-like;IPR032263|ATP-citrate synthase, citrate-binding domain	0	0	0	0				ATP binding	AT1G09430_ACLA-3	Carbon fixation pathways in prokaryotes;Citrate cycle (TCA cycle)	ko00720;ko00020		ec:2.3.3.8	HORVU5Hr1G022100	1	0	0	1	0	0	0	0	0	0
A0A287F2M6	ATP synthase subunit gamma OS=Hordeum vulgare subsp. vulgare OX=112509 PE=3 SV=1				-0.07552	-0.575615	0.349365	0.488515	1	0.762407	1	1	0	0	0	0	0	HORVU1Hr1G031600	chr1H	191959614	191965770	A0A287F2M6;A0A287F2N0;A0A287F2N1;A0A287F2N5;A0A287F2P3;A0A287F2Q7;F2CWQ6	IPR000131|ATP synthase, F1 complex, gamma subunit;IPR023632|ATP synthase, F1 complex, gamma subunit conserved site;IPR035968|ATP synthase, F1 complex, gamma subunit superfamily	0	0	0	0				ATP biosynthetic process;ATP synthesis coupled proton transport;integral component of membrane;ion transport;membrane;mitochondrial proton-transporting ATP synthase complex, catalytic core F(1);proton-transporting ATP synthase activity, rotational mechanism;proton-transporting ATP synthase complex, catalytic core F(1)	AT2G33040_ATPC	Photosynthesis;Oxidative phosphorylation;Linear furanocoumarin biosynthesis	ko00195;ko00190;R-ITR-1119353	itb10g19660	ec:7.1.2.2	HORVU1Hr1G031600							0	0	0	0
Q9FYY3	Germin-like protein OS=Hordeum vulgare OX=4513 GN=GerF PE=3 SV=1		extracellular	metal ion binding	-0.114035	-0.698998	-0.304006	0.314986	1	1	1	1	0	0	0	0	0	HORVU7Hr1G091800	chr7H	561277481	561350901	A0A287XBB5;A0A287XBD9;A0A287XBE4;A0A287XBI2;A0A287XBK4;A0A287XBK9;A0A287XBL6;M0VST4;M0VST5;Q9FYY3;Q9FYY4	IPR001929|Germin;IPR006045|Cupin 1;IPR011051|RmlC-like cupin domain superfamily;IPR014710|RmlC-like jelly roll fold;IPR019780|Germin, manganese binding site	0	0	0	0				apoplast;cell wall;extracellular region;manganese ion binding;metal ion binding;nutrient reservoir activity		Maturation	R-CAN-9675782	T459_33595		HORVU7Hr1G091800	1	0	0	0	1	0	0	0	0	0
A0A287U642	Uncharacterized protein OS=Hordeum vulgare subsp. vulgare OX=112509 PE=4 SV=1				-0.0969617	0.333424	-0.184425	0.635058	1	1	1	1	0	0	0	0	0	HORVU6Hr1G052600	chr6H	325194452	325196297	A0A287U642;A0A287U6A1;A0A287U6D9	IPR000915|60S ribosomal protein L6E;IPR008991|Translation protein SH3-like domain superfamily;IPR014722|Ribosomal protein L2, domain 2;IPR041997|Ribosomal Protein L6, KOW domain	0	0	0	0				cytoplasmic translation;cytosolic large ribosomal subunit;intracellular;ribosomal large subunit assembly;ribosome;RNA binding;structural constituent of ribosome;translation	AT1G18540_RPL6A;AT1G74050_RPL6C;AT1G74060_RPL6B	Ribosome	ko03010			HORVU6Hr1G052600							0	0	0	0
M0XZZ4	Glutamate decarboxylase OS=Hordeum vulgare subsp. vulgare OX=112509 PE=3 SV=1	metabolic process		catalytic activity	-0.490051	0.569491	0.115033	-0.123434	1	1	1	1	0	0	0	0	0	HORVU4Hr1G008700	chr4H	23875262	23881413	A0A287N4C3;A0A287N4C8;A0A287N4D4;A0A287N4H3;A0A287N4H6;A0A287N4J5;A0A287N4K1;M0XZZ4	IPR002129|Pyridoxal phosphate-dependent decarboxylase;IPR010107|Glutamate decarboxylase;IPR015421|Pyridoxal phosphate-dependent transferase, major domain;IPR015424|Pyridoxal phosphate-dependent transferase	0	0	0	0				carboxy-lyase activity;carboxylic acid metabolic process;catalytic activity;cytosol;glutamate catabolic process;glutamate decarboxylase activity;glutamate metabolic process;lyase activity;pyridoxal phosphate binding		Quorum sensing;beta-Alanine metabolism;Butanoate metabolism;Taurine and hypotaurine metabolism;Alanine, aspartate and glutamate metabolism;Glutamate degradation	ko02024;ko00410;ko00650;ko00430;ko00250;R-PHA-1119458	PAHAL_9G110000	ec:4.1.1.15	HORVU4Hr1G008700							0	0	0	0
F2D074	Predicted protein OS=Hordeum vulgare subsp. vulgare OX=112509 PE=2 SV=1				-0.226004	-0.120294	-0.204233	0.827819	1	1	1	1	0	0	0	0	0	HORVU5Hr1G094370	chr5H	595216648	595219873	A0A287SBD0;F2D074	IPR024286|Domain of unknown function DUF3700;IPR029055|Nucleophile aminohydrolases, N-terminal	0	0	0	0					AT3G22850_;AT5G43830_	Asparagine biosynthesis III;Asparagine biosynthesis	R-LPE-1119354;R-LPE-1119553	LPERR03G11950		HORVU5Hr1G094370							0	0	0	0
A0A287EXK4	Ubiquitin-like domain-containing protein OS=Hordeum vulgare subsp. vulgare OX=112509 PE=4 SV=1				-0.325539	0.560715	-0.137648	0.479231	1	1	1	1	0	0	0	0	0	HORVU1Hr1G023660	chr1H	104959326	104960914	A0A287EXJ6;A0A287EXJ9;A0A287EXK4	IPR000626|Ubiquitin domain;IPR002906|Ribosomal protein S27a;IPR011332|Zinc-binding ribosomal protein;IPR019954|Ubiquitin conserved site;IPR019956|Ubiquitin;IPR029071|Ubiquitin-like domain superfamily;IPR038582|S27a-like superfamily	0	0	0	0				cytoplasm;modification-dependent protein catabolic process;nucleus;protein binding;protein tag;protein ubiquitination;ribosome;structural constituent of ribosome;translation;ubiquitin protein ligase binding	AT3G62250_RPS27AC	Mitophagy - animal;Ubiquitin mediated proteolysis;Ribosome;Polyisoprenoid biosynthesis	ko04137;ko04120;ko03010;R-ZJA-1119367	Zjn_sc00048.1.g00980.1.am.mkhc		HORVU1Hr1G023660							0	0	0	0
F2E569	Predicted protein (Fragment) OS=Hordeum vulgare subsp. vulgare OX=112509 PE=2 SV=1				0.226509	1.03422	0	0.27739	1	1	1	1	0	0	0	0	0
A0A287SAK7	Prefoldin subunit 4 OS=Hordeum vulgare subsp. vulgare OX=112509 PE=3 SV=1				0.583038	-0.614845	0.0299829	0.15056	1	1	1	1	0	0	0	0	0	HORVU5Hr1G093710	chr5H	592508593	592511637	A0A287SAK7;A0A287SAK8	IPR002777|Prefoldin beta-like;IPR009053|Prefoldin;IPR016661|Prefoldin, subunit 4;|	0	0	0	0				prefoldin complex;protein folding;unfolded protein binding						HORVU5Hr1G093710							0	0	0	0
F2DYI4	6-phosphogluconate dehydrogenase, decarboxylating OS=Hordeum vulgare subsp. vulgare OX=112509 PE=2 SV=1	metabolic process		catalytic activity	0.24732	-0.1976	-0.172994	0.74932	1	1	1	0.468406	0	0	0	0	0
F2CWR0	Formate dehydrogenase, mitochondrial OS=Hordeum vulgare subsp. vulgare OX=112509 PE=2 SV=1	metabolic process	mitochondrion	catalytic activity;nucleotide binding	-0.086201	0.686164	0.159629	0.302173	1	1	1	1	0	0	0	0	0	HORVU7Hr1G047700	chr7H	160711840	160715238	A0A287WDC4;A0A287WDQ8;F2CWR0;M0Z139	IPR006139|D-isomer specific 2-hydroxyacid dehydrogenase, catalytic domain;IPR006140|D-isomer specific 2-hydroxyacid dehydrogenase, NAD-binding domain;IPR029752|D-isomer specific 2-hydroxyacid dehydrogenase, NAD-binding domain conserved site 1;IPR029753|D-isomer specific 2-hydroxyacid dehydrogenase, NAD-binding domain conserved site;IPR033689|NAD-dependent formate dehydrogenase;IPR036291|NAD(P)-bi…	0	0	0	0				chloroplast;formate catabolic process;formate dehydrogenase (NAD+) activity;formate dehydrogenase complex;mitochondrion;NAD binding;oxidation-reduction process;oxidoreductase activity;oxidoreductase activity, acting on the CH-OH group of donors, NAD or NADP as acceptor	AT5G14780_FDH1	Glyoxylate and dicarboxylate metabolism;Methane metabolism;Photorespiration	ko00630;ko00680;R-GMA-1119312	GLYMA_20G107800	ec:1.17.1.9	HORVU7Hr1G047700							0	0	0	0
A0A287K4G5	AA_TRNA_LIGASE_II domain-containing protein OS=Hordeum vulgare subsp. vulgare OX=112509 PE=3 SV=1				-0.0831412	-0.84944	-0.117161	0.134878	1	0.759095	1	1	0	0	0	0	0	HORVU3Hr1G012410	chr3H	26934253	26955710	A0A287K4A8;A0A287K4B4;A0A287K4C3;A0A287K4C8;A0A287K4D1;A0A287K4D6;A0A287K4G0;A0A287K4G5;A0A287K4G6;A0A287K4H1	IPR002314|Aminoacyl-tRNA synthetase, class II (G/ P/ S/T);IPR002320|Threonine-tRNA ligase, class IIa;IPR004095|TGS;IPR004154|Anticodon-binding;IPR006195|Aminoacyl-tRNA synthetase, class II;IPR012675|Beta-grasp domain superfamily;IPR012676|TGS-like;IPR012947|Threonyl/alanyl tRNA synthetase, SAD;IPR018163|Threonyl/alanyl tRNA synthetase, class II-like, putative editing domain superfamily;IPR033728|…	0	0	0	0				aminoacyl-tRNA ligase activity;ATP binding;chloroplast;cytoplasm;mitochondrion;nucleotide binding;threonine-tRNA ligase activity;threonyl-tRNA aminoacylation;tRNA aminoacylation;tRNA aminoacylation for protein translation	AT1G17960_;AT1G18130_;AT5G26830_THRRS	Aminoacyl-tRNA biosynthesis	ko00970		ec:6.1.1.3	HORVU3Hr1G012410							0	0	0	0
A0A287WMR9	Pyr_redox_2 domain-containing protein OS=Hordeum vulgare subsp. vulgare OX=112509 PE=4 SV=1				-0.2567	-0.0649175	-0.302226	0.551885	1	1	1	1	0	0	0	0	0	HORVU7Hr1G058730	chr7H	260598567	260607607	A0A287WMN7;A0A287WMP2;A0A287WMP3;A0A287WMQ3;A0A287WMQ4;A0A287WMQ8;A0A287WMR0;A0A287WMR9;A0A287WMY7;A0A287WMZ3;F2CWP3;M0VYF1	IPR001680|WD40 repeat;IPR002130|Cyclophilin-type peptidyl-prolyl cis-trans isomerase domain;IPR015943|WD40/YVTN repeat-like-containing domain superfamily;IPR016156|FAD/NAD-linked reductase, dimerisation domain superfamily;IPR017986|WD40-repeat-containing domain;IPR020892|Cyclophilin-type peptidyl-prolyl cis-trans isomerase, conserved site;IPR023753|FAD/NAD(P)-binding domain;IPR029000|Cyclophilin-…	0	0	0	0				carpel development;chromatin binding;flavin adenine dinucleotide binding;histone binding;leaf formation;leaf shaping;leaf vascular tissue pattern formation;meristem structural organization;nucleus;oxidation-reduction process;oxidoreductase activity;peptidyl-prolyl cis-trans isomerase activity;protein binding;protein folding;protein peptidyl-prolyl isomerization;regulation of flower development;re…	AT3G44600_CYP71	Ascorbate and aldarate metabolism;Homocysteine biosynthesis	ko00053;R-OLO-1119450	KN538719.1_FG013		HORVU7Hr1G058730							0	0	0	0
A0A287RXT6	Proteasome subunit beta type OS=Hordeum vulgare subsp. vulgare OX=112509 PE=4 SV=1				-0.106249	0.273814	-0.360305	-0.00868224	1	1	1	1	0	0	0	0	0	HORVU5Hr1G078810	chr5H	555818907	555821349	A0A287RXP4;A0A287RXQ8;A0A287RXT6;A0A287RXX8	IPR001353|Proteasome, subunit alpha/beta;IPR016050|Proteasome beta-type subunit, conserved site;IPR016295|Proteasome subunit beta 4;IPR023333|Proteasome B-type subunit;IPR029055|Nucleophile aminohydrolases, N-terminal	0	0	0	0				cytoplasm;cytosol;cytosolic ribosome;endopeptidase activity;hydrolase activity;nucleus;peptidase activity;proteasomal protein catabolic process;proteasomal ubiquitin-independent protein catabolic process;proteasome complex;proteasome core complex;proteasome-mediated ubiquitin-dependent protein catabolic process;proteolysis;proteolysis involved in cellular protein catabolic process;response to cad…	AT1G56450_PBG1	Proteasome	ko03050			HORVU5Hr1G078810							0	0	0	0
A0A287U5N0	Uncharacterized protein OS=Hordeum vulgare subsp. vulgare OX=112509 PE=3 SV=1				-0.552156	-0.473931	-0.68966	-1.09542	1	0.776228	1	0.966383	0	0	0	0	0	HORVU6Hr1G051930	chr6H	318384214	318393888	A0A287U5M5;A0A287U5N0;A0A287U5U2;A0A287U5X1;A0A287U674	IPR002164|Nucleosome assembly protein (NAP);IPR037231|NAP-like superfamily	0	0	0	0				nucleosome assembly;nucleus	AT1G18800_NRP2;AT1G74560_NRP1					HORVU6Hr1G051930							0	0	0	0
F2E7R3	Predicted protein OS=Hordeum vulgare subsp. vulgare OX=112509 PE=2 SV=1	transport	cytosol;membrane;nucleus	protein binding	-0.251539	-0.0603973	-0.120294	0.353888	1	1	1	1	0	0	0	0	0
C1IC97	Histone deacetylase HD2 isoform 1 OS=Hordeum vulgare OX=4513 PE=2 SV=1			metal ion binding	0.332278	-0.2567	0.772308	0.192825	1	1	1	1	0	0	0	0	0	HORVU1Hr1G095140	chr1H	557764284	557833856	A0A287GU54;C1IC97	IPR013087|Zinc finger C2H2-type	0	0	0	0				nucleic acid binding	AT3G44750_HDT1;AT5G03740_HDT3					HORVU1Hr1G095140	1	0	0	0	1	1	0	0	0	0
A0A287R8Y9	GrpE protein homolog OS=Hordeum vulgare subsp. vulgare OX=112509 PE=3 SV=1				0.471968	-0.336428	-0.397828	0.176323	1	1	1	1	0	0	0	0	0	HORVU5Hr1G053680	chr5H	421464629	421468867	A0A287R8T9;A0A287R8Y9;A0A287R8Z5;A0A287R918;F2ELK4;M0YSD3	IPR000740|GrpE nucleotide exchange factor;IPR009012|GrpE nucleotide exchange factor, head;IPR013805|GrpE nucleotide exchange factor, coiled-coil	0	0	0	0				adenyl-nucleotide exchange factor activity;chaperone binding;copper ion binding;heat acclimation;mitochondrial matrix;mitochondrion;PAM complex, Tim23 associated import motor;protein folding;protein homodimerization activity;protein import into mitochondrial matrix;regulation of catalytic activity;response to heat;unfolded protein binding	AT4G26780_AR192					HORVU5Hr1G053680							0	0	0	0
A0A287P4K2	AAA domain-containing protein OS=Hordeum vulgare subsp. vulgare OX=112509 PE=3 SV=1												0	0	0	0	0	HORVU4Hr1G055060	chr4H	462324858	462328919	A0A287P478;A0A287P496;A0A287P4B6;A0A287P4K2;A0A287P5E8	IPR003593|AAA+ ATPase domain;IPR003959|ATPase, AAA-type, core;IPR003960|ATPase, AAA-type, conserved site;IPR005937|26S proteasome regulatory subunit P45-like;IPR027417|P-loop containing nucleoside triphosphate hydrolase;IPR032501|Proteasomal ATPase OB C-terminal domain;IPR035244|26S Proteasome regulatory subunit 4;IPR041569|AAA ATPase, AAA+ lid domain	0	0	0	0				ATP binding;cytoplasm;hydrolase activity;nucleotide binding;positive regulation of proteasomal protein catabolic process;proteasome regulatory particle, base subcomplex;proteasome-activating ATPase activity;protein catabolic process;TBP-class protein binding	AT2G20140_RPT2B;AT4G29040_RPT2A	Proteasome;Purine metabolism;Thiamine metabolism	ko03050;ko00230;ko00730		ec:3.6.1.15	HORVU4Hr1G055060							0	0	0	0
F2E4A1	Chlorophyll a-b binding protein, chloroplastic OS=Hordeum vulgare subsp. vulgare OX=112509 PE=2 SV=1	metabolic process	membrane		-1.21424	0.876566	-0.422752	1.3835	1	1	1	0.807972	0	0	0	0	0
A0A287WXL5	Uncharacterized protein OS=Hordeum vulgare subsp. vulgare OX=112509 PE=4 SV=1				0.0100637	0.726831	0.133564	0.325386	1	1	1	1	0	0	0	0	0	HORVU7Hr1G075240	chr7H	435465264	435467893	A0A287WXL5;A0A287WXQ0	IPR002048|EF-hand domain;IPR011992|EF-hand domain pair;IPR018247|EF-Hand 1, calcium-binding site;|	0	0	0	0				calcium ion binding	AT1G12310_CML13;AT1G62820_CML14	Ribosome;HSFA7/ HSFA6B-regulatory network-induced by drought and ABA. ;Abscisic acid (ABA) mediated signaling	ko03010;R-ATR-9623703;R-ATR-3899351	AMTR_s00044p00104590		HORVU7Hr1G075240							0	0	0	0
A1E9V0	Photosystem II CP47 reaction center protein OS=Sorghum bicolor OX=4558 GN=psbB PE=3 SV=1	metabolic process	membrane		-1.22432	-0.788365	-1.71786	-0.341903	1	1	1	1	0	0	0	0	0
F2D8E6	Predicted protein OS=Hordeum vulgare subsp. vulgare OX=112509 PE=2 SV=1	transport	membrane	transporter activity	-0.504305	0.323082	0.0745054	0.185232	1	1	1	1	0	0	0	0	0	HORVU4Hr1G070150	chr4H	574543007	574547361	A0A287PJ87;A0A287PJC0;A0A287PKC3;A0A287PKC9;F2D8E6;M0WLH3	IPR001925|Porin, eukaryotic type;IPR023614|Porin domain superfamily;IPR027246|Eukaryotic porin/Tom40	0	0	0	0				anion transmembrane transport;inorganic anion transport;mitochondrial outer membrane;transmembrane transport;voltage-gated anion channel activity	AT3G49920_VDAC5;AT5G67500_VDAC2	Ferroptosis;Cellular senescence;Necroptosis;Calcium signaling pathway;cGMP-PKG signaling pathway;Phylloquinone biosynthesis	ko04216;ko04218;ko04217;ko04020;ko04022;R-ITR-1119498	itb08g16060		HORVU4Hr1G070150							0	0	0	0
M0Y8M7	PABS domain-containing protein OS=Hordeum vulgare subsp. vulgare OX=112509 PE=3 SV=1	metabolic process		catalytic activity	-0.274041	0.232661	-0.488026	0.557778	1	1	1	1	0	0	0	0	0	HORVU7Hr1G055560	chr7H	228405394	228407089	M0Y8M6;M0Y8M7	IPR001045|Spermidine/spermine synthases;IPR029063|S-adenosyl-L-methionine-dependent methyltransferase;IPR030373|Polyamine biosynthesis domain, conserved site;IPR030374|Polyamine biosynthesis domain;IPR030668|Spermidine/spermine synthase, eukaryotes;IPR035246|Spermidine synthase, tetramerisation domain;IPR037163|Spermidine synthase, tetramerisation domain superfamily	0	0	0	0				catalytic activity;polyamine biosynthetic process;polyamine metabolic process;spermidine synthase activity;transferase activity	AT1G23820_SPDSYN1;AT1G70310_SPDSYN2	Arginine and proline metabolism;Glutathione metabolism;Cysteine and methionine metabolism;Spermine biosynthesis;Spermidine biosynthesis	ko00330;ko00480;ko00270;R-ATA-1119317;R-ATA-1119343	AET7Gv20649300		HORVU7Hr1G055560							0	0	0	0
A0A287T119	Arf-GAP domain-containing protein OS=Hordeum vulgare subsp. vulgare OX=112509 PE=4 SV=1				0.334568	1.123	-0.434403	0.397255	1	1	1	1	0	0	0	0	0	HORVU5Hr1G123590	chr5H	664427124	664431004	A0A287T0X1;A0A287T119	IPR001164|Arf GTPase activating protein;IPR037278|ARFGAP/RecO-like zinc finger;IPR038508|ArfGAP domain superfamily	0	0	0	0				COPI coating of Golgi vesicle;Golgi membrane;GTPase activator activity;metal ion binding;positive regulation of GTPase activity	AT2G35210_AGD10;AT4G17890_AGD8;AT5G46750_AGD9	Endocytosis	ko04144			HORVU5Hr1G123590							0	0	0	0
A0A287NMR6	ATPase_AAA_core domain-containing protein OS=Hordeum vulgare subsp. vulgare OX=112509 PE=4 SV=1				-1.00578	-0.207561	-1.02034	0.621993	1	1	1	1	0	0	0	0	0	HORVU4Hr1G027260	chr4H	166877530	166885401	A0A287NMP7;A0A287NMQ3;A0A287NMQ8;A0A287NMR2;A0A287NMR3;A0A287NMR6;A0A287NMW1;A0A287NMW7;A0A287NN27;A0A287NN30;A0A287NN32;A0A287NN35;A0A287NN38;A0A287NN40;A8R7E4;E3WDK8;M0YMH1;M0YMH2	IPR003959|ATPase, AAA-type, core;IPR027417|P-loop containing nucleoside triphosphate hydrolase	0	0	0	0				ATP binding;chloroplast;chloroplast stroma;nucleotide binding;plastid;positive regulation of catalytic activity;ribulose-1,5-bisphosphate carboxylase/oxygenase activator activity;thylakoid	AT2G39730_RCA	Purine metabolism;Thiamine metabolism;Auxin signalling	ko00230;ko00730;R-BNA-5608118	GSBRNA2T00086041001	ec:3.6.1.15	HORVU4Hr1G027260							0	0	0	0
A0A287SBS0	Uncharacterized protein OS=Hordeum vulgare subsp. vulgare OX=112509 PE=4 SV=1				2.93055	4.38722	3.10886	-2.25154	0.0003025	2.52568e-06	0.000608629	0.00213477	1	1	1	-1	1	HORVU5Hr1G094680	chr5H	596701358	596702897	A0A287SBP8;A0A287SBS0;A0A287SBU9;A0A287SBV3	IPR007011|Late embryogenesis abundant protein, SMP subgroup	0	1	0	1					AT1G03120_ATRAB28;AT3G22490_RAB28;AT3G22500_ECP31;AT5G27980_;AT5G53260_;AT5G53270_					HORVU5Hr1G094680							0	0	0	0
A0A287WM51	Chlorophyll a-b binding protein, chloroplastic OS=Hordeum vulgare subsp. vulgare OX=112509 PE=3 SV=1				-1.03505	1.03633	-0.599462	-0.307573	0.983004	1	1	1	0	0	0	0	0	HORVU7Hr1G058120	chr7H	255548093	255549462	A0A287WM51;A0A287WM72	IPR001344|Chlorophyll A-B binding protein, plant;IPR022796|Chlorophyll A-B binding protein;IPR023329|Chlorophyll a/b binding domain superfamily	0	0	0	0				chlorophyll binding;chloroplast;chloroplast envelope;chloroplast thylakoid membrane;integral component of membrane;membrane;photosynthesis;photosynthesis, light harvesting;photosynthesis, light harvesting in photosystem I;photosystem I;photosystem II;plastid;plastoglobule;protein-chromophore linkage;response to light stimulus;thylakoid	AT1G29910_LHCB1.1;AT1G29920_LHCB1.1;AT1G29930_LHCB1.3;AT2G34420_LHB1B2;AT2G34430_LHB1B1	Photosynthesis - antenna proteins;Starch biosynthesis	ko00196;R-LPE-1119477	LPERR01G25000		HORVU7Hr1G058120							0	0	0	0
F2CYV4	Predicted protein OS=Hordeum vulgare subsp. vulgare OX=112509 PE=2 SV=1			protein binding	0.201634	0.382944	0.329985	0.441483	1	1	1	1	0	0	0	0	0
A0A287TFZ4	Proteasome subunit alpha type OS=Hordeum vulgare subsp. vulgare OX=112509 PE=3 SV=1				-0.390245	-0.0877334	-0.117161	0.679874	1	1	1	1	0	0	0	0	0	HORVU6Hr1G017500	chr6H	41299028	41302263	A0A287TFZ4;A0A287TG02;F2D894	IPR000426|Proteasome alpha-subunit, N-terminal domain;IPR001353|Proteasome, subunit alpha/beta;IPR023332|Proteasome alpha-type subunit;IPR029055|Nucleophile aminohydrolases, N-terminal;IPR035144|Proteasome subunit alpha 1	0	0	0	0				cytoplasm;endopeptidase activity;hydrolase activity;nucleus;peptidase activity;proteasomal protein catabolic process;proteasomal ubiquitin-independent protein catabolic process;proteasome complex;proteasome core complex;proteasome core complex, alpha-subunit complex;proteasome-mediated ubiquitin-dependent protein catabolic process;proteolysis;proteolysis involved in cellular protein catabolic pro…	AT1G47250_PAF2;AT5G42790_PAF1	Arginine biosynthesis;Proteasome	ko00220;ko03050			HORVU6Hr1G017500							0	0	0	0
M0X1K4	Plasma membrane intrinsic protein OS=Hordeum vulgare subsp. vulgare OX=112509 PE=3 SV=1	transport	membrane	transporter activity	-0.136062	-0.899695	0.204141	-1.94342	1	1	1	1	0	0	0	0	0	HORVU2Hr1G010990	chr2H	21580813	21582937	A0A287H2A4;A0A287H2B7;B0I531;M0X1K4;M0X1K5	IPR000425|Major intrinsic protein;IPR022357|Major intrinsic protein, conserved site;IPR023271|Aquaporin-like;IPR034294|Aquaporin transporter	0	0	0	0				channel activity;integral component of membrane;membrane;plasma membrane;plasmodesma;transmembrane transport;vacuole;water channel activity;water transport	AT2G16850_PIP2-8;AT4G35100_PIP2-7	Arsenic uptake and detoxification	R-ATA-9618218	AET2Gv20123000		HORVU2Hr1G010990							0	0	0	0
M0W099	Uncharacterized protein OS=Hordeum vulgare subsp. vulgare OX=112509 PE=4 SV=1				-0.954557	-2.96578	-1.1488	-1.75147	1	0.02118	1	0.400971	0	-1	0	0	1	HORVU4Hr1G002650	chr4H	5071114	5074962	A0A287MXL6;A0A287MXL7;M0W099;Q946Y8	IPR001938|Thaumatin family;IPR017949|Thaumatin, conserved site;IPR037176|Osmotin/thaumatin-like superfamily	0	0	0	1				defense response;extracellular region		OsNAC5_transcription_network_involved in drought and high salinity tolerance	R-OSA-9641042	Os12g0630200		HORVU4Hr1G002650							0	0	0	0
A0A287V000	Cytochrome b5 heme-binding domain-containing protein OS=Hordeum vulgare subsp. vulgare OX=112509 PE=3 SV=1				1.15898	0.974529	0.574344	-0.195946	1	1	1	1	0	0	0	0	0	HORVU6Hr1G084640	chr6H	555716204	555717459	A0A287V000	IPR001199|Cytochrome b5-like heme/steroid binding domain;IPR036400|Cytochrome b5-like heme/steroid binding domain superfamily	0	0	0	0				endomembrane system;membrane						HORVU6Hr1G084640							0	0	0	0
F2CQV1	Phosphoglycerate kinase OS=Hordeum vulgare subsp. vulgare OX=112509 PE=2 SV=1	metabolic process		catalytic activity;nucleotide binding	0.701327	6.64386		-3.71786	1			0.023139	0	0	0	-1	1
A0A287DXD4	Uncharacterized protein OS=Hordeum vulgare subsp. vulgare OX=112509 PE=4 SV=1				0.40163	0.404903	0.567545	-1.37333	1	1	1	0.084419	0	0	0	0	0	HORVU0Hr1G007470	chrUn	42308544	42311518	A0A287DXB8;A0A287DXD4;A0A287DXE5;Q43490	|	0	1	0	1				integral component of membrane;membrane						HORVU0Hr1G007470							0	0	0	0
A1EA05	ATP synthase subunit alpha, chloroplastic OS=Agrostis stolonifera OX=63632 GN=atpA PE=3 SV=1	metabolic process;transport	membrane	catalytic activity;nucleotide binding;transporter activity	6.64386	1.38626	-1.63039	0.0356239		1	1	1	0	0	0	0	0
F2CX17	Predicted protein OS=Hordeum vulgare subsp. vulgare OX=112509 PE=2 SV=1	regulation of biological process		DNA binding;metal ion binding	0.339137	-0.506353	-0.21927	-0.459973	1	1	1	1	0	0	0	0	0
[truncated: 3,086 more rows]
