# Supplementary material for: Disorders in brassinosteroids signal transduction triggers the profound molecular alterations in the crown tissue of barley under drought
Source: PLoS One. 2025 Feb 3;20(2):e0318281. doi: 10.1371/journal.pone.0318281 (PMC11790124; doi:10.1371/journal.pone.0318281)
Supplement: S8 Table — (XLSX) [file pone.0318281.s008.xlsx]

## Sheet: A
Supplementary Table S8A. Results of ANOVA for sterol classes
Sterol name	P-value
	Genotype (G)	Treatment (T)	Time point (Tp)	G × T	G × Tp	T × Tp
				interaction	interaction	interaction
Stigmasterol	0.515	0.002	0.066	0.563	0.801	0.589
Sitostanol	0.771	< 0,001	0.598	0.199	0.936	0.393
Campesterol	0.229	0.079	0.392	0.512	0.353	0.715
Fucosterol	0.309	0.466	0.349	0.919	0.185	0.272
Sitosterol	0.372	0.019	0.48	0.461	0.387	0.46
Cholesterol	0.035	0.038	0.144	0.131	0.774	0.285
Avenasterol	0.175	< 0,001	0.003	0.824	0.004	0.449

## Sheet: B
Supplementary Table S8B. Phenotypic traits observed in the experiment with corresponding symbol (ID), units, description, ontology annotation identifier and ANOVA results
Group of trait	Trait ID	Trait name (unit)	Description		P-value
				Trait/Crop Ontology (TO/CO)	Genotype (G)	Treatment (T)	G × T interaction
Tillers	T1	Number of tillers per plant	Total number of tillers in a mature plant	TO:0000346	0.0001	0	0.0001
	T2	Number of productive tillers per plant	Number of tillers with spikes containing grains	-	0.0037	0.00728	0.0465
Main stem	T3	Length of main stem (cm)	Length of main stem from ground level to the spike tip (excluding awns)	TO_0001005	0	0	0.9868
	T4	Peduncle length of main stem (cm)	Top internode in main stem measured from last node to the ligule of flag leaf	TO:0002691	0	0	0.2568
	T5	Basal internode length of main stem (cm)	Lowermost internode measured from ground level to the first node in main stem	-	0.0025	0.74447	0.3306
	T6	Internal internodes length of main stem (cm)	Average length of internodes located between bottom internode and peduncle in main stem	TO:0000145	0	0.00028	0.8371
	T7	Number of internodes of main stem	Total number of internodes of main stem including peduncle, internal and bottom internodes	CO_324:0000235	0.0055	0.33484	0.6282
Lateral stem	T8	Length of lateral stem (cm)	Length of lateral stem from ground level to the spike tip (excluding awns); average from lateral stems per plant	TO:0000576	0	0.00047	0.8439
	T9	Peduncle length of lateral stem (cm)	Top internode in lateral stem measured from last node to the ligule of flag leaf; average from lateral stems per plant	TO:0002691	0	0.44163	0.3543
	T10	Basal internode length of lateral stem (cm)	Lowermost internode measured from ground level to the first node in lateral stem; average from lateral stems per plant	-	0.5034	0.15676	0.0005
	T11	Internal internodes length of lateral stem (cm)	Average length of internodes located between bottom internode and peduncle in lateral stem; average from lateral stems per plant	TO:0000145	0	0.11549	0.329
	T12	Number of internodes of lateral stem	Total number of internodes of lateral stem including peduncle, internal and bottom internodes; calculated as average from lateral stems per plant	-	0.1469	0.06754	0.0728
Main spike	T13	Length of main spike (cm)	Length of mature spike from main stem measured from the spike base to its tip (excluding awns)	TO:0000431	0	0	0.1961
	T14	Number of spikelets per main spike	Number of spikelets of mature spike of main stem	TO:0000456	0	0	0.0066
	T15	Number of grains per main spike	Number of grains collected from spike of main stem	TO:0000937	0.0022	0	0.7088
	T16	Grain weight per main spike (g)	Weight of grains collected from spike of main stem	TO:0000935	0.7902	0	0.3444
Lateral spike	T17	Length of lateral spike (cm)	Length of mature spike from the lateral stem measured from the spike base to its tip (excluding awns); average from lateral spikes per plant	TO:0000431	0	0	0.4364
	T18	Number of spikelets per lateral spike	Number of spikelets of the mature spike of the lateral stem; average from lateral spikes per plant	TO:0000456	0	0	0.2341
	T19	Number of grains per lateral spike	Number of grains collected from spike of lateral stem; average from lateral spikes per plant	TO:0000937	0.0406	0	0.7773
	T20	Grain weight per lateral spike (g)	Weight of grains collected from spike of lateral stem; average from lateral spikes per plant	CO_321:0001526	0.5016	0	0.0735
Grain yield	T21	Grain weight per plant (g)	Weight of grains collected from one plant	TO:0000919	0.0023	0	0.0323
	T22	Thousand grain weight (g)	Weight of 1000 grains calculated for grains collected from one plant	CO_323:0000036	0.8159	0	0.003
Phenology	T23	Tillering stage (day)	Number of days from sowing to the tillering (21 BBCH) observed for at least 50% of plants in a pot	TO:0000933	na	na	na
	T24	Flag leaf stage (day)	Number of days from sowing to the full emergence of flag leaf (39 BBCH) observed for at least 50% of plants in a pot	TO:0001008	0.0001	0	0.433
	T25	Heading date (day)	Number of days from sowing to the beginning of heading (51 BBCH) - tip of inflorescence emerged from sheath; observed for at least 50% of plants in a pot	TO:0000137	0.0002	0.00017	0.1004
	T26	Full maturity stage (day)	Number of days required from seeding to grain ripening (89 BBCH) observed for at least 50% of plants in a pot	TO:0000469	0	2e-05	na
na - ANOVA not performed due to lack of sufficient variation among observations
